# Supplementary material for: Distinct ESBL dissemination mechanism associated with the hybrid transposon Tn1721/Tn21 in blaCTX-M-15-carrying Salmonella Enteritidis from poultry in South Korea
Source: Microbiol Spectr. 2026 Feb 12;14(3):e03755-25. doi: 10.1128/spectrum.03755-25 (PMC12955435; doi:10.1128/spectrum.03755-25)
Supplement: Table S1 — Salmonella pathogenicity islands of the S. Enteritidis isolates. [file spectrum.03755-25-s0002.xlsx]

## Sheet: (a) ESBL isolates
Table S1. List of Salmonella pathogenicitiy islands (SPIs) (a) SPIs of ESBL isolates (b) SPIs of non-ESBL isolates
No.	Name of isolate	SPI	Identity	Query / Template length	Contig	Position in contig	Organism	Insertion Site	Category Function	Note	Accession number
1	SEC01	C63PI	99.12	4000 / 4000	NODE_2_length_593685_cov_81.367394	35613..39612	Salmonella-enterica-Typhimurium-SL1344	fhlA	1		AF128999
		CS54_island	98.08	19501 / 25252	NODE_12_length_116753_cov_74.700401	97264..116753	Salmonella-enterica-Typhimurium-ATCC_14028	xseA-yfgK	29		AF140550
		Not_named	100	330 / 330	NODE_1_length_1278803_cov_68.277187	595212..595541	Salmonella-enterica-Enteritidis-CMCC50041	-	26		JQ071613
		SPI-1	99.7	2705 / 2705	NODE_2_length_593685_cov_81.367394	40188..42892	Salmonella-enterica-Typhimurium-SL1344	fhlA/mutS	5	N.B. This record is part of a PAI which includes several records: U16278,U16303	AF148689
		SPI-1	99.77	439 / 440	NODE_2_length_593685_cov_81.367394	45543..45981	Salmonella-enterica-Gallinarum-SGB_1	Not_published	5		AY956822
		SPI-1	99.77	430 / 430	NODE_2_length_593685_cov_81.367394	47652..48081	Salmonella-enterica-Gallinarum-SGE_2	Not_published	5		AY956823
		SPI-1	100	470 / 470	NODE_2_length_593685_cov_81.367394	56361..56830	Salmonella-enterica-Gallinarum-SGB_4	Not_published	5		AY956824
		SPI-1	100	415 / 415	NODE_2_length_593685_cov_81.367394	68148..68562	Salmonella-enterica-Gallinarum-SGB_8	Not_published	5		AY956825
		SPI-1	98.07	259 / 257	NODE_2_length_593685_cov_81.367394	69442..69700	Salmonella-enterica-Typhimurium-J4STEHO	-	27		JN982040
		SPI-1	98.48	3155 / 3141	NODE_2_length_593685_cov_81.367394	79381..82533	Salmonella-enterica-Typhimurium-SL1344	fhlA/mutS	5	N.B. This record is part of a PAI which includes several records: U16278,AF148689	U16303
		SPI-10	99.28	553 / 554	NODE_5_length_290882_cov_83.327776	168417..168969	Salmonella-enterica-Gallinarium-SGE_3	Not_published	28		AY956839
		SPI-13	99.41	338 / 338	NODE_2_length_593685_cov_81.367394	312310..312647	Salmonella-enterica-Gallinarum-SGD_3	tRNA-pheV	9		AY956832
		SPI-13	100	341 / 341	NODE_2_length_593685_cov_81.367394	309891..310231	Salmonella-enterica-Gallinarum-SGA_10	tRNA-pheV	10		AY956834
		SPI-14	99.8	501 / 501	NODE_10_length_151003_cov_70.744292	56341..56841	Salmonella-enterica-Gallinarum-SGA_8	Not_published	12		AY956835
		SPI-14	99.55	441 / 441	NODE_10_length_151003_cov_70.744292	50820..51260	Salmonella-enterica-Gallinarum-SGC_8	Not_published	13		AY956836
		SPI-2	99.37	637 / 637	NODE_1_length_1278803_cov_68.277187	609424..610060	Salmonella-enterica-Gallinarum-SGB_10	tRNA-valV	14		AY956826
		SPI-2	100	642 / 642	NODE_1_length_1278803_cov_68.277187	602114..602755	Salmonella-enterica-Gallinarum-SGC_2	tRNA-valV	14		AY956827
		SPI-2	100	395 / 396	NODE_1_length_1278803_cov_68.277187	606747..607141	Salmonella-enterica-Gallinarum-SGC_9	tRNA-valV	14		AY956828
		SPI-2	100	425 / 425	NODE_1_length_1278803_cov_68.277187	600089..600513	Salmonella-enterica-Gallinarum-SGH_1	tRNA-valV	14		AY956829
		SPI-2	98.9	547 / 547	NODE_1_length_1278803_cov_68.277187	590013..590559	Salmonella-enterica-Gallinarum-SGD_8	tRNA-valV	14		AY956830
		SPI-2	100	384 / 384	NODE_1_length_1278803_cov_68.277187	592474..592857	Salmonella-enterica-Enteritidis-Se11	-	23		JN673270
		SPI-2	100	384 / 384	NODE_1_length_1278803_cov_68.277187	592474..592857	Salmonella-enterica-Enteritidis-C50041	-	23		JN673273
		SPI-2	99.05	4633 / 4631	NODE_1_length_1278803_cov_68.277187	572059..576686	Salmonella-enterica-Typhimurium-LT2	tRNA-valV	14	N.B. This record is part of a PAI which includes several records: AJ224892,AJ224978,U51927,Z95891,X99944,Y09357	X99945
		SPI-2	99.2	1252 / 1252	NODE_1_length_1278803_cov_68.277187	588433..589684	Salmonella-enterica-Typhimurium-	tRNA-valV	14	N.B. This record is part of a PAI which includes several records: AJ224892,AJ224978,U51927,X99944,X99945,Y09357	Z95891
		SPI-3	99.05	738 / 738	NODE_4_length_433261_cov_81.898147	392054..392791	Salmonella-enterica-Typhimurium-14028s	tRNA_selC	15	N.B. This record is part of a PAI which includes several records: AF106566,Y13864	AJ000509
		SPI-3	98.94	1514 / 1514	NODE_4_length_433261_cov_81.898147	374582..376095	Salmonella-enterica-Typhimurium-14028s	tRNA_selC	15	N.B. This record is part of a PAI which includes several records: AF106566,AJ000509	Y13864
		SPI-4	98.89	26700 / 26698	NODE_8_length_179969_cov_83.612701	90586..117284	Salmonella-enterica-Choleraesuis-SC_B67	ssb-soxSR	17	gi|62178570:4411902-4438599 - go to http://www.paidb.re.kr/about_paidb.php for link to partial flatfile	NC_006905
		SPI-5	99.08	9069 / 9069	NODE_11_length_120244_cov_70.074505	551..9615	Salmonella-Typhimurium-LT2	tRNA-serT	18	gi|16763390:1175321-1184389 - go to http://www.paidb.re.kr/about_paidb.php for link to partial flatfile	NC_003197
		SPI-9	98.56	12647 / 15696	NODE_13_length_101167_cov_78.809477	29443..42089	Salmonella-Typhi-CT18	Not_published	22	gi|16758993:2743495-2759190 - go to http://www.paidb.re.kr/about_paidb.php for link to partial flatfile	NC_003198
No.	Name of isolate	SPI	Identity	Query / Template length	Contig	Position in contig	Organism	Insertion Site	Category Function	Note	Accession number
2	SEC02	C63PI	99.12	4000 / 4000	NODE_17_length_106806_cov_75.007355	67218..71217	Salmonella-enterica-Typhimurium-SL1344	fhlA	1		AF128999
		CS54_island	98.08	19470 / 25252	NODE_13_length_117012_cov_72.170052	97554..117012	Salmonella-enterica-Typhimurium-ATCC_14028	xseA-yfgK	29		AF140550
		Not_named	100	330 / 330	NODE_1_length_577931_cov_64.225048	414267..414596	Salmonella-enterica-Enteritidis-CMCC50041	-	26		JQ071613
		SPI-1	99.7	2705 / 2705	NODE_17_length_106806_cov_75.007355	63938..66642	Salmonella-enterica-Typhimurium-SL1344	fhlA/mutS	5	N.B. This record is part of a PAI which includes several records: U16278,U16303	AF148689
		SPI-1	99.77	439 / 440	NODE_17_length_106806_cov_75.007355	60849..61287	Salmonella-enterica-Gallinarum-SGB_1	Not_published	5		AY956822
		SPI-1	99.77	430 / 430	NODE_17_length_106806_cov_75.007355	58749..59178	Salmonella-enterica-Gallinarum-SGE_2	Not_published	5		AY956823
		SPI-1	100	470 / 470	NODE_17_length_106806_cov_75.007355	50000..50469	Salmonella-enterica-Gallinarum-SGB_4	Not_published	5		AY956824
		SPI-1	100	415 / 415	NODE_17_length_106806_cov_75.007355	38268..38682	Salmonella-enterica-Gallinarum-SGB_8	Not_published	5		AY956825
		SPI-1	98.07	259 / 257	NODE_17_length_106806_cov_75.007355	37130..37388	Salmonella-enterica-Typhimurium-J4STEHO	-	27		JN982040
		SPI-1	98.48	3155 / 3141	NODE_17_length_106806_cov_75.007355	24297..27449	Salmonella-enterica-Typhimurium-SL1344	fhlA/mutS	5	N.B. This record is part of a PAI which includes several records: U16278,AF148689	U16303
		SPI-10	99.28	553 / 554	NODE_51_length_11169_cov_88.364136	2656..3208	Salmonella-enterica-Gallinarium-SGE_3	Not_published	28		AY956839
		SPI-13	99.41	338 / 338	NODE_5_length_220323_cov_74.158577	37021..37358	Salmonella-enterica-Gallinarum-SGD_3	tRNA-pheV	9		AY956832
		SPI-13	100	341 / 341	NODE_5_length_220323_cov_74.158577	39437..39777	Salmonella-enterica-Gallinarum-SGA_10	tRNA-pheV	10		AY956834
		SPI-14	99.8	501 / 501	NODE_6_length_187677_cov_67.720736	59715..60215	Salmonella-enterica-Gallinarum-SGA_8	Not_published	12		AY956835
		SPI-14	99.55	441 / 441	NODE_6_length_187677_cov_67.720736	65296..65736	Salmonella-enterica-Gallinarum-SGC_8	Not_published	13		AY956836
		SPI-2	99.37	637 / 637	NODE_1_length_577931_cov_64.225048	399748..400384	Salmonella-enterica-Gallinarum-SGB_10	tRNA-valV	14		AY956826
		SPI-2	100	642 / 642	NODE_1_length_577931_cov_64.225048	407053..407694	Salmonella-enterica-Gallinarum-SGC_2	tRNA-valV	14		AY956827
		SPI-2	100	395 / 396	NODE_1_length_577931_cov_64.225048	402667..403061	Salmonella-enterica-Gallinarum-SGC_9	tRNA-valV	14		AY956828
		SPI-2	100	425 / 425	NODE_1_length_577931_cov_64.225048	409295..409719	Salmonella-enterica-Gallinarum-SGH_1	tRNA-valV	14		AY956829
		SPI-2	98.9	547 / 547	NODE_1_length_577931_cov_64.225048	419249..419795	Salmonella-enterica-Gallinarum-SGD_8	tRNA-valV	14		AY956830
		SPI-2	100	384 / 384	NODE_1_length_577931_cov_64.225048	416951..417334	Salmonella-enterica-Enteritidis-Se11	-	23		JN673270
		SPI-2	100	384 / 384	NODE_1_length_577931_cov_64.225048	416951..417334	Salmonella-enterica-Enteritidis-C50041	-	23		JN673273
		SPI-2	99.05	4633 / 4631	NODE_1_length_577931_cov_64.225048	433122..437749	Salmonella-enterica-Typhimurium-LT2	tRNA-valV	14	N.B. This record is part of a PAI which includes several records: AJ224892,AJ224978,U51927,Z95891,X99944,Y09357	X99945
		SPI-2	99.2	1252 / 1252	NODE_1_length_577931_cov_64.225048	420124..421375	Salmonella-enterica-Typhimurium-	tRNA-valV	14	N.B. This record is part of a PAI which includes several records: AJ224892,AJ224978,U51927,X99944,X99945,Y09357	Z95891
		SPI-3	99.05	738 / 738	NODE_12_length_122810_cov_76.908492	40471..41208	Salmonella-enterica-Typhimurium-14028s	tRNA_selC	15	N.B. This record is part of a PAI which includes several records: AF106566,Y13864	AJ000509
		SPI-3	98.94	1514 / 1514	NODE_12_length_122810_cov_76.908492	57167..58680	Salmonella-enterica-Typhimurium-14028s	tRNA_selC	15	N.B. This record is part of a PAI which includes several records: AF106566,AJ000509	Y13864
		SPI-4	98.89	26700 / 26698	NODE_8_length_179969_cov_75.799852	90586..117284	Salmonella-enterica-Choleraesuis-SC_B67	ssb-soxSR	17	gi|62178570:4411902-4438599 - go to http://www.paidb.re.kr/about_paidb.php for link to partial flatfile	NC_006905
		SPI-5	99.08	9069 / 9069	NODE_14_length_114651_cov_69.298794	39672..48736	Salmonella-Typhimurium-LT2	tRNA-serT	18	gi|16763390:1175321-1184389 - go to http://www.paidb.re.kr/about_paidb.php for link to partial flatfile	NC_003197
		SPI-9	98.56	12647 / 15696	NODE_18_length_101305_cov_72.273175	59217..71863	Salmonella-Typhi-CT18	Not_published	22	gi|16758993:2743495-2759190 - go to http://www.paidb.re.kr/about_paidb.php for link to partial flatfile	NC_003198
No.	Name of isolate	SPI	Identity	Query / Template length	Contig	Position in contig	Organism	Insertion Site	Category Function	Note	Accession number
3	SEC03	C63PI	99.12	4000 / 4000	NODE_2_length_546251_cov_76.896436	506663..510662	Salmonella-enterica-Typhimurium-SL1344	fhlA	1		AF128999
		CS54_island	97.82	23541 / 25252	NODE_7_length_217515_cov_72.453665	96777..120252	Salmonella-enterica-Typhimurium-ATCC_14028	xseA-yfgK	29		AF140550
		Not_named	100	330 / 330	NODE_1_length_1278803_cov_65.335057	595212..595541	Salmonella-enterica-Enteritidis-CMCC50041	-	26		JQ071613
		SPI-1	99.7	2705 / 2705	NODE_2_length_546251_cov_76.896436	503383..506087	Salmonella-enterica-Typhimurium-SL1344	fhlA/mutS	5	N.B. This record is part of a PAI which includes several records: U16278,U16303	AF148689
		SPI-1	99.77	439 / 440	NODE_2_length_546251_cov_76.896436	500294..500732	Salmonella-enterica-Gallinarum-SGB_1	Not_published	5		AY956822
		SPI-1	99.77	430 / 430	NODE_2_length_546251_cov_76.896436	498194..498623	Salmonella-enterica-Gallinarum-SGE_2	Not_published	5		AY956823
		SPI-1	100	470 / 470	NODE_2_length_546251_cov_76.896436	489445..489914	Salmonella-enterica-Gallinarum-SGB_4	Not_published	5		AY956824
		SPI-1	100	415 / 415	NODE_2_length_546251_cov_76.896436	477713..478127	Salmonella-enterica-Gallinarum-SGB_8	Not_published	5		AY956825
		SPI-1	98.07	259 / 257	NODE_2_length_546251_cov_76.896436	476575..476833	Salmonella-enterica-Typhimurium-J4STEHO	-	27		JN982040
		SPI-1	98.48	3155 / 3141	NODE_2_length_546251_cov_76.896436	463742..466894	Salmonella-enterica-Typhimurium-SL1344	fhlA/mutS	5	N.B. This record is part of a PAI which includes several records: U16278,AF148689	U16303
		SPI-10	99.28	553 / 554	NODE_5_length_291954_cov_78.798689	169489..170041	Salmonella-enterica-Gallinarium-SGE_3	Not_published	28		AY956839
		SPI-13	99.41	338 / 338	NODE_2_length_546251_cov_76.896436	233628..233965	Salmonella-enterica-Gallinarum-SGD_3	tRNA-pheV	9		AY956832
		SPI-13	100	341 / 341	NODE_2_length_546251_cov_76.896436	236044..236384	Salmonella-enterica-Gallinarum-SGA_10	tRNA-pheV	10		AY956834
		SPI-14	99.8	501 / 501	NODE_11_length_151003_cov_69.038423	94163..94663	Salmonella-enterica-Gallinarum-SGA_8	Not_published	12		AY956835
		SPI-14	99.55	441 / 441	NODE_11_length_151003_cov_69.038423	99744..100184	Salmonella-enterica-Gallinarum-SGC_8	Not_published	13		AY956836
		SPI-2	99.37	637 / 637	NODE_1_length_1278803_cov_65.335057	609424..610060	Salmonella-enterica-Gallinarum-SGB_10	tRNA-valV	14		AY956826
		SPI-2	100	642 / 642	NODE_1_length_1278803_cov_65.335057	602114..602755	Salmonella-enterica-Gallinarum-SGC_2	tRNA-valV	14		AY956827
		SPI-2	100	395 / 396	NODE_1_length_1278803_cov_65.335057	606747..607141	Salmonella-enterica-Gallinarum-SGC_9	tRNA-valV	14		AY956828
		SPI-2	100	425 / 425	NODE_1_length_1278803_cov_65.335057	600089..600513	Salmonella-enterica-Gallinarum-SGH_1	tRNA-valV	14		AY956829
		SPI-2	98.9	547 / 547	NODE_1_length_1278803_cov_65.335057	590013..590559	Salmonella-enterica-Gallinarum-SGD_8	tRNA-valV	14		AY956830
		SPI-2	100	384 / 384	NODE_1_length_1278803_cov_65.335057	592474..592857	Salmonella-enterica-Enteritidis-Se11	-	23		JN673270
		SPI-2	100	384 / 384	NODE_1_length_1278803_cov_65.335057	592474..592857	Salmonella-enterica-Enteritidis-C50041	-	23		JN673273
		SPI-2	99.05	4633 / 4631	NODE_1_length_1278803_cov_65.335057	572059..576686	Salmonella-enterica-Typhimurium-LT2	tRNA-valV	14	N.B. This record is part of a PAI which includes several records: AJ224892,AJ224978,U51927,Z95891,X99944,Y09357	X99945
		SPI-2	99.2	1252 / 1252	NODE_1_length_1278803_cov_65.335057	588433..589684	Salmonella-enterica-Typhimurium-	tRNA-valV	14	N.B. This record is part of a PAI which includes several records: AJ224892,AJ224978,U51927,X99944,X99945,Y09357	Z95891
		SPI-3	99.05	738 / 738	NODE_4_length_406064_cov_77.184311	40471..41208	Salmonella-enterica-Typhimurium-14028s	tRNA_selC	15	N.B. This record is part of a PAI which includes several records: AF106566,Y13864	AJ000509
		SPI-3	98.94	1514 / 1514	NODE_4_length_406064_cov_77.184311	57167..58680	Salmonella-enterica-Typhimurium-14028s	tRNA_selC	15	N.B. This record is part of a PAI which includes several records: AF106566,AJ000509	Y13864
		SPI-4	98.89	26700 / 26698	NODE_9_length_179969_cov_79.014336	62686..89384	Salmonella-enterica-Choleraesuis-SC_B67	ssb-soxSR	17	gi|62178570:4411902-4438599 - go to http://www.paidb.re.kr/about_paidb.php for link to partial flatfile	NC_006905
		SPI-5	99.08	9069 / 9069	NODE_12_length_120244_cov_67.838899	551..9615	Salmonella-Typhimurium-LT2	tRNA-serT	18	gi|16763390:1175321-1184389 - go to http://www.paidb.re.kr/about_paidb.php for link to partial flatfile	NC_003197
		SPI-9	98.56	12647 / 15696	NODE_13_length_101285_cov_75.496275	59197..71843	Salmonella-Typhi-CT18	Not_published	22	gi|16758993:2743495-2759190 - go to http://www.paidb.re.kr/about_paidb.php for link to partial flatfile	NC_003198
No.	Name of isolate	SPI	Identity	Query / Template length	Contig	Position in contig	Organism	Insertion Site	Category Function	Note	Accession number
4	SEC05	C63PI	99.12	4000 / 4000	NODE_2_length_593660_cov_79.269474	35590..39589	Salmonella-enterica-Typhimurium-SL1344	fhlA	1		AF128999
		CS54_island	98.1	19690 / 25252	NODE_10_length_116942_cov_75.554700	1..19679	Salmonella-enterica-Typhimurium-ATCC_14028	xseA-yfgK	29		AF140550
		Not_named	100	330 / 330	NODE_1_length_1550002_cov_67.407082	954462..954791	Salmonella-enterica-Enteritidis-CMCC50041	-	26		JQ071613
		SPI-1	99.7	2705 / 2705	NODE_2_length_593660_cov_79.269474	40165..42869	Salmonella-enterica-Typhimurium-SL1344	fhlA/mutS	5	N.B. This record is part of a PAI which includes several records: U16278,U16303	AF148689
		SPI-1	99.77	439 / 440	NODE_2_length_593660_cov_79.269474	45520..45958	Salmonella-enterica-Gallinarum-SGB_1	Not_published	5		AY956822
		SPI-1	99.77	430 / 430	NODE_2_length_593660_cov_79.269474	47629..48058	Salmonella-enterica-Gallinarum-SGE_2	Not_published	5		AY956823
		SPI-1	100	470 / 470	NODE_2_length_593660_cov_79.269474	56338..56807	Salmonella-enterica-Gallinarum-SGB_4	Not_published	5		AY956824
		SPI-1	100	415 / 415	NODE_2_length_593660_cov_79.269474	68125..68539	Salmonella-enterica-Gallinarum-SGB_8	Not_published	5		AY956825
		SPI-1	98.07	259 / 257	NODE_2_length_593660_cov_79.269474	69419..69677	Salmonella-enterica-Typhimurium-J4STEHO	-	27		JN982040
		SPI-1	98.48	3155 / 3141	NODE_2_length_593660_cov_79.269474	79358..82510	Salmonella-enterica-Typhimurium-SL1344	fhlA/mutS	5	N.B. This record is part of a PAI which includes several records: U16278,AF148689	U16303
		SPI-10	99.28	553 / 554	NODE_5_length_290882_cov_79.350909	121914..122466	Salmonella-enterica-Gallinarium-SGE_3	Not_published	28		AY956839
		SPI-13	99.41	338 / 338	NODE_2_length_593660_cov_79.269474	312288..312625	Salmonella-enterica-Gallinarum-SGD_3	tRNA-pheV	9		AY956832
		SPI-13	100	341 / 341	NODE_2_length_593660_cov_79.269474	309869..310209	Salmonella-enterica-Gallinarum-SGA_10	tRNA-pheV	10		AY956834
		SPI-14	99.8	501 / 501	NODE_1_length_1550002_cov_67.407082	94163..94663	Salmonella-enterica-Gallinarum-SGA_8	Not_published	12		AY956835
		SPI-14	99.55	441 / 441	NODE_1_length_1550002_cov_67.407082	99744..100184	Salmonella-enterica-Gallinarum-SGC_8	Not_published	13		AY956836
		SPI-2	99.37	637 / 637	NODE_1_length_1550002_cov_67.407082	939943..940579	Salmonella-enterica-Gallinarum-SGB_10	tRNA-valV	14		AY956826
		SPI-2	100	642 / 642	NODE_1_length_1550002_cov_67.407082	947248..947889	Salmonella-enterica-Gallinarum-SGC_2	tRNA-valV	14		AY956827
		SPI-2	100	395 / 396	NODE_1_length_1550002_cov_67.407082	942862..943256	Salmonella-enterica-Gallinarum-SGC_9	tRNA-valV	14		AY956828
		SPI-2	100	425 / 425	NODE_1_length_1550002_cov_67.407082	949490..949914	Salmonella-enterica-Gallinarum-SGH_1	tRNA-valV	14		AY956829
		SPI-2	98.9	547 / 547	NODE_1_length_1550002_cov_67.407082	959444..959990	Salmonella-enterica-Gallinarum-SGD_8	tRNA-valV	14		AY956830
		SPI-2	100	384 / 384	NODE_1_length_1550002_cov_67.407082	957146..957529	Salmonella-enterica-Enteritidis-Se11	-	23		JN673270
		SPI-2	100	384 / 384	NODE_1_length_1550002_cov_67.407082	957146..957529	Salmonella-enterica-Enteritidis-C50041	-	23		JN673273
		SPI-2	99.05	4633 / 4631	NODE_1_length_1550002_cov_67.407082	973317..977944	Salmonella-enterica-Typhimurium-LT2	tRNA-valV	14	N.B. This record is part of a PAI which includes several records: AJ224892,AJ224978,U51927,Z95891,X99944,Y09357	X99945
		SPI-2	99.2	1252 / 1252	NODE_1_length_1550002_cov_67.407082	960319..961570	Salmonella-enterica-Typhimurium-	tRNA-valV	14	N.B. This record is part of a PAI which includes several records: AJ224892,AJ224978,U51927,X99944,X99945,Y09357	Z95891
		SPI-3	99.05	738 / 738	NODE_4_length_433261_cov_79.031407	392054..392791	Salmonella-enterica-Typhimurium-14028s	tRNA_selC	15	N.B. This record is part of a PAI which includes several records: AF106566,Y13864	AJ000509
		SPI-3	98.94	1514 / 1514	NODE_4_length_433261_cov_79.031407	374582..376095	Salmonella-enterica-Typhimurium-14028s	tRNA_selC	15	N.B. This record is part of a PAI which includes several records: AF106566,AJ000509	Y13864
		SPI-4	98.88	26700 / 26698	NODE_8_length_179968_cov_79.177246	62686..89383	Salmonella-enterica-Choleraesuis-SC_B67	ssb-soxSR	17	gi|62178570:4411902-4438599 - go to http://www.paidb.re.kr/about_paidb.php for link to partial flatfile	NC_006905
		SPI-5	99.08	9069 / 9069	NODE_1_length_1550002_cov_67.407082	261720..270784	Salmonella-Typhimurium-LT2	tRNA-serT	18	gi|16763390:1175321-1184389 - go to http://www.paidb.re.kr/about_paidb.php for link to partial flatfile	NC_003197
		SPI-9	98.56	12647 / 15696	NODE_11_length_101167_cov_78.136898	29443..42089	Salmonella-Typhi-CT18	Not_published	22	gi|16758993:2743495-2759190 - go to http://www.paidb.re.kr/about_paidb.php for link to partial flatfile	NC_003198
No.	Name of isolate	SPI	Identity	Query / Template length	Contig	Position in contig	Organism	Insertion Site	Category Function	Note	Accession number
5	SEC06	C63PI	99.12	4000 / 4000	NODE_1_length_546274_cov_72.738038	506663..510662	Salmonella-enterica-Typhimurium-SL1344	fhlA	1		AF128999
		CS54_island	98.09	19501 / 25252	NODE_15_length_116753_cov_69.725205	97264..116753	Salmonella-enterica-Typhimurium-ATCC_14028	xseA-yfgK	29		AF140550
		Not_named	100	330 / 330	NODE_2_length_546192_cov_63.522820	163336..163665	Salmonella-enterica-Enteritidis-CMCC50041	-	26		JQ071613
		SPI-1	99.7	2705 / 2705	NODE_1_length_546274_cov_72.738038	503383..506087	Salmonella-enterica-Typhimurium-SL1344	fhlA/mutS	5	N.B. This record is part of a PAI which includes several records: U16278,U16303	AF148689
		SPI-1	99.77	439 / 440	NODE_1_length_546274_cov_72.738038	500294..500732	Salmonella-enterica-Gallinarum-SGB_1	Not_published	5		AY956822
		SPI-1	99.77	430 / 430	NODE_1_length_546274_cov_72.738038	498194..498623	Salmonella-enterica-Gallinarum-SGE_2	Not_published	5		AY956823
		SPI-1	100	470 / 470	NODE_1_length_546274_cov_72.738038	489445..489914	Salmonella-enterica-Gallinarum-SGB_4	Not_published	5		AY956824
		SPI-1	100	415 / 415	NODE_1_length_546274_cov_72.738038	477713..478127	Salmonella-enterica-Gallinarum-SGB_8	Not_published	5		AY956825
		SPI-1	98.07	259 / 257	NODE_1_length_546274_cov_72.738038	476575..476833	Salmonella-enterica-Typhimurium-J4STEHO	-	27		JN982040
		SPI-1	98.48	3155 / 3141	NODE_1_length_546274_cov_72.738038	463742..466894	Salmonella-enterica-Typhimurium-SL1344	fhlA/mutS	5	N.B. This record is part of a PAI which includes several records: U16278,AF148689	U16303
		SPI-10	99.28	553 / 554	NODE_7_length_291722_cov_74.274207	169257..169809	Salmonella-enterica-Gallinarium-SGE_3	Not_published	28		AY956839
		SPI-13	99.41	338 / 338	NODE_1_length_546274_cov_72.738038	233628..233965	Salmonella-enterica-Gallinarum-SGD_3	tRNA-pheV	9		AY956832
		SPI-13	100	341 / 341	NODE_1_length_546274_cov_72.738038	236044..236384	Salmonella-enterica-Gallinarum-SGA_10	tRNA-pheV	10		AY956834
		SPI-14	99.8	501 / 501	NODE_6_length_302251_cov_66.430580	59715..60215	Salmonella-enterica-Gallinarum-SGA_8	Not_published	12		AY956835
		SPI-14	99.55	441 / 441	NODE_6_length_302251_cov_66.430580	65296..65736	Salmonella-enterica-Gallinarum-SGC_8	Not_published	13		AY956836
		SPI-2	99.37	637 / 637	NODE_2_length_546192_cov_63.522820	177548..178184	Salmonella-enterica-Gallinarum-SGB_10	tRNA-valV	14		AY956826
		SPI-2	100	642 / 642	NODE_2_length_546192_cov_63.522820	170238..170879	Salmonella-enterica-Gallinarum-SGC_2	tRNA-valV	14		AY956827
		SPI-2	100	395 / 396	NODE_2_length_546192_cov_63.522820	174871..175265	Salmonella-enterica-Gallinarum-SGC_9	tRNA-valV	14		AY956828
		SPI-2	100	425 / 425	NODE_2_length_546192_cov_63.522820	168213..168637	Salmonella-enterica-Gallinarum-SGH_1	tRNA-valV	14		AY956829
		SPI-2	98.9	547 / 547	NODE_2_length_546192_cov_63.522820	158137..158683	Salmonella-enterica-Gallinarum-SGD_8	tRNA-valV	14		AY956830
		SPI-2	100	384 / 384	NODE_2_length_546192_cov_63.522820	160598..160981	Salmonella-enterica-Enteritidis-Se11	-	23		JN673270
		SPI-2	100	384 / 384	NODE_2_length_546192_cov_63.522820	160598..160981	Salmonella-enterica-Enteritidis-C50041	-	23		JN673273
		SPI-2	99.05	4633 / 4631	NODE_2_length_546192_cov_63.522820	140183..144810	Salmonella-enterica-Typhimurium-LT2	tRNA-valV	14	N.B. This record is part of a PAI which includes several records: AJ224892,AJ224978,U51927,Z95891,X99944,Y09357	X99945
		SPI-2	99.2	1252 / 1252	NODE_2_length_546192_cov_63.522820	156557..157808	Salmonella-enterica-Typhimurium-	tRNA-valV	14	N.B. This record is part of a PAI which includes several records: AJ224892,AJ224978,U51927,X99944,X99945,Y09357	Z95891
		SPI-3	99.05	738 / 738	NODE_14_length_122810_cov_73.621023	40471..41208	Salmonella-enterica-Typhimurium-14028s	tRNA_selC	15	N.B. This record is part of a PAI which includes several records: AF106566,Y13864	AJ000509
		SPI-3	98.94	1514 / 1514	NODE_14_length_122810_cov_73.621023	57167..58680	Salmonella-enterica-Typhimurium-14028s	tRNA_selC	15	N.B. This record is part of a PAI which includes several records: AF106566,AJ000509	Y13864
		SPI-4	98.89	26700 / 26698	NODE_11_length_179969_cov_72.497120	90586..117284	Salmonella-enterica-Choleraesuis-SC_B67	ssb-soxSR	17	gi|62178570:4411902-4438599 - go to http://www.paidb.re.kr/about_paidb.php for link to partial flatfile	NC_006905
		SPI-5	99.08	9069 / 9069	NODE_6_length_302251_cov_66.430580	227272..236336	Salmonella-Typhimurium-LT2	tRNA-serT	18	gi|16763390:1175321-1184389 - go to http://www.paidb.re.kr/about_paidb.php for link to partial flatfile	NC_003197
		SPI-9	98.56	12647 / 15696	NODE_16_length_101167_cov_71.562420	59079..71725	Salmonella-Typhi-CT18	Not_published	22	gi|16758993:2743495-2759190 - go to http://www.paidb.re.kr/about_paidb.php for link to partial flatfile	NC_003198
No.	Name of isolate	SPI	Identity	Query / Template length	Contig	Position in contig	Organism	Insertion Site	Category Function	Note	Accession number
6	SEC07	C63PI	99.12	4000 / 4000	NODE_2_length_593069_cov_75.920926	553481..557480	Salmonella-enterica-Typhimurium-SL1344	fhlA	1		AF128999
		CS54_island	97.82	23541 / 25252	NODE_7_length_217575_cov_71.030667	96837..120312	Salmonella-enterica-Typhimurium-ATCC_14028	xseA-yfgK	29		AF140550
		Not_named	100	330 / 330	NODE_1_length_1515561_cov_67.912834	595212..595541	Salmonella-enterica-Enteritidis-CMCC50041	-	26		JQ071613
		SPI-1	99.7	2705 / 2705	NODE_2_length_593069_cov_75.920926	550201..552905	Salmonella-enterica-Typhimurium-SL1344	fhlA/mutS	5	N.B. This record is part of a PAI which includes several records: U16278,U16303	AF148689
		SPI-1	99.77	439 / 440	NODE_2_length_593069_cov_75.920926	547112..547550	Salmonella-enterica-Gallinarum-SGB_1	Not_published	5		AY956822
		SPI-1	99.77	430 / 430	NODE_2_length_593069_cov_75.920926	545012..545441	Salmonella-enterica-Gallinarum-SGE_2	Not_published	5		AY956823
		SPI-1	100	470 / 470	NODE_2_length_593069_cov_75.920926	536263..536732	Salmonella-enterica-Gallinarum-SGB_4	Not_published	5		AY956824
		SPI-1	100	415 / 415	NODE_2_length_593069_cov_75.920926	524531..524945	Salmonella-enterica-Gallinarum-SGB_8	Not_published	5		AY956825
		SPI-1	98.07	259 / 257	NODE_2_length_593069_cov_75.920926	523393..523651	Salmonella-enterica-Typhimurium-J4STEHO	-	27		JN982040
		SPI-1	98.48	3155 / 3141	NODE_2_length_593069_cov_75.920926	510560..513712	Salmonella-enterica-Typhimurium-SL1344	fhlA/mutS	5	N.B. This record is part of a PAI which includes several records: U16278,AF148689	U16303
		SPI-10	99.28	553 / 554	NODE_4_length_290882_cov_77.114011	168417..168969	Salmonella-enterica-Gallinarium-SGE_3	Not_published	28		AY956839
		SPI-13	99.41	338 / 338	NODE_2_length_593069_cov_75.920926	280446..280783	Salmonella-enterica-Gallinarum-SGD_3	tRNA-pheV	9		AY956832
		SPI-13	100	341 / 341	NODE_2_length_593069_cov_75.920926	282862..283202	Salmonella-enterica-Gallinarum-SGA_10	tRNA-pheV	10		AY956834
		SPI-14	99.8	501 / 501	NODE_1_length_1515561_cov_67.912834	1455340..1455840	Salmonella-enterica-Gallinarum-SGA_8	Not_published	12		AY956835
		SPI-14	99.55	441 / 441	NODE_1_length_1515561_cov_67.912834	1449819..1450259	Salmonella-enterica-Gallinarum-SGC_8	Not_published	13		AY956836
		SPI-2	99.37	637 / 637	NODE_1_length_1515561_cov_67.912834	609424..610060	Salmonella-enterica-Gallinarum-SGB_10	tRNA-valV	14		AY956826
		SPI-2	100	642 / 642	NODE_1_length_1515561_cov_67.912834	602114..602755	Salmonella-enterica-Gallinarum-SGC_2	tRNA-valV	14		AY956827
		SPI-2	100	395 / 396	NODE_1_length_1515561_cov_67.912834	606747..607141	Salmonella-enterica-Gallinarum-SGC_9	tRNA-valV	14		AY956828
		SPI-2	100	425 / 425	NODE_1_length_1515561_cov_67.912834	600089..600513	Salmonella-enterica-Gallinarum-SGH_1	tRNA-valV	14		AY956829
		SPI-2	98.9	547 / 547	NODE_1_length_1515561_cov_67.912834	590013..590559	Salmonella-enterica-Gallinarum-SGD_8	tRNA-valV	14		AY956830
		SPI-2	100	384 / 384	NODE_1_length_1515561_cov_67.912834	592474..592857	Salmonella-enterica-Enteritidis-Se11	-	23		JN673270
		SPI-2	100	384 / 384	NODE_1_length_1515561_cov_67.912834	592474..592857	Salmonella-enterica-Enteritidis-C50041	-	23		JN673273
		SPI-2	99.05	4633 / 4631	NODE_1_length_1515561_cov_67.912834	572059..576686	Salmonella-enterica-Typhimurium-LT2	tRNA-valV	14	N.B. This record is part of a PAI which includes several records: AJ224892,AJ224978,U51927,Z95891,X99944,Y09357	X99945
		SPI-2	99.2	1252 / 1252	NODE_1_length_1515561_cov_67.912834	588433..589684	Salmonella-enterica-Typhimurium-	tRNA-valV	14	N.B. This record is part of a PAI which includes several records: AJ224892,AJ224978,U51927,X99944,X99945,Y09357	Z95891
		SPI-3	99.05	738 / 738	NODE_8_length_185825_cov_76.005211	40471..41208	Salmonella-enterica-Typhimurium-14028s	tRNA_selC	15	N.B. This record is part of a PAI which includes several records: AF106566,Y13864	AJ000509
		SPI-3	98.94	1514 / 1514	NODE_8_length_185825_cov_76.005211	57167..58680	Salmonella-enterica-Typhimurium-14028s	tRNA_selC	15	N.B. This record is part of a PAI which includes several records: AF106566,AJ000509	Y13864
		SPI-4	98.89	26700 / 26698	NODE_10_length_179969_cov_76.599499	90586..117284	Salmonella-enterica-Choleraesuis-SC_B67	ssb-soxSR	17	gi|62178570:4411902-4438599 - go to http://www.paidb.re.kr/about_paidb.php for link to partial flatfile	NC_006905
		SPI-5	99.08	9069 / 9069	NODE_1_length_1515561_cov_67.912834	1279219..1288283	Salmonella-Typhimurium-LT2	tRNA-serT	18	gi|16763390:1175321-1184389 - go to http://www.paidb.re.kr/about_paidb.php for link to partial flatfile	NC_003197
		SPI-9	98.56	12647 / 15696	NODE_12_length_101285_cov_73.129940	59197..71843	Salmonella-Typhi-CT18	Not_published	22	gi|16758993:2743495-2759190 - go to http://www.paidb.re.kr/about_paidb.php for link to partial flatfile	NC_003198
No.	Name of isolate	SPI	Identity	Query / Template length	Contig	Position in contig	Organism	Insertion Site	Category Function	Note	Accession number
7	SEC10	C63PI	99.12	4000 / 4000	NODE_2_length_593664_cov_79.407157	554074..558073	Salmonella-enterica-Typhimurium-SL1344	fhlA	1		AF128999
		CS54_island	98.1	19581 / 25252	NODE_14_length_116833_cov_77.891320	1..19570	Salmonella-enterica-Typhimurium-ATCC_14028	xseA-yfgK	29		AF140550
		Not_named	100	330 / 330	NODE_1_length_641568_cov_80.275744	175282..175611	Salmonella-enterica-Enteritidis-CMCC50041	-	26		JQ071613
		SPI-1	99.7	2705 / 2705	NODE_2_length_593664_cov_79.407157	550794..553498	Salmonella-enterica-Typhimurium-SL1344	fhlA/mutS	5	N.B. This record is part of a PAI which includes several records: U16278,U16303	AF148689
		SPI-1	99.77	439 / 440	NODE_2_length_593664_cov_79.407157	547705..548143	Salmonella-enterica-Gallinarum-SGB_1	Not_published	5		AY956822
		SPI-1	99.77	430 / 430	NODE_2_length_593664_cov_79.407157	545605..546034	Salmonella-enterica-Gallinarum-SGE_2	Not_published	5		AY956823
		SPI-1	100	470 / 470	NODE_2_length_593664_cov_79.407157	536856..537325	Salmonella-enterica-Gallinarum-SGB_4	Not_published	5		AY956824
		SPI-1	100	415 / 415	NODE_2_length_593664_cov_79.407157	525124..525538	Salmonella-enterica-Gallinarum-SGB_8	Not_published	5		AY956825
		SPI-1	98.07	259 / 257	NODE_2_length_593664_cov_79.407157	523986..524244	Salmonella-enterica-Typhimurium-J4STEHO	-	27		JN982040
		SPI-1	98.48	3155 / 3141	NODE_2_length_593664_cov_79.407157	511153..514305	Salmonella-enterica-Typhimurium-SL1344	fhlA/mutS	5	N.B. This record is part of a PAI which includes several records: U16278,AF148689	U16303
		SPI-10	99.28	553 / 554	NODE_5_length_305478_cov_79.798226	2656..3208	Salmonella-enterica-Gallinarium-SGE_3	Not_published	28		AY956839
		SPI-13	99.41	338 / 338	NODE_2_length_593664_cov_79.407157	281039..281376	Salmonella-enterica-Gallinarum-SGD_3	tRNA-pheV	9		AY956832
		SPI-13	100	341 / 341	NODE_2_length_593664_cov_79.407157	283455..283795	Salmonella-enterica-Gallinarum-SGA_10	tRNA-pheV	10		AY956834
		SPI-14	99.8	501 / 501	NODE_3_length_537560_cov_77.695032	59722..60222	Salmonella-enterica-Gallinarum-SGA_8	Not_published	12		AY956835
		SPI-14	99.55	441 / 441	NODE_3_length_537560_cov_77.695032	65303..65743	Salmonella-enterica-Gallinarum-SGC_8	Not_published	13		AY956836
		SPI-2	99.37	637 / 637	NODE_1_length_641568_cov_80.275744	160763..161399	Salmonella-enterica-Gallinarum-SGB_10	tRNA-valV	14		AY956826
		SPI-2	100	642 / 642	NODE_1_length_641568_cov_80.275744	168068..168709	Salmonella-enterica-Gallinarum-SGC_2	tRNA-valV	14		AY956827
		SPI-2	100	395 / 396	NODE_1_length_641568_cov_80.275744	163682..164076	Salmonella-enterica-Gallinarum-SGC_9	tRNA-valV	14		AY956828
		SPI-2	100	425 / 425	NODE_1_length_641568_cov_80.275744	170310..170734	Salmonella-enterica-Gallinarum-SGH_1	tRNA-valV	14		AY956829
		SPI-2	98.9	547 / 547	NODE_1_length_641568_cov_80.275744	180264..180810	Salmonella-enterica-Gallinarum-SGD_8	tRNA-valV	14		AY956830
		SPI-2	100	384 / 384	NODE_1_length_641568_cov_80.275744	177966..178349	Salmonella-enterica-Enteritidis-Se11	-	23		JN673270
		SPI-2	100	384 / 384	NODE_1_length_641568_cov_80.275744	177966..178349	Salmonella-enterica-Enteritidis-C50041	-	23		JN673273
		SPI-2	99.05	4633 / 4631	NODE_1_length_641568_cov_80.275744	194137..198764	Salmonella-enterica-Typhimurium-LT2	tRNA-valV	14	N.B. This record is part of a PAI which includes several records: AJ224892,AJ224978,U51927,Z95891,X99944,Y09357	X99945
		SPI-2	99.2	1252 / 1252	NODE_1_length_641568_cov_80.275744	181139..182390	Salmonella-enterica-Typhimurium-	tRNA-valV	14	N.B. This record is part of a PAI which includes several records: AJ224892,AJ224978,U51927,X99944,X99945,Y09357	Z95891
		SPI-3	99.05	738 / 738	NODE_9_length_185825_cov_79.680131	144618..145355	Salmonella-enterica-Typhimurium-14028s	tRNA_selC	15	N.B. This record is part of a PAI which includes several records: AF106566,Y13864	AJ000509
		SPI-3	98.94	1514 / 1514	NODE_9_length_185825_cov_79.680131	127146..128659	Salmonella-enterica-Typhimurium-14028s	tRNA_selC	15	N.B. This record is part of a PAI which includes several records: AF106566,AJ000509	Y13864
		SPI-4	98.89	26700 / 26698	NODE_5_length_305478_cov_79.798226	216095..242793	Salmonella-enterica-Choleraesuis-SC_B67	ssb-soxSR	17	gi|62178570:4411902-4438599 - go to http://www.paidb.re.kr/about_paidb.php for link to partial flatfile	NC_006905
		SPI-5	99.08	9069 / 9069	NODE_3_length_537560_cov_77.695032	227279..236343	Salmonella-Typhimurium-LT2	tRNA-serT	18	gi|16763390:1175321-1184389 - go to http://www.paidb.re.kr/about_paidb.php for link to partial flatfile	NC_003197
		SPI-9	98.56	12647 / 15696	NODE_15_length_101162_cov_79.305505	59079..71725	Salmonella-Typhi-CT18	Not_published	22	gi|16758993:2743495-2759190 - go to http://www.paidb.re.kr/about_paidb.php for link to partial flatfile	NC_003198
No.	Name of isolate	SPI	Identity	Query / Template length	Contig	Position in contig	Organism	Insertion Site	Category Function	Note	Accession number
8	SEC11	C63PI	99.12	4000 / 4000	NODE_12_length_174833_cov_61.626491	135105..139104	Salmonella-enterica-Typhimurium-SL1344	fhlA	1		AF128999
		CS54_island	98.07	19752 / 25252	NODE_9_length_217326_cov_63.092870	100323..120063	Salmonella-enterica-Typhimurium-ATCC_14028	xseA-yfgK	29		AF140550
		Not_named	100	330 / 330	NODE_3_length_312588_cov_60.515886	71792..72121	Salmonella-enterica-Enteritidis-CMCC50041	-	26		JQ071613
		SPI-1	99.7	2705 / 2705	NODE_12_length_174833_cov_61.626491	131825..134529	Salmonella-enterica-Typhimurium-SL1344	fhlA/mutS	5	N.B. This record is part of a PAI which includes several records: U16278,U16303	AF148689
		SPI-1	99.77	439 / 440	NODE_12_length_174833_cov_61.626491	128736..129174	Salmonella-enterica-Gallinarum-SGB_1	Not_published	5		AY956822
		SPI-1	99.77	430 / 430	NODE_12_length_174833_cov_61.626491	126636..127065	Salmonella-enterica-Gallinarum-SGE_2	Not_published	5		AY956823
		SPI-1	100	470 / 470	NODE_12_length_174833_cov_61.626491	117887..118356	Salmonella-enterica-Gallinarum-SGB_4	Not_published	5		AY956824
		SPI-1	100	415 / 415	NODE_12_length_174833_cov_61.626491	106155..106569	Salmonella-enterica-Gallinarum-SGB_8	Not_published	5		AY956825
		SPI-1	98.07	259 / 257	NODE_12_length_174833_cov_61.626491	105017..105275	Salmonella-enterica-Typhimurium-J4STEHO	-	27		JN982040
		SPI-1	98.48	3155 / 3141	NODE_12_length_174833_cov_61.626491	92184..95336	Salmonella-enterica-Typhimurium-SL1344	fhlA/mutS	5	N.B. This record is part of a PAI which includes several records: U16278,AF148689	U16303
		SPI-10	99.28	553 / 554	NODE_6_length_236591_cov_60.752129	235016..235568	Salmonella-enterica-Gallinarium-SGE_3	Not_published	28		AY956839
		SPI-13	99.41	338 / 338	NODE_2_length_371629_cov_62.913716	233628..233965	Salmonella-enterica-Gallinarum-SGD_3	tRNA-pheV	9		AY956832
		SPI-13	100	341 / 341	NODE_2_length_371629_cov_62.913716	236044..236384	Salmonella-enterica-Gallinarum-SGA_10	tRNA-pheV	10		AY956834
		SPI-14	99.8	501 / 501	NODE_1_length_572836_cov_59.997928	477334..477834	Salmonella-enterica-Gallinarum-SGA_8	Not_published	12		AY956835
		SPI-14	99.55	441 / 441	NODE_1_length_572836_cov_59.997928	471813..472253	Salmonella-enterica-Gallinarum-SGC_8	Not_published	13		AY956836
		SPI-2	99.37	637 / 637	NODE_3_length_312588_cov_60.515886	86004..86640	Salmonella-enterica-Gallinarum-SGB_10	tRNA-valV	14		AY956826
		SPI-2	100	642 / 642	NODE_3_length_312588_cov_60.515886	78694..79335	Salmonella-enterica-Gallinarum-SGC_2	tRNA-valV	14		AY956827
		SPI-2	100	395 / 396	NODE_3_length_312588_cov_60.515886	83327..83721	Salmonella-enterica-Gallinarum-SGC_9	tRNA-valV	14		AY956828
		SPI-2	100	425 / 425	NODE_3_length_312588_cov_60.515886	76669..77093	Salmonella-enterica-Gallinarum-SGH_1	tRNA-valV	14		AY956829
		SPI-2	98.9	547 / 547	NODE_3_length_312588_cov_60.515886	66593..67139	Salmonella-enterica-Gallinarum-SGD_8	tRNA-valV	14		AY956830
		SPI-2	100	384 / 384	NODE_3_length_312588_cov_60.515886	69054..69437	Salmonella-enterica-Enteritidis-Se11	-	23		JN673270
		SPI-2	100	384 / 384	NODE_3_length_312588_cov_60.515886	69054..69437	Salmonella-enterica-Enteritidis-C50041	-	23		JN673273
		SPI-2	99.05	4633 / 4631	NODE_3_length_312588_cov_60.515886	48639..53266	Salmonella-enterica-Typhimurium-LT2	tRNA-valV	14	N.B. This record is part of a PAI which includes several records: AJ224892,AJ224978,U51927,Z95891,X99944,Y09357	X99945
		SPI-2	99.2	1252 / 1252	NODE_3_length_312588_cov_60.515886	65013..66264	Salmonella-enterica-Typhimurium-	tRNA-valV	14	N.B. This record is part of a PAI which includes several records: AJ224892,AJ224978,U51927,X99944,X99945,Y09357	Z95891
		SPI-3	99.05	738 / 738	NODE_18_length_95178_cov_60.297337	53971..54708	Salmonella-enterica-Typhimurium-14028s	tRNA_selC	15	N.B. This record is part of a PAI which includes several records: AF106566,Y13864	AJ000509
		SPI-3	98.94	1514 / 1514	NODE_18_length_95178_cov_60.297337	36499..38012	Salmonella-enterica-Typhimurium-14028s	tRNA_selC	15	N.B. This record is part of a PAI which includes several records: AF106566,AJ000509	Y13864
		SPI-4	98.79	22099 / 26698	NODE_6_length_236591_cov_60.752129	32..22129	Salmonella-enterica-Choleraesuis-SC_B67	ssb-soxSR	17	gi|62178570:4411902-4438599 - go to http://www.paidb.re.kr/about_paidb.php for link to partial flatfile	NC_006905
		SPI-5	99.08	9069 / 9069	NODE_1_length_572836_cov_59.997928	301213..310277	Salmonella-Typhimurium-LT2	tRNA-serT	18	gi|16763390:1175321-1184389 - go to http://www.paidb.re.kr/about_paidb.php for link to partial flatfile	NC_003197
		SPI-9	98.56	12647 / 15696	NODE_17_length_100892_cov_61.763845	58809..71455	Salmonella-Typhi-CT18	Not_published	22	gi|16758993:2743495-2759190 - go to http://www.paidb.re.kr/about_paidb.php for link to partial flatfile	NC_003198
No.	Name of isolate	SPI	Identity	Query / Template length	Contig	Position in contig	Organism	Insertion Site	Category Function	Note	Accession number
9	SEC12	C63PI	99.12	4000 / 4000	NODE_10_length_175078_cov_67.555911	135211..139210	Salmonella-enterica-Typhimurium-SL1344	fhlA	1		AF128999
		CS54_island	98.07	19752 / 25252	NODE_8_length_217482_cov_68.471590	100480..120220	Salmonella-enterica-Typhimurium-ATCC_14028	xseA-yfgK	29		AF140550
		Not_named	100	330 / 330	NODE_1_length_1274823_cov_66.200004	319874..320203	Salmonella-enterica-Enteritidis-CMCC50041	-	26		JQ071613
		SPI-1	99.7	2705 / 2705	NODE_10_length_175078_cov_67.555911	131931..134635	Salmonella-enterica-Typhimurium-SL1344	fhlA/mutS	5	N.B. This record is part of a PAI which includes several records: U16278,U16303	AF148689
		SPI-1	99.77	439 / 440	NODE_10_length_175078_cov_67.555911	128842..129280	Salmonella-enterica-Gallinarum-SGB_1	Not_published	5		AY956822
		SPI-1	99.77	430 / 430	NODE_10_length_175078_cov_67.555911	126742..127171	Salmonella-enterica-Gallinarum-SGE_2	Not_published	5		AY956823
		SPI-1	100	470 / 470	NODE_10_length_175078_cov_67.555911	117993..118462	Salmonella-enterica-Gallinarum-SGB_4	Not_published	5		AY956824
		SPI-1	100	415 / 415	NODE_10_length_175078_cov_67.555911	106261..106675	Salmonella-enterica-Gallinarum-SGB_8	Not_published	5		AY956825
		SPI-1	98.07	259 / 257	NODE_10_length_175078_cov_67.555911	105123..105381	Salmonella-enterica-Typhimurium-J4STEHO	-	27		JN982040
		SPI-1	98.48	3155 / 3141	NODE_10_length_175078_cov_67.555911	92290..95442	Salmonella-enterica-Typhimurium-SL1344	fhlA/mutS	5	N.B. This record is part of a PAI which includes several records: U16278,AF148689	U16303
		SPI-10	99.28	553 / 554	NODE_6_length_241741_cov_66.503294	2656..3208	Salmonella-enterica-Gallinarium-SGE_3	Not_published	28		AY956839
		SPI-13	99.41	338 / 338	NODE_11_length_175022_cov_68.737283	137665..138002	Salmonella-enterica-Gallinarum-SGD_3	tRNA-pheV	9		AY956832
		SPI-13	100	341 / 341	NODE_11_length_175022_cov_68.737283	135246..135586	Salmonella-enterica-Gallinarum-SGA_10	tRNA-pheV	10		AY956834
		SPI-14	99.8	501 / 501	NODE_1_length_1274823_cov_66.200004	1180161..1180661	Salmonella-enterica-Gallinarum-SGA_8	Not_published	12		AY956835
		SPI-14	99.55	441 / 441	NODE_1_length_1274823_cov_66.200004	1174640..1175080	Salmonella-enterica-Gallinarum-SGC_8	Not_published	13		AY956836
		SPI-2	99.37	637 / 637	NODE_1_length_1274823_cov_66.200004	334086..334722	Salmonella-enterica-Gallinarum-SGB_10	tRNA-valV	14		AY956826
		SPI-2	100	642 / 642	NODE_1_length_1274823_cov_66.200004	326776..327417	Salmonella-enterica-Gallinarum-SGC_2	tRNA-valV	14		AY956827
		SPI-2	100	395 / 396	NODE_1_length_1274823_cov_66.200004	331409..331803	Salmonella-enterica-Gallinarum-SGC_9	tRNA-valV	14		AY956828
		SPI-2	100	425 / 425	NODE_1_length_1274823_cov_66.200004	324751..325175	Salmonella-enterica-Gallinarum-SGH_1	tRNA-valV	14		AY956829
		SPI-2	98.9	547 / 547	NODE_1_length_1274823_cov_66.200004	314675..315221	Salmonella-enterica-Gallinarum-SGD_8	tRNA-valV	14		AY956830
		SPI-2	100	384 / 384	NODE_1_length_1274823_cov_66.200004	317136..317519	Salmonella-enterica-Enteritidis-Se11	-	23		JN673270
		SPI-2	100	384 / 384	NODE_1_length_1274823_cov_66.200004	317136..317519	Salmonella-enterica-Enteritidis-C50041	-	23		JN673273
		SPI-2	99.05	4633 / 4631	NODE_1_length_1274823_cov_66.200004	296721..301348	Salmonella-enterica-Typhimurium-LT2	tRNA-valV	14	N.B. This record is part of a PAI which includes several records: AJ224892,AJ224978,U51927,Z95891,X99944,Y09357	X99945
		SPI-2	99.2	1252 / 1252	NODE_1_length_1274823_cov_66.200004	313095..314346	Salmonella-enterica-Typhimurium-	tRNA-valV	14	N.B. This record is part of a PAI which includes several records: AJ224892,AJ224978,U51927,X99944,X99945,Y09357	Z95891
		SPI-3	99.05	738 / 738	NODE_3_length_406400_cov_68.494245	365193..365930	Salmonella-enterica-Typhimurium-14028s	tRNA_selC	15	N.B. This record is part of a PAI which includes several records: AF106566,Y13864	AJ000509
		SPI-3	98.94	1514 / 1514	NODE_3_length_406400_cov_68.494245	347721..349234	Salmonella-enterica-Typhimurium-14028s	tRNA_selC	15	N.B. This record is part of a PAI which includes several records: AF106566,AJ000509	Y13864
		SPI-4	98.9	22924 / 23411	NODE_6_length_241741_cov_66.503294	218818..241739	Salmonella-Typhimurium-LT2	ssb/soxSR	17	gi|16763390:4477849-4501259 - go to http://www.paidb.re.kr/about_paidb.php for link to partial flatfile	NC_003197
		SPI-5	99.08	9069 / 9069	NODE_1_length_1274823_cov_66.200004	1004040..1013104	Salmonella-Typhimurium-LT2	tRNA-serT	18	gi|16763390:1175321-1184389 - go to http://www.paidb.re.kr/about_paidb.php for link to partial flatfile	NC_003197
		SPI-9	98.56	12647 / 15696	NODE_14_length_100892_cov_67.986232	58809..71455	Salmonella-Typhi-CT18	Not_published	22	gi|16758993:2743495-2759190 - go to http://www.paidb.re.kr/about_paidb.php for link to partial flatfile	NC_003198

## Sheet: (b) non-ESBL isolates
No.	Name of isolate	SPI	Identity	Query / Template length	Contig	Position in contig	Organism	Insertion Site	Category Function	Note	Accession number
1	SEC08	C63PI	99.12	4000 / 4000	NODE_3_length_349673_cov_84.854781	35613..39612	Salmonella-enterica-Typhimurium-SL1344	fhlA	1		AF128999
		CS54_island	97.83	23541 / 25252	NODE_7_length_217574_cov_80.567185	96836..120311	Salmonella-enterica-Typhimurium-ATCC_14028	xseA-yfgK	29		AF140550
		Not_named	100	330 / 330	NODE_1_length_1549226_cov_74.141226	595212..595541	Salmonella-enterica-Enteritidis-CMCC50041	-	26		JQ071613
		SPI-1	99.7	2705 / 2705	NODE_3_length_349673_cov_84.854781	40188..42892	Salmonella-enterica-Typhimurium-SL1344	fhlA/mutS	5	N.B. This record is part of a PAI which includes several records: U16278,U16303	AF148689
		SPI-1	99.77	439 / 440	NODE_3_length_349673_cov_84.854781	45543..45981	Salmonella-enterica-Gallinarum-SGB_1	Not_published	5		AY956822
		SPI-1	99.77	430 / 430	NODE_3_length_349673_cov_84.854781	47652..48081	Salmonella-enterica-Gallinarum-SGE_2	Not_published	5		AY956823
		SPI-1	100	470 / 470	NODE_3_length_349673_cov_84.854781	56361..56830	Salmonella-enterica-Gallinarum-SGB_4	Not_published	5		AY956824
		SPI-1	100	415 / 415	NODE_3_length_349673_cov_84.854781	68148..68562	Salmonella-enterica-Gallinarum-SGB_8	Not_published	5		AY956825
		SPI-1	98.07	259 / 257	NODE_3_length_349673_cov_84.854781	69442..69700	Salmonella-enterica-Typhimurium-J4STEHO	-	27		JN982040
		SPI-1	98.48	3155 / 3141	NODE_3_length_349673_cov_84.854781	79381..82533	Salmonella-enterica-Typhimurium-SL1344	fhlA/mutS	5	N.B. This record is part of a PAI which includes several records: U16278,AF148689	U16303
		SPI-10	99.28	553 / 554	NODE_5_length_290881_cov_86.947150	121913..122465	Salmonella-enterica-Gallinarium-SGE_3	Not_published	28		AY956839
		SPI-13	99.41	338 / 338	NODE_3_length_349673_cov_84.854781	312316..312653	Salmonella-enterica-Gallinarum-SGD_3	tRNA-pheV	9		AY956832
		SPI-13	100	341 / 341	NODE_3_length_349673_cov_84.854781	309897..310237	Salmonella-enterica-Gallinarum-SGA_10	tRNA-pheV	10		AY956834
		SPI-14	99.8	501 / 501	NODE_1_length_1549226_cov_74.141226	1455341..1455841	Salmonella-enterica-Gallinarum-SGA_8	Not_published	12		AY956835
		SPI-14	99.55	441 / 441	NODE_1_length_1549226_cov_74.141226	1449820..1450260	Salmonella-enterica-Gallinarum-SGC_8	Not_published	13		AY956836
		SPI-2	99.37	637 / 637	NODE_1_length_1549226_cov_74.141226	609424..610060	Salmonella-enterica-Gallinarum-SGB_10	tRNA-valV	14		AY956826
		SPI-2	100	642 / 642	NODE_1_length_1549226_cov_74.141226	602114..602755	Salmonella-enterica-Gallinarum-SGC_2	tRNA-valV	14		AY956827
		SPI-2	100	395 / 396	NODE_1_length_1549226_cov_74.141226	606747..607141	Salmonella-enterica-Gallinarum-SGC_9	tRNA-valV	14		AY956828
		SPI-2	100	425 / 425	NODE_1_length_1549226_cov_74.141226	600089..600513	Salmonella-enterica-Gallinarum-SGH_1	tRNA-valV	14		AY956829
		SPI-2	98.9	547 / 547	NODE_1_length_1549226_cov_74.141226	590013..590559	Salmonella-enterica-Gallinarum-SGD_8	tRNA-valV	14		AY956830
		SPI-2	100	384 / 384	NODE_1_length_1549226_cov_74.141226	592474..592857	Salmonella-enterica-Enteritidis-Se11	-	23		JN673270
		SPI-2	100	384 / 384	NODE_1_length_1549226_cov_74.141226	592474..592857	Salmonella-enterica-Enteritidis-C50041	-	23		JN673273
		SPI-2	99.05	4633 / 4631	NODE_1_length_1549226_cov_74.141226	572059..576686	Salmonella-enterica-Typhimurium-LT2	tRNA-valV	14	N.B. This record is part of a PAI which includes several records: AJ224892,AJ224978,U51927,Z95891,X99944,Y09357	X99945
		SPI-2	99.2	1252 / 1252	NODE_1_length_1549226_cov_74.141226	588433..589684	Salmonella-enterica-Typhimurium-	tRNA-valV	14	N.B. This record is part of a PAI which includes several records: AJ224892,AJ224978,U51927,X99944,X99945,Y09357	Z95891
		SPI-3	99.05	738 / 738	NODE_12_length_122810_cov_87.460610	81603..82340	Salmonella-enterica-Typhimurium-14028s	tRNA_selC	15	N.B. This record is part of a PAI which includes several records: AF106566,Y13864	AJ000509
		SPI-3	98.94	1514 / 1514	NODE_12_length_122810_cov_87.460610	64131..65644	Salmonella-enterica-Typhimurium-14028s	tRNA_selC	15	N.B. This record is part of a PAI which includes several records: AF106566,AJ000509	Y13864
		SPI-4	98.88	26700 / 26698	NODE_10_length_179966_cov_86.474287	62686..89381	Salmonella-enterica-Choleraesuis-SC_B67	ssb-soxSR	17	gi|62178570:4411902-4438599 - go to http://www.paidb.re.kr/about_paidb.php for link to partial flatfile	NC_006905
		SPI-5	99.08	9069 / 9069	NODE_1_length_1549226_cov_74.141226	1279220..1288284	Salmonella-Typhimurium-LT2	tRNA-serT	18	gi|16763390:1175321-1184389 - go to http://www.paidb.re.kr/about_paidb.php for link to partial flatfile	NC_003197
		SPI-9	98.55	12647 / 15696	NODE_13_length_101167_cov_83.148106	29443..42089	Salmonella-Typhi-CT18	Not_published	22	gi|16758993:2743495-2759190 - go to http://www.paidb.re.kr/about_paidb.php for link to partial flatfile	NC_003198
No.	Name of isolate	SPI	Identity	Query / Template length	Contig	Position in contig	Organism	Insertion Site	Category Function	Note	Accession number
2	SEC09	C63PI	99.12	4000 / 4000	NODE_2_length_593638_cov_99.092698	35590..39589	Salmonella-enterica-Typhimurium-SL1344	fhlA	1		AF128999
		CS54_island	97.83	23541 / 25252	NODE_8_length_217575_cov_92.975232	97264..120739	Salmonella-enterica-Typhimurium-ATCC_14028	xseA-yfgK	29		AF140550
		Not_named	100	330 / 330	NODE_1_length_977774_cov_84.558265	595212..595541	Salmonella-enterica-Enteritidis-CMCC50041	-	26		JQ071613
		SPI-1	99.7	2705 / 2705	NODE_2_length_593638_cov_99.092698	40165..42869	Salmonella-enterica-Typhimurium-SL1344	fhlA/mutS	5	N.B. This record is part of a PAI which includes several records: U16278,U16303	AF148689
		SPI-1	99.77	439 / 440	NODE_2_length_593638_cov_99.092698	45520..45958	Salmonella-enterica-Gallinarum-SGB_1	Not_published	5		AY956822
		SPI-1	99.77	430 / 430	NODE_2_length_593638_cov_99.092698	47629..48058	Salmonella-enterica-Gallinarum-SGE_2	Not_published	5		AY956823
		SPI-1	100	470 / 470	NODE_2_length_593638_cov_99.092698	56338..56807	Salmonella-enterica-Gallinarum-SGB_4	Not_published	5		AY956824
		SPI-1	100	415 / 415	NODE_2_length_593638_cov_99.092698	68125..68539	Salmonella-enterica-Gallinarum-SGB_8	Not_published	5		AY956825
		SPI-1	98.07	259 / 257	NODE_2_length_593638_cov_99.092698	69419..69677	Salmonella-enterica-Typhimurium-J4STEHO	-	27		JN982040
		SPI-1	98.48	3155 / 3141	NODE_2_length_593638_cov_99.092698	79358..82510	Salmonella-enterica-Typhimurium-SL1344	fhlA/mutS	5	N.B. This record is part of a PAI which includes several records: U16278,AF148689	U16303
		SPI-10	99.28	553 / 554	NODE_5_length_290881_cov_100.584641	168417..168969	Salmonella-enterica-Gallinarium-SGE_3	Not_published	28		AY956839
		SPI-13	99.41	338 / 338	NODE_2_length_593638_cov_99.092698	312287..312624	Salmonella-enterica-Gallinarum-SGD_3	tRNA-pheV	9		AY956832
		SPI-13	100	341 / 341	NODE_2_length_593638_cov_99.092698	309868..310208	Salmonella-enterica-Gallinarum-SGA_10	tRNA-pheV	10		AY956834
		SPI-14	99.8	501 / 501	NODE_3_length_571693_cov_85.634678	477808..478308	Salmonella-enterica-Gallinarum-SGA_8	Not_published	12		AY956835
		SPI-14	99.55	441 / 441	NODE_3_length_571693_cov_85.634678	472287..472727	Salmonella-enterica-Gallinarum-SGC_8	Not_published	13		AY956836
		SPI-2	99.37	637 / 637	NODE_1_length_977774_cov_84.558265	609424..610060	Salmonella-enterica-Gallinarum-SGB_10	tRNA-valV	14		AY956826
		SPI-2	100	642 / 642	NODE_1_length_977774_cov_84.558265	602114..602755	Salmonella-enterica-Gallinarum-SGC_2	tRNA-valV	14		AY956827
		SPI-2	100	395 / 396	NODE_1_length_977774_cov_84.558265	606747..607141	Salmonella-enterica-Gallinarum-SGC_9	tRNA-valV	14		AY956828
		SPI-2	100	425 / 425	NODE_1_length_977774_cov_84.558265	600089..600513	Salmonella-enterica-Gallinarum-SGH_1	tRNA-valV	14		AY956829
		SPI-2	98.9	547 / 547	NODE_1_length_977774_cov_84.558265	590013..590559	Salmonella-enterica-Gallinarum-SGD_8	tRNA-valV	14		AY956830
		SPI-2	100	384 / 384	NODE_1_length_977774_cov_84.558265	592474..592857	Salmonella-enterica-Enteritidis-Se11	-	23		JN673270
		SPI-2	100	384 / 384	NODE_1_length_977774_cov_84.558265	592474..592857	Salmonella-enterica-Enteritidis-C50041	-	23		JN673273
		SPI-2	99.05	4633 / 4631	NODE_1_length_977774_cov_84.558265	572059..576686	Salmonella-enterica-Typhimurium-LT2	tRNA-valV	14	N.B. This record is part of a PAI which includes several records: AJ224892,AJ224978,U51927,Z95891,X99944,Y09357	X99945
		SPI-2	99.2	1252 / 1252	NODE_1_length_977774_cov_84.558265	588433..589684	Salmonella-enterica-Typhimurium-	tRNA-valV	14	N.B. This record is part of a PAI which includes several records: AJ224892,AJ224978,U51927,X99944,X99945,Y09357	Z95891
		SPI-3	99.05	738 / 738	NODE_9_length_185825_cov_101.134952	144618..145355	Salmonella-enterica-Typhimurium-14028s	tRNA_selC	15	N.B. This record is part of a PAI which includes several records: AF106566,Y13864	AJ000509
		SPI-3	98.88	1514 / 1514	NODE_9_length_185825_cov_101.134952	127146..128659	Salmonella-enterica-Typhimurium-14028s	tRNA_selC	15	N.B. This record is part of a PAI which includes several records: AF106566,AJ000509	Y13864
		SPI-4	98.89	26700 / 26698	NODE_11_length_179969_cov_100.377176	90586..117284	Salmonella-enterica-Choleraesuis-SC_B67	ssb-soxSR	17	gi|62178570:4411902-4438599 - go to http://www.paidb.re.kr/about_paidb.php for link to partial flatfile	NC_006905
		SPI-5	99.08	9069 / 9069	NODE_3_length_571693_cov_85.634678	301687..310751	Salmonella-Typhimurium-LT2	tRNA-serT	18	gi|16763390:1175321-1184389 - go to http://www.paidb.re.kr/about_paidb.php for link to partial flatfile	NC_003197
		SPI-9	98.55	12647 / 15696	NODE_13_length_101285_cov_96.312456	29443..42089	Salmonella-Typhi-CT18	Not_published	22	gi|16758993:2743495-2759190 - go to http://www.paidb.re.kr/about_paidb.php for link to partial flatfile	NC_003198
No.	Name of isolate	SPI	Identity	Query / Template length	Contig	Position in contig	Organism	Insertion Site	Category Function	Note	Accession number
3	SED01	C63PI	99.12	4000 / 4000	NODE_2_length_593644_cov_99.286222	554056..558055	Salmonella-enterica-Typhimurium-SL1344	fhlA	1		AF128999
		CS54_island	97.82	23541 / 25252	NODE_5_length_401179_cov_96.145414	97264..120739	Salmonella-enterica-Typhimurium-ATCC_14028	xseA-yfgK	29		AF140550
		Not_named	100	330 / 330	NODE_1_length_1546665_cov_94.667610	592651..592980	Salmonella-enterica-Enteritidis-CMCC50041	-	26		JQ071613
		SPI-1	99.7	2705 / 2705	NODE_2_length_593644_cov_99.286222	550776..553480	Salmonella-enterica-Typhimurium-SL1344	fhlA/mutS	5	N.B. This record is part of a PAI which includes several records: U16278,U16303	AF148689
		SPI-1	99.77	439 / 440	NODE_2_length_593644_cov_99.286222	547687..548125	Salmonella-enterica-Gallinarum-SGB_1	Not_published	5		AY956822
		SPI-1	99.77	430 / 430	NODE_2_length_593644_cov_99.286222	545587..546016	Salmonella-enterica-Gallinarum-SGE_2	Not_published	5		AY956823
		SPI-1	100	470 / 470	NODE_2_length_593644_cov_99.286222	536838..537307	Salmonella-enterica-Gallinarum-SGB_4	Not_published	5		AY956824
		SPI-1	100	415 / 415	NODE_2_length_593644_cov_99.286222	525106..525520	Salmonella-enterica-Gallinarum-SGB_8	Not_published	5		AY956825
		SPI-1	98.07	259 / 257	NODE_2_length_593644_cov_99.286222	523968..524226	Salmonella-enterica-Typhimurium-J4STEHO	-	27		JN982040
		SPI-1	98.48	3155 / 3141	NODE_2_length_593644_cov_99.286222	511135..514287	Salmonella-enterica-Typhimurium-SL1344	fhlA/mutS	5	N.B. This record is part of a PAI which includes several records: U16278,AF148689	U16303
		SPI-10	99.28	553 / 554	NODE_6_length_290881_cov_99.920620	121913..122465	Salmonella-enterica-Gallinarium-SGE_3	Not_published	28		AY956839
		SPI-13	99.41	338 / 338	NODE_2_length_593644_cov_99.286222	281015..281352	Salmonella-enterica-Gallinarum-SGD_3	tRNA-pheV	9		AY956832
		SPI-13	100	341 / 341	NODE_2_length_593644_cov_99.286222	283431..283771	Salmonella-enterica-Gallinarum-SGA_10	tRNA-pheV	10		AY956834
		SPI-14	99.8	501 / 501	NODE_1_length_1546665_cov_94.667610	1452780..1453280	Salmonella-enterica-Gallinarum-SGA_8	Not_published	12		AY956835
		SPI-14	99.55	441 / 441	NODE_1_length_1546665_cov_94.667610	1447259..1447699	Salmonella-enterica-Gallinarum-SGC_8	Not_published	13		AY956836
		SPI-2	99.37	637 / 637	NODE_1_length_1546665_cov_94.667610	606863..607499	Salmonella-enterica-Gallinarum-SGB_10	tRNA-valV	14		AY956826
		SPI-2	100	642 / 642	NODE_1_length_1546665_cov_94.667610	599553..600194	Salmonella-enterica-Gallinarum-SGC_2	tRNA-valV	14		AY956827
		SPI-2	100	395 / 396	NODE_1_length_1546665_cov_94.667610	604186..604580	Salmonella-enterica-Gallinarum-SGC_9	tRNA-valV	14		AY956828
		SPI-2	100	425 / 425	NODE_1_length_1546665_cov_94.667610	597528..597952	Salmonella-enterica-Gallinarum-SGH_1	tRNA-valV	14		AY956829
		SPI-2	98.9	547 / 547	NODE_1_length_1546665_cov_94.667610	587452..587998	Salmonella-enterica-Gallinarum-SGD_8	tRNA-valV	14		AY956830
		SPI-2	100	384 / 384	NODE_1_length_1546665_cov_94.667610	589913..590296	Salmonella-enterica-Enteritidis-Se11	-	23		JN673270
		SPI-2	100	384 / 384	NODE_1_length_1546665_cov_94.667610	589913..590296	Salmonella-enterica-Enteritidis-C50041	-	23		JN673273
		SPI-2	99.05	4633 / 4631	NODE_1_length_1546665_cov_94.667610	569498..574125	Salmonella-enterica-Typhimurium-LT2	tRNA-valV	14	N.B. This record is part of a PAI which includes several records: AJ224892,AJ224978,U51927,Z95891,X99944,Y09357	X99945
		SPI-2	99.2	1252 / 1252	NODE_1_length_1546665_cov_94.667610	585872..587123	Salmonella-enterica-Typhimurium-	tRNA-valV	14	N.B. This record is part of a PAI which includes several records: AJ224892,AJ224978,U51927,X99944,X99945,Y09357	Z95891
		SPI-3	99.05	738 / 738	NODE_4_length_433261_cov_99.031721	40471..41208	Salmonella-enterica-Typhimurium-14028s	tRNA_selC	15	N.B. This record is part of a PAI which includes several records: AF106566,Y13864	AJ000509
		SPI-3	98.94	1514 / 1514	NODE_4_length_433261_cov_99.031721	57167..58680	Salmonella-enterica-Typhimurium-14028s	tRNA_selC	15	N.B. This record is part of a PAI which includes several records: AF106566,AJ000509	Y13864
		SPI-4	98.89	26700 / 26698	NODE_8_length_179969_cov_98.859082	62686..89384	Salmonella-enterica-Choleraesuis-SC_B67	ssb-soxSR	17	gi|62178570:4411902-4438599 - go to http://www.paidb.re.kr/about_paidb.php for link to partial flatfile	NC_006905
		SPI-5	99.08	9069 / 9069	NODE_1_length_1546665_cov_94.667610	1276659..1285723	Salmonella-Typhimurium-LT2	tRNA-serT	18	gi|16763390:1175321-1184389 - go to http://www.paidb.re.kr/about_paidb.php for link to partial flatfile	NC_003197
		SPI-9	98.55	12647 / 15696	NODE_10_length_101173_cov_97.940769	59085..71731	Salmonella-Typhi-CT18	Not_published	22	gi|16758993:2743495-2759190 - go to http://www.paidb.re.kr/about_paidb.php for link to partial flatfile	NC_003198
No.	Name of isolate	SPI	Identity	Query / Template length	Contig	Position in contig	Organism	Insertion Site	Category Function	Note	Accession number
4	SED02	C63PI	99.12	4000 / 4000	NODE_2_length_593644_cov_87.063373	554056..558055	Salmonella-enterica-Typhimurium-SL1344	fhlA	1		AF128999
		CS54_island	97.82	23541 / 25252	NODE_7_length_217575_cov_83.276890	97264..120739	Salmonella-enterica-Typhimurium-ATCC_14028	xseA-yfgK	29		AF140550
		Not_named	100	330 / 330	NODE_1_length_1276243_cov_83.484547	683264..683593	Salmonella-enterica-Enteritidis-CMCC50041	-	26		JQ071613
		SPI-1	99.7	2705 / 2705	NODE_2_length_593644_cov_87.063373	550776..553480	Salmonella-enterica-Typhimurium-SL1344	fhlA/mutS	5	N.B. This record is part of a PAI which includes several records: U16278,U16303	AF148689
		SPI-1	99.77	439 / 440	NODE_2_length_593644_cov_87.063373	547687..548125	Salmonella-enterica-Gallinarum-SGB_1	Not_published	5		AY956822
		SPI-1	99.77	430 / 430	NODE_2_length_593644_cov_87.063373	545587..546016	Salmonella-enterica-Gallinarum-SGE_2	Not_published	5		AY956823
		SPI-1	100	470 / 470	NODE_2_length_593644_cov_87.063373	536838..537307	Salmonella-enterica-Gallinarum-SGB_4	Not_published	5		AY956824
		SPI-1	100	415 / 415	NODE_2_length_593644_cov_87.063373	525106..525520	Salmonella-enterica-Gallinarum-SGB_8	Not_published	5		AY956825
		SPI-1	98.07	259 / 257	NODE_2_length_593644_cov_87.063373	523968..524226	Salmonella-enterica-Typhimurium-J4STEHO	-	27		JN982040
		SPI-1	98.48	3155 / 3141	NODE_2_length_593644_cov_87.063373	511135..514287	Salmonella-enterica-Typhimurium-SL1344	fhlA/mutS	5	N.B. This record is part of a PAI which includes several records: U16278,AF148689	U16303
		SPI-10	99.28	553 / 554	NODE_4_length_290881_cov_88.588527	121913..122465	Salmonella-enterica-Gallinarium-SGE_3	Not_published	28		AY956839
		SPI-13	99.41	338 / 338	NODE_2_length_593644_cov_87.063373	281015..281352	Salmonella-enterica-Gallinarum-SGD_3	tRNA-pheV	9		AY956832
		SPI-13	100	341 / 341	NODE_2_length_593644_cov_87.063373	283431..283771	Salmonella-enterica-Gallinarum-SGA_10	tRNA-pheV	10		AY956834
		SPI-14	99.8	501 / 501	NODE_11_length_150226_cov_83.276878	93386..93886	Salmonella-enterica-Gallinarum-SGA_8	Not_published	12		AY956835
		SPI-14	99.55	441 / 441	NODE_11_length_150226_cov_83.276878	98967..99407	Salmonella-enterica-Gallinarum-SGC_8	Not_published	13		AY956836
		SPI-2	99.37	637 / 637	NODE_1_length_1276243_cov_83.484547	668745..669381	Salmonella-enterica-Gallinarum-SGB_10	tRNA-valV	14		AY956826
		SPI-2	100	642 / 642	NODE_1_length_1276243_cov_83.484547	676050..676691	Salmonella-enterica-Gallinarum-SGC_2	tRNA-valV	14		AY956827
		SPI-2	100	395 / 396	NODE_1_length_1276243_cov_83.484547	671664..672058	Salmonella-enterica-Gallinarum-SGC_9	tRNA-valV	14		AY956828
		SPI-2	100	425 / 425	NODE_1_length_1276243_cov_83.484547	678292..678716	Salmonella-enterica-Gallinarum-SGH_1	tRNA-valV	14		AY956829
		SPI-2	98.9	547 / 547	NODE_1_length_1276243_cov_83.484547	688246..688792	Salmonella-enterica-Gallinarum-SGD_8	tRNA-valV	14		AY956830
		SPI-2	100	384 / 384	NODE_1_length_1276243_cov_83.484547	685948..686331	Salmonella-enterica-Enteritidis-Se11	-	23		JN673270
		SPI-2	100	384 / 384	NODE_1_length_1276243_cov_83.484547	685948..686331	Salmonella-enterica-Enteritidis-C50041	-	23		JN673273
		SPI-2	99.05	4633 / 4631	NODE_1_length_1276243_cov_83.484547	702119..706746	Salmonella-enterica-Typhimurium-LT2	tRNA-valV	14	N.B. This record is part of a PAI which includes several records: AJ224892,AJ224978,U51927,Z95891,X99944,Y09357	X99945
		SPI-2	99.2	1252 / 1252	NODE_1_length_1276243_cov_83.484547	689121..690372	Salmonella-enterica-Typhimurium-	tRNA-valV	14	N.B. This record is part of a PAI which includes several records: AJ224892,AJ224978,U51927,X99944,X99945,Y09357	Z95891
		SPI-3	99.05	738 / 738	NODE_12_length_122810_cov_87.987135	81603..82340	Salmonella-enterica-Typhimurium-14028s	tRNA_selC	15	N.B. This record is part of a PAI which includes several records: AF106566,Y13864	AJ000509
		SPI-3	98.94	1514 / 1514	NODE_12_length_122810_cov_87.987135	64131..65644	Salmonella-enterica-Typhimurium-14028s	tRNA_selC	15	N.B. This record is part of a PAI which includes several records: AF106566,AJ000509	Y13864
		SPI-4	98.89	26700 / 26698	NODE_9_length_179969_cov_87.418462	62686..89384	Salmonella-enterica-Choleraesuis-SC_B67	ssb-soxSR	17	gi|62178570:4411902-4438599 - go to http://www.paidb.re.kr/about_paidb.php for link to partial flatfile	NC_006905
		SPI-5	99.08	9069 / 9069	NODE_13_length_120244_cov_83.469180	110630..119694	Salmonella-Typhimurium-LT2	tRNA-serT	18	gi|16763390:1175321-1184389 - go to http://www.paidb.re.kr/about_paidb.php for link to partial flatfile	NC_003197
		SPI-9	98.55	12647 / 15696	NODE_14_length_101285_cov_86.454193	59197..71843	Salmonella-Typhi-CT18	Not_published	22	gi|16758993:2743495-2759190 - go to http://www.paidb.re.kr/about_paidb.php for link to partial flatfile	NC_003198
No.	Name of isolate	SPI	Identity	Query / Template length	Contig	Position in contig	Organism	Insertion Site	Category Function	Note	Accession number
5	SED03	C63PI	99.12	4000 / 4000	NODE_2_length_593644_cov_72.316038	554056..558055	Salmonella-enterica-Typhimurium-SL1344	fhlA	1		AF128999
		CS54_island	98.1	19659 / 25252	NODE_11_length_116911_cov_69.165765	97264..116911	Salmonella-enterica-Typhimurium-ATCC_14028	xseA-yfgK	29		AF140550
		Not_named	100	330 / 330	NODE_1_length_975866_cov_70.952537	592651..592980	Salmonella-enterica-Enteritidis-CMCC50041	-	26		JQ071613
		SPI-1	99.7	2705 / 2705	NODE_2_length_593644_cov_72.316038	550776..553480	Salmonella-enterica-Typhimurium-SL1344	fhlA/mutS	5	N.B. This record is part of a PAI which includes several records: U16278,U16303	AF148689
		SPI-1	99.77	439 / 440	NODE_2_length_593644_cov_72.316038	547687..548125	Salmonella-enterica-Gallinarum-SGB_1	Not_published	5		AY956822
		SPI-1	99.77	430 / 430	NODE_2_length_593644_cov_72.316038	545587..546016	Salmonella-enterica-Gallinarum-SGE_2	Not_published	5		AY956823
		SPI-1	100	470 / 470	NODE_2_length_593644_cov_72.316038	536838..537307	Salmonella-enterica-Gallinarum-SGB_4	Not_published	5		AY956824
		SPI-1	100	415 / 415	NODE_2_length_593644_cov_72.316038	525106..525520	Salmonella-enterica-Gallinarum-SGB_8	Not_published	5		AY956825
		SPI-1	98.07	259 / 257	NODE_2_length_593644_cov_72.316038	523968..524226	Salmonella-enterica-Typhimurium-J4STEHO	-	27		JN982040
		SPI-1	98.48	3155 / 3141	NODE_2_length_593644_cov_72.316038	511135..514287	Salmonella-enterica-Typhimurium-SL1344	fhlA/mutS	5	N.B. This record is part of a PAI which includes several records: U16278,AF148689	U16303
		SPI-10	99.28	553 / 554	NODE_5_length_471238_cov_73.398539	302270..302822	Salmonella-enterica-Gallinarium-SGE_3	Not_published	28		AY956839
		SPI-13	99.41	338 / 338	NODE_2_length_593644_cov_72.316038	281015..281352	Salmonella-enterica-Gallinarum-SGD_3	tRNA-pheV	9		AY956832
		SPI-13	100	341 / 341	NODE_2_length_593644_cov_72.316038	283431..283771	Salmonella-enterica-Gallinarum-SGA_10	tRNA-pheV	10		AY956834
		SPI-14	99.8	501 / 501	NODE_3_length_571045_cov_69.767603	477160..477660	Salmonella-enterica-Gallinarum-SGA_8	Not_published	12		AY956835
		SPI-14	99.55	441 / 441	NODE_3_length_571045_cov_69.767603	471639..472079	Salmonella-enterica-Gallinarum-SGC_8	Not_published	13		AY956836
		SPI-2	99.37	637 / 637	NODE_1_length_975866_cov_70.952537	606863..607499	Salmonella-enterica-Gallinarum-SGB_10	tRNA-valV	14		AY956826
		SPI-2	100	642 / 642	NODE_1_length_975866_cov_70.952537	599553..600194	Salmonella-enterica-Gallinarum-SGC_2	tRNA-valV	14		AY956827
		SPI-2	100	395 / 396	NODE_1_length_975866_cov_70.952537	604186..604580	Salmonella-enterica-Gallinarum-SGC_9	tRNA-valV	14		AY956828
		SPI-2	100	425 / 425	NODE_1_length_975866_cov_70.952537	597528..597952	Salmonella-enterica-Gallinarum-SGH_1	tRNA-valV	14		AY956829
		SPI-2	98.9	547 / 547	NODE_1_length_975866_cov_70.952537	587452..587998	Salmonella-enterica-Gallinarum-SGD_8	tRNA-valV	14		AY956830
		SPI-2	100	384 / 384	NODE_1_length_975866_cov_70.952537	589913..590296	Salmonella-enterica-Enteritidis-Se11	-	23		JN673270
		SPI-2	100	384 / 384	NODE_1_length_975866_cov_70.952537	589913..590296	Salmonella-enterica-Enteritidis-C50041	-	23		JN673273
		SPI-2	99.05	4633 / 4631	NODE_1_length_975866_cov_70.952537	569498..574125	Salmonella-enterica-Typhimurium-LT2	tRNA-valV	14	N.B. This record is part of a PAI which includes several records: AJ224892,AJ224978,U51927,Z95891,X99944,Y09357	X99945
		SPI-2	99.2	1252 / 1252	NODE_1_length_975866_cov_70.952537	585872..587123	Salmonella-enterica-Typhimurium-	tRNA-valV	14	N.B. This record is part of a PAI which includes several records: AJ224892,AJ224978,U51927,X99944,X99945,Y09357	Z95891
		SPI-3	99.05	738 / 738	NODE_10_length_122810_cov_73.059096	40471..41208	Salmonella-enterica-Typhimurium-14028s	tRNA_selC	15	N.B. This record is part of a PAI which includes several records: AF106566,Y13864	AJ000509
		SPI-3	98.94	1514 / 1514	NODE_10_length_122810_cov_73.059096	57167..58680	Salmonella-enterica-Typhimurium-14028s	tRNA_selC	15	N.B. This record is part of a PAI which includes several records: AF106566,AJ000509	Y13864
		SPI-4	98.89	26700 / 26698	NODE_5_length_471238_cov_73.398539	62686..89384	Salmonella-enterica-Choleraesuis-SC_B67	ssb-soxSR	17	gi|62178570:4411902-4438599 - go to http://www.paidb.re.kr/about_paidb.php for link to partial flatfile	NC_006905
		SPI-5	99.08	9069 / 9069	NODE_3_length_571045_cov_69.767603	301039..310103	Salmonella-Typhimurium-LT2	tRNA-serT	18	gi|16763390:1175321-1184389 - go to http://www.paidb.re.kr/about_paidb.php for link to partial flatfile	NC_003197
		SPI-9	98.55	12647 / 15696	NODE_12_length_101285_cov_71.264268	59197..71843	Salmonella-Typhi-CT18	Not_published	22	gi|16758993:2743495-2759190 - go to http://www.paidb.re.kr/about_paidb.php for link to partial flatfile	NC_003198
No.	Name of isolate	SPI	Identity	Query / Template length	Contig	Position in contig	Organism	Insertion Site	Category Function	Note	Accession number
6	SED04	C63PI	99.12	4000 / 4000	NODE_2_length_593644_cov_89.080444	554056..558055	Salmonella-enterica-Typhimurium-SL1344	fhlA	1		AF128999
		CS54_island	97.83	23541 / 25252	NODE_8_length_217575_cov_84.102801	97264..120739	Salmonella-enterica-Typhimurium-ATCC_14028	xseA-yfgK	29		AF140550
		Not_named	100	330 / 330	NODE_1_length_975866_cov_87.557551	382887..383216	Salmonella-enterica-Enteritidis-CMCC50041	-	26		JQ071613
		SPI-1	99.7	2705 / 2705	NODE_2_length_593644_cov_89.080444	550776..553480	Salmonella-enterica-Typhimurium-SL1344	fhlA/mutS	5	N.B. This record is part of a PAI which includes several records: U16278,U16303	AF148689
		SPI-1	99.77	439 / 440	NODE_2_length_593644_cov_89.080444	547687..548125	Salmonella-enterica-Gallinarum-SGB_1	Not_published	5		AY956822
		SPI-1	99.77	430 / 430	NODE_2_length_593644_cov_89.080444	545587..546016	Salmonella-enterica-Gallinarum-SGE_2	Not_published	5		AY956823
		SPI-1	100	470 / 470	NODE_2_length_593644_cov_89.080444	536838..537307	Salmonella-enterica-Gallinarum-SGB_4	Not_published	5		AY956824
		SPI-1	100	415 / 415	NODE_2_length_593644_cov_89.080444	525106..525520	Salmonella-enterica-Gallinarum-SGB_8	Not_published	5		AY956825
		SPI-1	98.07	259 / 257	NODE_2_length_593644_cov_89.080444	523968..524226	Salmonella-enterica-Typhimurium-J4STEHO	-	27		JN982040
		SPI-1	98.48	3155 / 3141	NODE_2_length_593644_cov_89.080444	511135..514287	Salmonella-enterica-Typhimurium-SL1344	fhlA/mutS	5	N.B. This record is part of a PAI which includes several records: U16278,AF148689	U16303
		SPI-10	99.28	553 / 554	NODE_5_length_471238_cov_90.621121	302270..302822	Salmonella-enterica-Gallinarium-SGE_3	Not_published	28		AY956839
		SPI-13	99.41	338 / 338	NODE_2_length_593644_cov_89.080444	281015..281352	Salmonella-enterica-Gallinarum-SGD_3	tRNA-pheV	9		AY956832
		SPI-13	100	341 / 341	NODE_2_length_593644_cov_89.080444	283431..283771	Salmonella-enterica-Gallinarum-SGA_10	tRNA-pheV	10		AY956834
		SPI-14	99.8	501 / 501	NODE_3_length_571045_cov_85.930035	93386..93886	Salmonella-enterica-Gallinarum-SGA_8	Not_published	12		AY956835
		SPI-14	99.55	441 / 441	NODE_3_length_571045_cov_85.930035	98967..99407	Salmonella-enterica-Gallinarum-SGC_8	Not_published	13		AY956836
		SPI-2	99.37	637 / 637	NODE_1_length_975866_cov_87.557551	368368..369004	Salmonella-enterica-Gallinarum-SGB_10	tRNA-valV	14		AY956826
		SPI-2	100	642 / 642	NODE_1_length_975866_cov_87.557551	375673..376314	Salmonella-enterica-Gallinarum-SGC_2	tRNA-valV	14		AY956827
		SPI-2	100	395 / 396	NODE_1_length_975866_cov_87.557551	371287..371681	Salmonella-enterica-Gallinarum-SGC_9	tRNA-valV	14		AY956828
		SPI-2	100	425 / 425	NODE_1_length_975866_cov_87.557551	377915..378339	Salmonella-enterica-Gallinarum-SGH_1	tRNA-valV	14		AY956829
		SPI-2	98.9	547 / 547	NODE_1_length_975866_cov_87.557551	387869..388415	Salmonella-enterica-Gallinarum-SGD_8	tRNA-valV	14		AY956830
		SPI-2	100	384 / 384	NODE_1_length_975866_cov_87.557551	385571..385954	Salmonella-enterica-Enteritidis-Se11	-	23		JN673270
		SPI-2	100	384 / 384	NODE_1_length_975866_cov_87.557551	385571..385954	Salmonella-enterica-Enteritidis-C50041	-	23		JN673273
		SPI-2	99.05	4633 / 4631	NODE_1_length_975866_cov_87.557551	401742..406369	Salmonella-enterica-Typhimurium-LT2	tRNA-valV	14	N.B. This record is part of a PAI which includes several records: AJ224892,AJ224978,U51927,Z95891,X99944,Y09357	X99945
		SPI-2	99.2	1252 / 1252	NODE_1_length_975866_cov_87.557551	388744..389995	Salmonella-enterica-Typhimurium-	tRNA-valV	14	N.B. This record is part of a PAI which includes several records: AJ224892,AJ224978,U51927,X99944,X99945,Y09357	Z95891
		SPI-3	99.05	738 / 738	NODE_11_length_122810_cov_90.668353	81603..82340	Salmonella-enterica-Typhimurium-14028s	tRNA_selC	15	N.B. This record is part of a PAI which includes several records: AF106566,Y13864	AJ000509
		SPI-3	98.94	1514 / 1514	NODE_11_length_122810_cov_90.668353	64131..65644	Salmonella-enterica-Typhimurium-14028s	tRNA_selC	15	N.B. This record is part of a PAI which includes several records: AF106566,AJ000509	Y13864
		SPI-4	98.89	26700 / 26698	NODE_5_length_471238_cov_90.621121	62686..89384	Salmonella-enterica-Choleraesuis-SC_B67	ssb-soxSR	17	gi|62178570:4411902-4438599 - go to http://www.paidb.re.kr/about_paidb.php for link to partial flatfile	NC_006905
		SPI-5	99.08	9069 / 9069	NODE_3_length_571045_cov_85.930035	260943..270007	Salmonella-Typhimurium-LT2	tRNA-serT	18	gi|16763390:1175321-1184389 - go to http://www.paidb.re.kr/about_paidb.php for link to partial flatfile	NC_003197
		SPI-9	98.55	12647 / 15696	NODE_12_length_101285_cov_87.702444	59197..71843	Salmonella-Typhi-CT18	Not_published	22	gi|16758993:2743495-2759190 - go to http://www.paidb.re.kr/about_paidb.php for link to partial flatfile	NC_003198
No.	Name of isolate	SPI	Identity	Query / Template length	Contig	Position in contig	Organism	Insertion Site	Category Function	Note	Accession number
7	SED05	C63PI	99.12	4000 / 4000	NODE_2_length_593077_cov_84.657137	35613..39612	Salmonella-enterica-Typhimurium-SL1344	fhlA	1		AF128999
		CS54_island	98.09	19501 / 25252	NODE_11_length_116753_cov_80.424775	1..19490	Salmonella-enterica-Typhimurium-ATCC_14028	xseA-yfgK	29		AF140550
		Not_named	100	330 / 330	NODE_1_length_1546665_cov_81.338698	592651..592980	Salmonella-enterica-Enteritidis-CMCC50041	-	26		JQ071613
		SPI-1	99.7	2705 / 2705	NODE_2_length_593077_cov_84.657137	40188..42892	Salmonella-enterica-Typhimurium-SL1344	fhlA/mutS	5	N.B. This record is part of a PAI which includes several records: U16278,U16303	AF148689
		SPI-1	99.77	439 / 440	NODE_2_length_593077_cov_84.657137	45543..45981	Salmonella-enterica-Gallinarum-SGB_1	Not_published	5		AY956822
		SPI-1	99.77	430 / 430	NODE_2_length_593077_cov_84.657137	47652..48081	Salmonella-enterica-Gallinarum-SGE_2	Not_published	5		AY956823
		SPI-1	100	470 / 470	NODE_2_length_593077_cov_84.657137	56361..56830	Salmonella-enterica-Gallinarum-SGB_4	Not_published	5		AY956824
		SPI-1	100	415 / 415	NODE_2_length_593077_cov_84.657137	68148..68562	Salmonella-enterica-Gallinarum-SGB_8	Not_published	5		AY956825
		SPI-1	98.07	259 / 257	NODE_2_length_593077_cov_84.657137	69442..69700	Salmonella-enterica-Typhimurium-J4STEHO	-	27		JN982040
		SPI-1	98.48	3155 / 3141	NODE_2_length_593077_cov_84.657137	79381..82533	Salmonella-enterica-Typhimurium-SL1344	fhlA/mutS	5	N.B. This record is part of a PAI which includes several records: U16278,AF148689	U16303
		SPI-10	99.28	553 / 554	NODE_5_length_290881_cov_86.310859	168417..168969	Salmonella-enterica-Gallinarium-SGE_3	Not_published	28		AY956839
		SPI-13	99.41	338 / 338	NODE_2_length_593077_cov_84.657137	312316..312653	Salmonella-enterica-Gallinarum-SGD_3	tRNA-pheV	9		AY956832
		SPI-13	100	341 / 341	NODE_2_length_593077_cov_84.657137	309897..310237	Salmonella-enterica-Gallinarum-SGA_10	tRNA-pheV	10		AY956834
		SPI-14	99.8	501 / 501	NODE_1_length_1546665_cov_81.338698	1452780..1453280	Salmonella-enterica-Gallinarum-SGA_8	Not_published	12		AY956835
		SPI-14	99.55	441 / 441	NODE_1_length_1546665_cov_81.338698	1447259..1447699	Salmonella-enterica-Gallinarum-SGC_8	Not_published	13		AY956836
		SPI-2	99.37	637 / 637	NODE_1_length_1546665_cov_81.338698	606863..607499	Salmonella-enterica-Gallinarum-SGB_10	tRNA-valV	14		AY956826
		SPI-2	100	642 / 642	NODE_1_length_1546665_cov_81.338698	599553..600194	Salmonella-enterica-Gallinarum-SGC_2	tRNA-valV	14		AY956827
		SPI-2	100	395 / 396	NODE_1_length_1546665_cov_81.338698	604186..604580	Salmonella-enterica-Gallinarum-SGC_9	tRNA-valV	14		AY956828
		SPI-2	100	425 / 425	NODE_1_length_1546665_cov_81.338698	597528..597952	Salmonella-enterica-Gallinarum-SGH_1	tRNA-valV	14		AY956829
		SPI-2	98.9	547 / 547	NODE_1_length_1546665_cov_81.338698	587452..587998	Salmonella-enterica-Gallinarum-SGD_8	tRNA-valV	14		AY956830
		SPI-2	100	384 / 384	NODE_1_length_1546665_cov_81.338698	589913..590296	Salmonella-enterica-Enteritidis-Se11	-	23		JN673270
		SPI-2	100	384 / 384	NODE_1_length_1546665_cov_81.338698	589913..590296	Salmonella-enterica-Enteritidis-C50041	-	23		JN673273
		SPI-2	99.05	4633 / 4631	NODE_1_length_1546665_cov_81.338698	569498..574125	Salmonella-enterica-Typhimurium-LT2	tRNA-valV	14	N.B. This record is part of a PAI which includes several records: AJ224892,AJ224978,U51927,Z95891,X99944,Y09357	X99945
		SPI-2	99.2	1252 / 1252	NODE_1_length_1546665_cov_81.338698	585872..587123	Salmonella-enterica-Typhimurium-	tRNA-valV	14	N.B. This record is part of a PAI which includes several records: AJ224892,AJ224978,U51927,X99944,X99945,Y09357	Z95891
		SPI-3	99.05	738 / 738	NODE_10_length_122810_cov_85.661314	40471..41208	Salmonella-enterica-Typhimurium-14028s	tRNA_selC	15	N.B. This record is part of a PAI which includes several records: AF106566,Y13864	AJ000509
		SPI-3	98.94	1514 / 1514	NODE_10_length_122810_cov_85.661314	57167..58680	Salmonella-enterica-Typhimurium-14028s	tRNA_selC	15	N.B. This record is part of a PAI which includes several records: AF106566,AJ000509	Y13864
		SPI-4	98.89	26700 / 26698	NODE_8_length_179969_cov_85.340154	62686..89384	Salmonella-enterica-Choleraesuis-SC_B67	ssb-soxSR	17	gi|62178570:4411902-4438599 - go to http://www.paidb.re.kr/about_paidb.php for link to partial flatfile	NC_006905
		SPI-5	99.08	9069 / 9069	NODE_1_length_1546665_cov_81.338698	1276659..1285723	Salmonella-Typhimurium-LT2	tRNA-serT	18	gi|16763390:1175321-1184389 - go to http://www.paidb.re.kr/about_paidb.php for link to partial flatfile	NC_003197
		SPI-9	98.55	12647 / 15696	NODE_12_length_101167_cov_83.081462	29443..42089	Salmonella-Typhi-CT18	Not_published	22	gi|16758993:2743495-2759190 - go to http://www.paidb.re.kr/about_paidb.php for link to partial flatfile	NC_003198
No.	Name of isolate	SPI	Identity	Query / Template length	Contig	Position in contig	Organism	Insertion Site	Category Function	Note	Accession number
8	SEC04	C63PI	99.12	4000 / 4000	NODE_2_length_593641_cov_85.082074	35590..39589	Salmonella-enterica-Typhimurium-SL1344	fhlA	1		AF128999
		CS54_island	97.82	23541 / 25252	NODE_7_length_217515_cov_81.521312	96777..120252	Salmonella-enterica-Typhimurium-ATCC_14028	xseA-yfgK	29		AF140550
		Not_named	100	330 / 330	NODE_1_length_1548894_cov_74.292907	953355..953684	Salmonella-enterica-Enteritidis-CMCC50041	-	26		JQ071613
		SPI-1	99.7	2705 / 2705	NODE_2_length_593641_cov_85.082074	40165..42869	Salmonella-enterica-Typhimurium-SL1344	fhlA/mutS	5	N.B. This record is part of a PAI which includes several records: U16278,U16303	AF148689
		SPI-1	99.77	439 / 440	NODE_2_length_593641_cov_85.082074	45520..45958	Salmonella-enterica-Gallinarum-SGB_1	Not_published	5		AY956822
		SPI-1	99.77	430 / 430	NODE_2_length_593641_cov_85.082074	47629..48058	Salmonella-enterica-Gallinarum-SGE_2	Not_published	5		AY956823
		SPI-1	100	470 / 470	NODE_2_length_593641_cov_85.082074	56338..56807	Salmonella-enterica-Gallinarum-SGB_4	Not_published	5		AY956824
		SPI-1	100	415 / 415	NODE_2_length_593641_cov_85.082074	68125..68539	Salmonella-enterica-Gallinarum-SGB_8	Not_published	5		AY956825
		SPI-1	98.07	259 / 257	NODE_2_length_593641_cov_85.082074	69419..69677	Salmonella-enterica-Typhimurium-J4STEHO	-	27		JN982040
		SPI-1	98.48	3155 / 3141	NODE_2_length_593641_cov_85.082074	79358..82510	Salmonella-enterica-Typhimurium-SL1344	fhlA/mutS	5	N.B. This record is part of a PAI which includes several records: U16278,AF148689	U16303
		SPI-10	99.28	553 / 554	NODE_5_length_290882_cov_86.816458	121914..122466	Salmonella-enterica-Gallinarium-SGE_3	Not_published	28		AY956839
		SPI-13	99.41	338 / 338	NODE_2_length_593641_cov_85.082074	312287..312624	Salmonella-enterica-Gallinarum-SGD_3	tRNA-pheV	9		AY956832
		SPI-13	100	341 / 341	NODE_2_length_593641_cov_85.082074	309868..310208	Salmonella-enterica-Gallinarum-SGA_10	tRNA-pheV	10		AY956834
		SPI-14	99.8	501 / 501	NODE_1_length_1548894_cov_74.292907	93386..93886	Salmonella-enterica-Gallinarum-SGA_8	Not_published	12		AY956835
		SPI-14	99.55	441 / 441	NODE_1_length_1548894_cov_74.292907	98967..99407	Salmonella-enterica-Gallinarum-SGC_8	Not_published	13		AY956836
		SPI-2	99.37	637 / 637	NODE_1_length_1548894_cov_74.292907	938836..939472	Salmonella-enterica-Gallinarum-SGB_10	tRNA-valV	14		AY956826
		SPI-2	100	642 / 642	NODE_1_length_1548894_cov_74.292907	946141..946782	Salmonella-enterica-Gallinarum-SGC_2	tRNA-valV	14		AY956827
		SPI-2	100	395 / 396	NODE_1_length_1548894_cov_74.292907	941755..942149	Salmonella-enterica-Gallinarum-SGC_9	tRNA-valV	14		AY956828
		SPI-2	100	425 / 425	NODE_1_length_1548894_cov_74.292907	948383..948807	Salmonella-enterica-Gallinarum-SGH_1	tRNA-valV	14		AY956829
		SPI-2	98.9	547 / 547	NODE_1_length_1548894_cov_74.292907	958337..958883	Salmonella-enterica-Gallinarum-SGD_8	tRNA-valV	14		AY956830
		SPI-2	100	384 / 384	NODE_1_length_1548894_cov_74.292907	956039..956422	Salmonella-enterica-Enteritidis-Se11	-	23		JN673270
		SPI-2	100	384 / 384	NODE_1_length_1548894_cov_74.292907	956039..956422	Salmonella-enterica-Enteritidis-C50041	-	23		JN673273
		SPI-2	99.05	4633 / 4631	NODE_1_length_1548894_cov_74.292907	972209..976836	Salmonella-enterica-Typhimurium-LT2	tRNA-valV	14	N.B. This record is part of a PAI which includes several records: AJ224892,AJ224978,U51927,Z95891,X99944,Y09357	X99945
		SPI-2	99.2	1252 / 1252	NODE_1_length_1548894_cov_74.292907	959212..960463	Salmonella-enterica-Typhimurium-	tRNA-valV	14	N.B. This record is part of a PAI which includes several records: AJ224892,AJ224978,U51927,X99944,X99945,Y09357	Z95891
		SPI-3	99.05	738 / 738	NODE_4_length_433320_cov_86.623299	392113..392850	Salmonella-enterica-Typhimurium-14028s	tRNA_selC	15	N.B. This record is part of a PAI which includes several records: AF106566,Y13864	AJ000509
		SPI-3	98.94	1514 / 1514	NODE_4_length_433320_cov_86.623299	374641..376154	Salmonella-enterica-Typhimurium-14028s	tRNA_selC	15	N.B. This record is part of a PAI which includes several records: AF106566,AJ000509	Y13864
		SPI-4	98.89	26700 / 26698	NODE_9_length_179969_cov_86.055133	62686..89384	Salmonella-enterica-Choleraesuis-SC_B67	ssb-soxSR	17	gi|62178570:4411902-4438599 - go to http://www.paidb.re.kr/about_paidb.php for link to partial flatfile	NC_006905
		SPI-5	99.08	9069 / 9069	NODE_1_length_1548894_cov_74.292907	260943..270007	Salmonella-Typhimurium-LT2	tRNA-serT	18	gi|16763390:1175321-1184389 - go to http://www.paidb.re.kr/about_paidb.php for link to partial flatfile	NC_003197
		SPI-9	98.55	12647 / 15696	NODE_11_length_101285_cov_83.108015	29443..42089	Salmonella-Typhi-CT18	Not_published	22	gi|16758993:2743495-2759190 - go to http://www.paidb.re.kr/about_paidb.php for link to partial flatfile	NC_003198
