# Supplementary material for: Distinct ESBL dissemination mechanism associated with the hybrid transposon Tn1721/Tn21 in blaCTX-M-15-carrying Salmonella Enteritidis from poultry in South Korea
Source: Microbiol Spectr. 2026 Feb 12;14(3):e03755-25. doi: 10.1128/spectrum.03755-25 (PMC12955435; doi:10.1128/spectrum.03755-25)
Supplement: Table S2 — Gene presence and absence table in the pan-genome of S. Enteritidis isolates. [file spectrum.03755-25-s0003.xlsx]

## Sheet: Table S2
Table S2. Gene presence and absence table in the pan-genome of S. Enteritidis isolates
Gene	Non-unique Gene name	Annotation	No. isolates	No. sequences	Avg sequences per isolate	Genome Fragment	Order within Fragment	Accessory Fragment	Accessory Order with Fragment	QC	Min group size nuc	Max group size nuc	Avg group size nuc	sec01	sec02	sec03	sec05	sec06	sec07	sec10	sec11	sec12	sec04	sec08	sec09	sed01	sed02	sed03	sed04	sed05
icsA_2		Outer membrane protein IcsA autotransporter	17	17	1	6	117				3107	6098	4780	GDHFCLIG_04103	DCOEAKDN_03532	CAHLJNJH_03221	IEJFIBJM_04198	FDNFLFOA_04031	KNLHNOFG_03308	KHBCPPAM_04091	PMKPIPAH_02481	CIFCONAO_03113	OFPFBJIB_03558	JLFACLEC_03205	HANCEBKE_03331	JFBKJDKP_03063	CFNAKKIB_03130	LOLFLMBH_04052	FKBCLEAI_03586	PEOEKBMJ_04199
nemR		HTH-type transcriptional repressor NemR	17	17	1	1	1357				224	599	403	GDHFCLIG_00633	DCOEAKDN_00371	CAHLJNJH_00633	IEJFIBJM_00908	FDNFLFOA_00732	KNLHNOFG_00636	KHBCPPAM_00138	PMKPIPAH_01031	CIFCONAO_00377	OFPFBJIB_00903	JLFACLEC_00633	HANCEBKE_00633	JFBKJDKP_00629	CFNAKKIB_00657	LOLFLMBH_00631	FKBCLEAI_00342	PEOEKBMJ_00631
lpxL		Lipid A biosynthesis lauroyltransferase	17	17	1	1	1071				920	920	920	GDHFCLIG_00345	DCOEAKDN_02984	CAHLJNJH_00345	IEJFIBJM_01195	FDNFLFOA_01161	KNLHNOFG_00349	KHBCPPAM_00425	PMKPIPAH_01697	CIFCONAO_00090	OFPFBJIB_01191	JLFACLEC_00346	HANCEBKE_00346	JFBKJDKP_00343	CFNAKKIB_00943	LOLFLMBH_00345	FKBCLEAI_00628	PEOEKBMJ_00345
sbcC		Nuclease SbcCD subunit C	17	17	1	3	323				3140	3140	3140	GDHFCLIG_02202	DCOEAKDN_00883	CAHLJNJH_02158	IEJFIBJM_02451	FDNFLFOA_01684	KNLHNOFG_02209	KHBCPPAM_01889	PMKPIPAH_02861	CIFCONAO_01624	OFPFBJIB_02234	JLFACLEC_01661	HANCEBKE_02446	JFBKJDKP_02442	CFNAKKIB_01985	LOLFLMBH_02232	FKBCLEAI_02231	PEOEKBMJ_02231
group_1002		hypothetical protein	17	17	1	1	687				170	170	170	GDHFCLIG_00858	DCOEAKDN_00146	CAHLJNJH_00858	IEJFIBJM_00683	FDNFLFOA_00957	KNLHNOFG_00861	KHBCPPAM_02821	PMKPIPAH_03407	CIFCONAO_00602	OFPFBJIB_00680	JLFACLEC_00856	HANCEBKE_00856	JFBKJDKP_00852	CFNAKKIB_00434	LOLFLMBH_00854	FKBCLEAI_00119	PEOEKBMJ_00854
lip-1_2		Lipase 1	17	17	1	5	213				704	704	704	GDHFCLIG_02567	DCOEAKDN_00955	CAHLJNJH_02447	IEJFIBJM_02816	FDNFLFOA_01857	KNLHNOFG_03567	KHBCPPAM_03072	PMKPIPAH_03907	CIFCONAO_01943	OFPFBJIB_02816	JLFACLEC_02578	HANCEBKE_03433	JFBKJDKP_02730	CFNAKKIB_04291	LOLFLMBH_03053	FKBCLEAI_03248	PEOEKBMJ_02619
group_1004		hypothetical protein	17	17	1	1	966				734	734	734	GDHFCLIG_00242	DCOEAKDN_02868	CAHLJNJH_00243	IEJFIBJM_01298	FDNFLFOA_01265	KNLHNOFG_00243	KHBCPPAM_00528	PMKPIPAH_03804	CIFCONAO_02351	OFPFBJIB_01294	JLFACLEC_00243	HANCEBKE_00243	JFBKJDKP_00241	CFNAKKIB_01045	LOLFLMBH_00243	FKBCLEAI_00730	PEOEKBMJ_00243
group_1005		Citrate lyase subunit beta-like protein	17	17	1	1	92				515	515	515	GDHFCLIG_03729	DCOEAKDN_01658	CAHLJNJH_03859	IEJFIBJM_00089	FDNFLFOA_02155	KNLHNOFG_01455	KHBCPPAM_01290	PMKPIPAH_00476	CIFCONAO_01196	OFPFBJIB_00087	JLFACLEC_01450	HANCEBKE_02023	JFBKJDKP_01444	CFNAKKIB_03766	LOLFLMBH_02022	FKBCLEAI_01634	PEOEKBMJ_01447
modA		Molybdate-binding periplasmic protein	17	17	1	1	16				773	773	773	GDHFCLIG_03806	DCOEAKDN_04308	CAHLJNJH_03783	IEJFIBJM_00013	FDNFLFOA_04598	KNLHNOFG_04541	KHBCPPAM_04426	PMKPIPAH_00553	CIFCONAO_01273	OFPFBJIB_00013	JLFACLEC_01525	HANCEBKE_02098	JFBKJDKP_01519	CFNAKKIB_03692	LOLFLMBH_02097	FKBCLEAI_01560	PEOEKBMJ_01522
cydX		Cytochrome bd-I ubiquinol oxidase subunit X	17	17	1	3	16				113	113	113	GDHFCLIG_01876	DCOEAKDN_04416	CAHLJNJH_01832	IEJFIBJM_02125	FDNFLFOA_03576	KNLHNOFG_02535	KHBCPPAM_02215	PMKPIPAH_01503	CIFCONAO_01298	OFPFBJIB_02560	JLFACLEC_01987	HANCEBKE_02120	JFBKJDKP_02116	CFNAKKIB_02311	LOLFLMBH_02558	FKBCLEAI_02557	PEOEKBMJ_02557
group_1008		hypothetical protein	17	17	1	5	140				1214	1214	1214	GDHFCLIG_02638	DCOEAKDN_02604	CAHLJNJH_02376	IEJFIBJM_02887	FDNFLFOA_03826	KNLHNOFG_03495	KHBCPPAM_03143	PMKPIPAH_03978	CIFCONAO_02014	OFPFBJIB_02888	JLFACLEC_03971	HANCEBKE_03504	JFBKJDKP_02659	CFNAKKIB_03846	LOLFLMBH_03848	FKBCLEAI_04010	PEOEKBMJ_03902
hisJ		Histidine-binding periplasmic protein	17	17	1	6	282				782	782	782	GDHFCLIG_03315	DCOEAKDN_01839	CAHLJNJH_03377	IEJFIBJM_03527	FDNFLFOA_03178	KNLHNOFG_03676	KHBCPPAM_03337	PMKPIPAH_02673	CIFCONAO_03305	OFPFBJIB_03750	JLFACLEC_03554	HANCEBKE_03661	JFBKJDKP_03227	CFNAKKIB_03323	LOLFLMBH_03545	FKBCLEAI_03779	PEOEKBMJ_03415
bshA_1		N-acetyl-alpha-D-glucosaminyl L-malate synthase	17	17	1	1	860				1220	1220	1220	GDHFCLIG_00136	DCOEAKDN_03885	CAHLJNJH_00137	IEJFIBJM_01404	FDNFLFOA_01371	KNLHNOFG_00137	KHBCPPAM_00634	PMKPIPAH_04169	CIFCONAO_02245	OFPFBJIB_01400	JLFACLEC_00137	HANCEBKE_00137	JFBKJDKP_00135	CFNAKKIB_01151	LOLFLMBH_00137	FKBCLEAI_00836	PEOEKBMJ_00137
gmd		GDP-mannose 4,6-dehydratase	17	17	1	1	851				1121	1121	1121	GDHFCLIG_00127	DCOEAKDN_03894	CAHLJNJH_00128	IEJFIBJM_01413	FDNFLFOA_01380	KNLHNOFG_00128	KHBCPPAM_00643	PMKPIPAH_04160	CIFCONAO_02236	OFPFBJIB_01409	JLFACLEC_00128	HANCEBKE_00128	JFBKJDKP_00126	CFNAKKIB_01160	LOLFLMBH_00128	FKBCLEAI_00845	PEOEKBMJ_00128
sthA		Soluble pyridine nucleotide transhydrogenase	17	17	1	8	6				1400	1400	1400	GDHFCLIG_03666	DCOEAKDN_02237	CAHLJNJH_03765	IEJFIBJM_03917	FDNFLFOA_03726	KNLHNOFG_03894	KHBCPPAM_03564	PMKPIPAH_03245	CIFCONAO_03871	OFPFBJIB_03966	JLFACLEC_03809	HANCEBKE_04050	JFBKJDKP_04099	CFNAKKIB_03540	LOLFLMBH_03614	FKBCLEAI_03982	PEOEKBMJ_03802
mobB		Molybdopterin-guanine dinucleotide biosynthesis adapter protein	17	17	1	8	71				530	530	530	GDHFCLIG_03527	DCOEAKDN_02376	CAHLJNJH_03626	IEJFIBJM_03778	FDNFLFOA_03587	KNLHNOFG_04033	KHBCPPAM_03703	PMKPIPAH_03384	CIFCONAO_04010	OFPFBJIB_04105	JLFACLEC_03948	HANCEBKE_03911	JFBKJDKP_03960	CFNAKKIB_03679	LOLFLMBH_03753	FKBCLEAI_03843	PEOEKBMJ_03663
citG_3		2-(5''-triphosphoribosyl)-3'-dephosphocoenzyme-A synthase	17	17	1	3	121				896	896	896	GDHFCLIG_01987	DCOEAKDN_00668	CAHLJNJH_01943	IEJFIBJM_02236	FDNFLFOA_03465	KNLHNOFG_02424	KHBCPPAM_02104	PMKPIPAH_01392	CIFCONAO_01409	OFPFBJIB_02449	JLFACLEC_01876	HANCEBKE_02231	JFBKJDKP_02227	CFNAKKIB_02200	LOLFLMBH_02447	FKBCLEAI_02446	PEOEKBMJ_02446
group_1015		hypothetical protein	17	17	1	5	67				1013	1013	1013	GDHFCLIG_02711	DCOEAKDN_02531	CAHLJNJH_02303	IEJFIBJM_02960	FDNFLFOA_03753	KNLHNOFG_03422	KHBCPPAM_03216	PMKPIPAH_03782	CIFCONAO_02087	OFPFBJIB_02961	JLFACLEC_04044	HANCEBKE_03577	JFBKJDKP_02586	CFNAKKIB_03919	LOLFLMBH_03775	FKBCLEAI_04083	PEOEKBMJ_03829
syd		Protein Syd	17	17	1	2	546				545	545	545	GDHFCLIG_01439	DCOEAKDN_01584	CAHLJNJH_01673	IEJFIBJM_01688	FDNFLFOA_00384	KNLHNOFG_01938	KHBCPPAM_01085	PMKPIPAH_02934	CIFCONAO_03393	OFPFBJIB_01684	JLFACLEC_02147	HANCEBKE_01120	JFBKJDKP_01959	CFNAKKIB_01715	LOLFLMBH_01401	FKBCLEAI_01400	PEOEKBMJ_01682
group_1017		hypothetical protein	17	17	1	3	363				491	491	491	GDHFCLIG_02162	DCOEAKDN_00843	CAHLJNJH_02118	IEJFIBJM_02411	FDNFLFOA_01644	KNLHNOFG_02249	KHBCPPAM_01929	PMKPIPAH_02901	CIFCONAO_01584	OFPFBJIB_02274	JLFACLEC_01701	HANCEBKE_02406	JFBKJDKP_02402	CFNAKKIB_02025	LOLFLMBH_02272	FKBCLEAI_02271	PEOEKBMJ_02271
virB		Virulence regulon transcriptional activator VirB	17	17	1	11	11				974	974	974	GDHFCLIG_04502	DCOEAKDN_04549	CAHLJNJH_04509	IEJFIBJM_04466	FDNFLFOA_04632	KNLHNOFG_04666	KHBCPPAM_04595	PMKPIPAH_04393	CIFCONAO_04458	OFPFBJIB_04496	JLFACLEC_04323	HANCEBKE_04313	JFBKJDKP_04362	CFNAKKIB_04386	LOLFLMBH_04315	FKBCLEAI_04404	PEOEKBMJ_04378
group_1019		hypothetical protein	17	17	1	4	320				170	170	170	GDHFCLIG_02856	DCOEAKDN_02211	CAHLJNJH_02768	IEJFIBJM_03144	FDNFLFOA_02511	KNLHNOFG_02668	KHBCPPAM_03433	PMKPIPAH_03114	CIFCONAO_03740	OFPFBJIB_03145	JLFACLEC_02791	HANCEBKE_02692	JFBKJDKP_03490	CFNAKKIB_02485	LOLFLMBH_02880	FKBCLEAI_02882	PEOEKBMJ_02985
fcl		GDP-L-fucose synthase	17	17	1	1	852				965	965	965	GDHFCLIG_00128	DCOEAKDN_03893	CAHLJNJH_00129	IEJFIBJM_01412	FDNFLFOA_01379	KNLHNOFG_00129	KHBCPPAM_00642	PMKPIPAH_04161	CIFCONAO_02237	OFPFBJIB_01408	JLFACLEC_00129	HANCEBKE_00129	JFBKJDKP_00127	CFNAKKIB_01159	LOLFLMBH_00129	FKBCLEAI_00844	PEOEKBMJ_00129
cmoM		tRNA 5-carboxymethoxyuridine methyltransferase	17	17	1	1	190				803	803	803	GDHFCLIG_03881	DCOEAKDN_01756	CAHLJNJH_03979	IEJFIBJM_00187	FDNFLFOA_02253	KNLHNOFG_01357	KHBCPPAM_01388	PMKPIPAH_00378	CIFCONAO_01098	OFPFBJIB_00185	JLFACLEC_01352	HANCEBKE_01925	JFBKJDKP_01346	CFNAKKIB_03980	LOLFLMBH_01924	FKBCLEAI_01732	PEOEKBMJ_01349
group_1022		hypothetical protein	17	17	1	7	147				323	323	323	GDHFCLIG_03124	DCOEAKDN_01304	CAHLJNJH_03022	IEJFIBJM_03359	FDNFLFOA_03024	KNLHNOFG_02922	KHBCPPAM_02597	PMKPIPAH_02095	CIFCONAO_02915	OFPFBJIB_03360	JLFACLEC_03006	HANCEBKE_02947	JFBKJDKP_03719	CFNAKKIB_02933	LOLFLMBH_03354	FKBCLEAI_03389	PEOEKBMJ_03254
group_1023		hypothetical protein	17	17	1	1	995				293	293	293	GDHFCLIG_00269	DCOEAKDN_05023	CAHLJNJH_00269	IEJFIBJM_01272	FDNFLFOA_01238	KNLHNOFG_00272	KHBCPPAM_00502	PMKPIPAH_01774	CIFCONAO_00014	OFPFBJIB_01267	JLFACLEC_00270	HANCEBKE_00270	JFBKJDKP_00267	CFNAKKIB_01019	LOLFLMBH_00269	FKBCLEAI_00704	PEOEKBMJ_00269
rluE		Ribosomal large subunit pseudouridine synthase E	17	17	1	1	1153				737	737	737	GDHFCLIG_00427	DCOEAKDN_03066	CAHLJNJH_00427	IEJFIBJM_01113	FDNFLFOA_01079	KNLHNOFG_00431	KHBCPPAM_00343	PMKPIPAH_01615	CIFCONAO_00172	OFPFBJIB_01109	JLFACLEC_00428	HANCEBKE_00428	JFBKJDKP_00425	CFNAKKIB_00861	LOLFLMBH_00427	FKBCLEAI_00546	PEOEKBMJ_00427
accB		Biotin carboxyl carrier protein of acetyl-CoA carboxylase	17	17	1	2	19				470	470	470	GDHFCLIG_01849	DCOEAKDN_04226	CAHLJNJH_04287	IEJFIBJM_02098	FDNFLFOA_04471	KNLHNOFG_01527	KHBCPPAM_00674	PMKPIPAH_04194	CIFCONAO_02587	OFPFBJIB_02094	JLFACLEC_04409	HANCEBKE_01530	JFBKJDKP_01549	CFNAKKIB_01304	LOLFLMBH_00990	FKBCLEAI_00990	PEOEKBMJ_02093
group_1026		hypothetical protein	17	17	1	2	225				194	194	194	GDHFCLIG_01642	DCOEAKDN_02495	CAHLJNJH_01470	IEJFIBJM_01891	FDNFLFOA_00181	KNLHNOFG_01735	KHBCPPAM_00882	PMKPIPAH_00746	CIFCONAO_02379	OFPFBJIB_01887	JLFACLEC_03311	HANCEBKE_01323	JFBKJDKP_01756	CFNAKKIB_01512	LOLFLMBH_01198	FKBCLEAI_01197	PEOEKBMJ_01885
group_1027		hypothetical protein	17	17	1	1	1325				782	782	782	GDHFCLIG_00599	DCOEAKDN_00405	CAHLJNJH_00599	IEJFIBJM_00942	FDNFLFOA_00698	KNLHNOFG_00602	KHBCPPAM_00172	PMKPIPAH_00997	CIFCONAO_00343	OFPFBJIB_00937	JLFACLEC_00599	HANCEBKE_00599	JFBKJDKP_00595	CFNAKKIB_00691	LOLFLMBH_00597	FKBCLEAI_00376	PEOEKBMJ_00597
amiD		N-acetylmuramoyl-L-alanine amidase AmiD	17	17	1	1	134				830	830	830	GDHFCLIG_03687	DCOEAKDN_01700	CAHLJNJH_03901	IEJFIBJM_00131	FDNFLFOA_02197	KNLHNOFG_01413	KHBCPPAM_01332	PMKPIPAH_00434	CIFCONAO_01154	OFPFBJIB_00129	JLFACLEC_01408	HANCEBKE_01981	JFBKJDKP_01402	CFNAKKIB_03808	LOLFLMBH_01980	FKBCLEAI_01676	PEOEKBMJ_01405
mazG		Nucleoside triphosphate pyrophosphohydrolase	17	17	1	2	528				800	800	800	GDHFCLIG_01421	DCOEAKDN_04488	CAHLJNJH_01691	IEJFIBJM_01670	FDNFLFOA_00402	KNLHNOFG_01956	KHBCPPAM_01103	PMKPIPAH_02952	CIFCONAO_03411	OFPFBJIB_01666	JLFACLEC_02129	HANCEBKE_01102	JFBKJDKP_01977	CFNAKKIB_01733	LOLFLMBH_01419	FKBCLEAI_01418	PEOEKBMJ_01664
nagC_2		N-acetylglucosamine repressor	17	17	1	3	63				1220	1220	1220	GDHFCLIG_01923	DCOEAKDN_00604	CAHLJNJH_01879	IEJFIBJM_02172	FDNFLFOA_03529	KNLHNOFG_02488	KHBCPPAM_02168	PMKPIPAH_01456	CIFCONAO_01345	OFPFBJIB_02513	JLFACLEC_01940	HANCEBKE_02167	JFBKJDKP_02163	CFNAKKIB_02264	LOLFLMBH_02511	FKBCLEAI_02510	PEOEKBMJ_02510
frwD		PTS system fructose-like EIIB component 3	17	17	1	8	15				353	353	353	GDHFCLIG_03657	DCOEAKDN_02246	CAHLJNJH_03756	IEJFIBJM_03908	FDNFLFOA_03717	KNLHNOFG_03903	KHBCPPAM_03573	PMKPIPAH_03254	CIFCONAO_03880	OFPFBJIB_03975	JLFACLEC_03818	HANCEBKE_04041	JFBKJDKP_04090	CFNAKKIB_03549	LOLFLMBH_03623	FKBCLEAI_03973	PEOEKBMJ_03793
fhuF		Ferric iron reductase protein FhuF	17	17	1	4	345				788	788	788	GDHFCLIG_02831	DCOEAKDN_02186	CAHLJNJH_02743	IEJFIBJM_03169	FDNFLFOA_02486	KNLHNOFG_02643	KHBCPPAM_03458	PMKPIPAH_03139	CIFCONAO_03765	OFPFBJIB_03170	JLFACLEC_02816	HANCEBKE_02667	JFBKJDKP_03515	CFNAKKIB_02510	LOLFLMBH_02905	FKBCLEAI_02907	PEOEKBMJ_02960
rcsC_2		Sensor histidine kinase RcsC	17	17	1	6	365				2846	2846	2846	GDHFCLIG_03232	DCOEAKDN_01922	CAHLJNJH_03460	IEJFIBJM_03610	FDNFLFOA_03261	KNLHNOFG_03593	KHBCPPAM_03254	PMKPIPAH_02590	CIFCONAO_03222	OFPFBJIB_03667	JLFACLEC_03637	HANCEBKE_03744	JFBKJDKP_03310	CFNAKKIB_03240	LOLFLMBH_03462	FKBCLEAI_03696	PEOEKBMJ_03498
lacG		Lactose transport system permease protein LacG	17	17	1	5	299				845	845	845	GDHFCLIG_02480	DCOEAKDN_01042	CAHLJNJH_02534	IEJFIBJM_02729	FDNFLFOA_01944	KNLHNOFG_03106	KHBCPPAM_02985	PMKPIPAH_02310	CIFCONAO_01856	OFPFBJIB_02729	JLFACLEC_02491	HANCEBKE_03161	JFBKJDKP_02817	CFNAKKIB_02763	LOLFLMBH_03140	FKBCLEAI_03161	PEOEKBMJ_02706
group_1035		hypothetical protein	17	17	1	10	43				341	341	341	GDHFCLIG_04207	DCOEAKDN_03443	CAHLJNJH_04118	IEJFIBJM_04379	FDNFLFOA_04135	KNLHNOFG_04302	KHBCPPAM_04208	PMKPIPAH_03991	CIFCONAO_04109	OFPFBJIB_04205	JLFACLEC_04165	HANCEBKE_04219	JFBKJDKP_04204	CFNAKKIB_04205	LOLFLMBH_04221	FKBCLEAI_04204	PEOEKBMJ_04211
gltB		Glutamate synthase [NADPH] large chain	17	17	1	2	68				4460	4460	4460	GDHFCLIG_01800	DCOEAKDN_03963	CAHLJNJH_01312	IEJFIBJM_02049	FDNFLFOA_00022	KNLHNOFG_01576	KHBCPPAM_00723	PMKPIPAH_00588	CIFCONAO_02538	OFPFBJIB_02045	JLFACLEC_03469	HANCEBKE_01481	JFBKJDKP_01598	CFNAKKIB_01353	LOLFLMBH_01039	FKBCLEAI_01039	PEOEKBMJ_02044
cycA		D-serine/D-alanine/glycine transporter	17	17	1	4	200				1403	1403	1403	GDHFCLIG_02975	DCOEAKDN_03773	CAHLJNJH_02887	IEJFIBJM_03025	FDNFLFOA_02630	KNLHNOFG_02787	KHBCPPAM_02312	PMKPIPAH_01922	CIFCONAO_02687	OFPFBJIB_03026	JLFACLEC_02672	HANCEBKE_02811	JFBKJDKP_03371	CFNAKKIB_02366	LOLFLMBH_02761	FKBCLEAI_02763	PEOEKBMJ_03104
hpf_2		Putative metal ABC transporter substrate-binding protein Hpf	17	17	1	2	436				917	917	917	GDHFCLIG_01330	DCOEAKDN_03144	CAHLJNJH_01782	IEJFIBJM_01579	FDNFLFOA_00493	KNLHNOFG_02047	KHBCPPAM_01195	PMKPIPAH_03043	CIFCONAO_03502	OFPFBJIB_01575	JLFACLEC_02038	HANCEBKE_01011	JFBKJDKP_02068	CFNAKKIB_01824	LOLFLMBH_01510	FKBCLEAI_01509	PEOEKBMJ_01573
group_1039		hypothetical protein	17	17	1	6	232				242	242	242	GDHFCLIG_03365	DCOEAKDN_01788	CAHLJNJH_03326	IEJFIBJM_03477	FDNFLFOA_03128	KNLHNOFG_03727	KHBCPPAM_03388	PMKPIPAH_02724	CIFCONAO_03355	OFPFBJIB_03800	JLFACLEC_03504	HANCEBKE_03611	JFBKJDKP_03176	CFNAKKIB_03373	LOLFLMBH_03596	FKBCLEAI_03830	PEOEKBMJ_03364
fucA_2		L-fuculose phosphate aldolase	17	17	1	2	489				638	638	638	GDHFCLIG_01383	DCOEAKDN_03091	CAHLJNJH_01729	IEJFIBJM_01632	FDNFLFOA_00440	KNLHNOFG_01994	KHBCPPAM_01142	PMKPIPAH_02990	CIFCONAO_03449	OFPFBJIB_01628	JLFACLEC_02091	HANCEBKE_01064	JFBKJDKP_02015	CFNAKKIB_01771	LOLFLMBH_01457	FKBCLEAI_01456	PEOEKBMJ_01626
group_1041		hypothetical protein	17	17	1	3	178				272	272	272	GDHFCLIG_02044	DCOEAKDN_00725	CAHLJNJH_02000	IEJFIBJM_02293	FDNFLFOA_01526	KNLHNOFG_02367	KHBCPPAM_02047	PMKPIPAH_01335	CIFCONAO_01466	OFPFBJIB_02392	JLFACLEC_01819	HANCEBKE_02288	JFBKJDKP_02284	CFNAKKIB_02143	LOLFLMBH_02390	FKBCLEAI_02389	PEOEKBMJ_02389
cho		Excinuclease cho	17	17	1	1	1229				881	881	881	GDHFCLIG_00505	DCOEAKDN_00498	CAHLJNJH_00505	IEJFIBJM_01035	FDNFLFOA_00605	KNLHNOFG_00509	KHBCPPAM_00265	PMKPIPAH_01537	CIFCONAO_00250	OFPFBJIB_01031	JLFACLEC_00506	HANCEBKE_00506	JFBKJDKP_00503	CFNAKKIB_00783	LOLFLMBH_00505	FKBCLEAI_00468	PEOEKBMJ_00505
entE		Enterobactin synthase component E	17	17	1	3	144				1610	1610	1610	GDHFCLIG_02010	DCOEAKDN_00691	CAHLJNJH_01966	IEJFIBJM_02259	FDNFLFOA_03442	KNLHNOFG_02401	KHBCPPAM_02081	PMKPIPAH_01369	CIFCONAO_01432	OFPFBJIB_02426	JLFACLEC_01853	HANCEBKE_02254	JFBKJDKP_02250	CFNAKKIB_02177	LOLFLMBH_02424	FKBCLEAI_02423	PEOEKBMJ_02423
hypA_1		hydrogenase nickel incorporation protein HypA	17	17	1	1	1450				341	341	341	GDHFCLIG_00726	DCOEAKDN_00278	CAHLJNJH_00726	IEJFIBJM_00815	FDNFLFOA_00825	KNLHNOFG_00729	KHBCPPAM_00045	PMKPIPAH_01124	CIFCONAO_00470	OFPFBJIB_00811	JLFACLEC_00725	HANCEBKE_00725	JFBKJDKP_00721	CFNAKKIB_00565	LOLFLMBH_00723	FKBCLEAI_00250	PEOEKBMJ_00723
rpsA_1		30S ribosomal protein S1	17	17	1	1	180				1673	1673	1673	GDHFCLIG_03891	DCOEAKDN_01746	CAHLJNJH_03989	IEJFIBJM_00177	FDNFLFOA_02243	KNLHNOFG_01367	KHBCPPAM_01378	PMKPIPAH_00388	CIFCONAO_01108	OFPFBJIB_00175	JLFACLEC_01362	HANCEBKE_01935	JFBKJDKP_01356	CFNAKKIB_03970	LOLFLMBH_01934	FKBCLEAI_01722	PEOEKBMJ_01359
ybhK		Putative gluconeogenesis factor	17	17	1	1	39				908	908	908	GDHFCLIG_03783	DCOEAKDN_01605	CAHLJNJH_03806	IEJFIBJM_00036	FDNFLFOA_02102	KNLHNOFG_01509	KHBCPPAM_01237	PMKPIPAH_00530	CIFCONAO_01250	OFPFBJIB_00034	JLFACLEC_01504	HANCEBKE_02077	JFBKJDKP_01498	CFNAKKIB_03713	LOLFLMBH_02076	FKBCLEAI_01581	PEOEKBMJ_01501
lldR_3		Putative L-lactate dehydrogenase operon regulatory protein	17	17	1	12	45				704	704	704	GDHFCLIG_04283	DCOEAKDN_03606	CAHLJNJH_04259	IEJFIBJM_04456	FDNFLFOA_04211	KNLHNOFG_04314	KHBCPPAM_04284	PMKPIPAH_04067	CIFCONAO_04185	OFPFBJIB_04346	JLFACLEC_04306	HANCEBKE_04296	JFBKJDKP_04280	CFNAKKIB_04217	LOLFLMBH_04298	FKBCLEAI_04345	PEOEKBMJ_04287
der		GTPase Der	17	17	1	6	107				1472	1472	1472	GDHFCLIG_04005	DCOEAKDN_02712	CAHLJNJH_03229	IEJFIBJM_03932	FDNFLFOA_03933	KNLHNOFG_03316	KHBCPPAM_03826	PMKPIPAH_02489	CIFCONAO_03121	OFPFBJIB_03566	JLFACLEC_03212	HANCEBKE_03324	JFBKJDKP_03056	CFNAKKIB_03123	LOLFLMBH_03955	FKBCLEAI_03579	PEOEKBMJ_03933
wecG		UDP-N-acetyl-D-mannosaminuronic acid transferase	17	17	1	10	63				740	740	740	GDHFCLIG_04227	DCOEAKDN_03423	CAHLJNJH_04138	IEJFIBJM_04359	FDNFLFOA_04155	KNLHNOFG_04282	KHBCPPAM_04228	PMKPIPAH_04011	CIFCONAO_04129	OFPFBJIB_04225	JLFACLEC_04185	HANCEBKE_04199	JFBKJDKP_04224	CFNAKKIB_04185	LOLFLMBH_04201	FKBCLEAI_04224	PEOEKBMJ_04231
yfcS_2		putative fimbrial chaperone YfcS	17	17	1	7	186				752	752	752	GDHFCLIG_03163	DCOEAKDN_01343	CAHLJNJH_02983	IEJFIBJM_03320	FDNFLFOA_03063	KNLHNOFG_02883	KHBCPPAM_02558	PMKPIPAH_02056	CIFCONAO_02876	OFPFBJIB_03321	JLFACLEC_02967	HANCEBKE_02908	JFBKJDKP_03758	CFNAKKIB_02894	LOLFLMBH_03393	FKBCLEAI_03350	PEOEKBMJ_03293
ugpB		sn-glycerol-3-phosphate-binding periplasmic protein UgpB	17	17	1	5	297				1316	1316	1316	GDHFCLIG_02482	DCOEAKDN_01040	CAHLJNJH_02532	IEJFIBJM_02731	FDNFLFOA_01942	KNLHNOFG_03104	KHBCPPAM_02987	PMKPIPAH_02312	CIFCONAO_01858	OFPFBJIB_02731	JLFACLEC_02493	HANCEBKE_03163	JFBKJDKP_02815	CFNAKKIB_02765	LOLFLMBH_03138	FKBCLEAI_03163	PEOEKBMJ_02704
group_1052		hypothetical protein	17	17	1	2	10				164	164	164	GDHFCLIG_01858	DCOEAKDN_04217	CAHLJNJH_04296	IEJFIBJM_02107	FDNFLFOA_04462	KNLHNOFG_01518	KHBCPPAM_00665	PMKPIPAH_04185	CIFCONAO_02596	OFPFBJIB_02103	JLFACLEC_04418	HANCEBKE_01539	JFBKJDKP_01540	CFNAKKIB_01295	LOLFLMBH_00981	FKBCLEAI_00981	PEOEKBMJ_02102
hslO		33 kDa chaperonin	17	17	1	5	355				878	878	878	GDHFCLIG_02424	DCOEAKDN_01098	CAHLJNJH_02590	IEJFIBJM_02673	FDNFLFOA_02000	KNLHNOFG_03162	KHBCPPAM_02929	PMKPIPAH_02254	CIFCONAO_01800	OFPFBJIB_02673	JLFACLEC_02435	HANCEBKE_03105	JFBKJDKP_02873	CFNAKKIB_02707	LOLFLMBH_03196	FKBCLEAI_03105	PEOEKBMJ_02762
bfd		Bacterioferritin-associated ferredoxin	17	17	1	5	410				194	194	194	GDHFCLIG_02370	DCOEAKDN_01152	CAHLJNJH_04491	IEJFIBJM_02619	FDNFLFOA_02053	KNLHNOFG_04632	KHBCPPAM_04650	PMKPIPAH_04466	CIFCONAO_04469	OFPFBJIB_02619	JLFACLEC_02381	HANCEBKE_04410	JFBKJDKP_02926	CFNAKKIB_02654	LOLFLMBH_04412	FKBCLEAI_03051	PEOEKBMJ_02816
group_1055		hypothetical protein	17	17	1	5	280				626	626	626	GDHFCLIG_02499	DCOEAKDN_01023	CAHLJNJH_02515	IEJFIBJM_02748	FDNFLFOA_01925	KNLHNOFG_03087	KHBCPPAM_03004	PMKPIPAH_02329	CIFCONAO_01875	OFPFBJIB_02748	JLFACLEC_02510	HANCEBKE_03180	JFBKJDKP_02798	CFNAKKIB_02782	LOLFLMBH_03121	FKBCLEAI_03180	PEOEKBMJ_02687
csgE		Curli production assembly/transport component CsgE	17	17	1	1	1057				395	395	395	GDHFCLIG_00331	DCOEAKDN_02970	CAHLJNJH_00331	IEJFIBJM_01209	FDNFLFOA_01175	KNLHNOFG_00335	KHBCPPAM_00439	PMKPIPAH_01711	CIFCONAO_00076	OFPFBJIB_01205	JLFACLEC_00332	HANCEBKE_00332	JFBKJDKP_00329	CFNAKKIB_00957	LOLFLMBH_00331	FKBCLEAI_00642	PEOEKBMJ_00331
group_1057		hypothetical protein	17	17	1	1	1332				674	674	674	GDHFCLIG_00606	DCOEAKDN_00398	CAHLJNJH_00606	IEJFIBJM_00935	FDNFLFOA_00705	KNLHNOFG_00609	KHBCPPAM_00165	PMKPIPAH_01004	CIFCONAO_00350	OFPFBJIB_00930	JLFACLEC_00606	HANCEBKE_00606	JFBKJDKP_00602	CFNAKKIB_00684	LOLFLMBH_00604	FKBCLEAI_00369	PEOEKBMJ_00604
glxR		2-hydroxy-3-oxopropionate reductase	17	17	1	3	448				878	878	878	GDHFCLIG_02077	DCOEAKDN_00758	CAHLJNJH_02033	IEJFIBJM_02326	FDNFLFOA_01559	KNLHNOFG_02334	KHBCPPAM_02014	PMKPIPAH_01302	CIFCONAO_01499	OFPFBJIB_02359	JLFACLEC_01786	HANCEBKE_02321	JFBKJDKP_02317	CFNAKKIB_02110	LOLFLMBH_02357	FKBCLEAI_02356	PEOEKBMJ_02356
tsr_2		Methyl-accepting chemotaxis protein I	17	17	1	4	328				1661	1661	1661	GDHFCLIG_02848	DCOEAKDN_02203	CAHLJNJH_02760	IEJFIBJM_03152	FDNFLFOA_02503	KNLHNOFG_02660	KHBCPPAM_03441	PMKPIPAH_03122	CIFCONAO_03748	OFPFBJIB_03153	JLFACLEC_02799	HANCEBKE_02684	JFBKJDKP_03498	CFNAKKIB_02493	LOLFLMBH_02888	FKBCLEAI_02890	PEOEKBMJ_02977
yfcD		putative Nudix hydrolase YfcD	17	17	1	6	290				554	554	554	GDHFCLIG_03307	DCOEAKDN_01847	CAHLJNJH_03385	IEJFIBJM_03535	FDNFLFOA_03186	KNLHNOFG_03668	KHBCPPAM_03329	PMKPIPAH_02665	CIFCONAO_03297	OFPFBJIB_03742	JLFACLEC_03562	HANCEBKE_03669	JFBKJDKP_03235	CFNAKKIB_03315	LOLFLMBH_03537	FKBCLEAI_03771	PEOEKBMJ_03423
group_1061		hypothetical protein	17	17	1	9	45				896	896	896	GDHFCLIG_04059	DCOEAKDN_03227	CAHLJNJH_04062	IEJFIBJM_04061	FDNFLFOA_03986	KNLHNOFG_04077	KHBCPPAM_03954	PMKPIPAH_03667	CIFCONAO_04053	OFPFBJIB_04150	JLFACLEC_04110	HANCEBKE_04100	JFBKJDKP_04148	CFNAKKIB_04085	LOLFLMBH_04007	FKBCLEAI_04148	PEOEKBMJ_04062
yehA		putative fimbrial-like protein YehA	17	17	1	1	812				1022	1022	1022	GDHFCLIG_00088	DCOEAKDN_04873	CAHLJNJH_00089	IEJFIBJM_01452	FDNFLFOA_01419	KNLHNOFG_00089	KHBCPPAM_03791	PMKPIPAH_03614	CIFCONAO_02197	OFPFBJIB_01448	JLFACLEC_00089	HANCEBKE_00089	JFBKJDKP_00087	CFNAKKIB_01199	LOLFLMBH_00089	FKBCLEAI_00884	PEOEKBMJ_00089
maeA		NAD-dependent malic enzyme	17	17	1	1	1482				1697	1697	1697	GDHFCLIG_00758	DCOEAKDN_00246	CAHLJNJH_00758	IEJFIBJM_00783	FDNFLFOA_00857	KNLHNOFG_00761	KHBCPPAM_00013	PMKPIPAH_01156	CIFCONAO_00502	OFPFBJIB_00780	JLFACLEC_00756	HANCEBKE_00756	JFBKJDKP_00752	CFNAKKIB_00534	LOLFLMBH_00754	FKBCLEAI_00219	PEOEKBMJ_00754
group_1064		hypothetical protein	17	17	1	1	320				227	227	227	GDHFCLIG_01223	DCOEAKDN_02839	CAHLJNJH_01222	IEJFIBJM_00318	FDNFLFOA_02384	KNLHNOFG_01225	KHBCPPAM_01520	PMKPIPAH_00247	CIFCONAO_00967	OFPFBJIB_00315	JLFACLEC_01221	HANCEBKE_01794	JFBKJDKP_01216	CFNAKKIB_00069	LOLFLMBH_01794	FKBCLEAI_01862	PEOEKBMJ_01218
murR		HTH-type transcriptional regulator MurR	17	17	1	6	53				848	848	848	GDHFCLIG_03951	DCOEAKDN_02658	CAHLJNJH_03283	IEJFIBJM_03986	FDNFLFOA_03879	KNLHNOFG_03370	KHBCPPAM_03880	PMKPIPAH_02543	CIFCONAO_03175	OFPFBJIB_03620	JLFACLEC_03266	HANCEBKE_03270	JFBKJDKP_03002	CFNAKKIB_03069	LOLFLMBH_03901	FKBCLEAI_03525	PEOEKBMJ_03987
mglC		Galactoside transport system permease protein MglC	17	17	1	1	773				1010	1010	1010	GDHFCLIG_00049	DCOEAKDN_03496	CAHLJNJH_00050	IEJFIBJM_01491	FDNFLFOA_01458	KNLHNOFG_00050	KHBCPPAM_03752	PMKPIPAH_03575	CIFCONAO_02158	OFPFBJIB_01487	JLFACLEC_00050	HANCEBKE_00050	JFBKJDKP_00048	CFNAKKIB_01238	LOLFLMBH_00050	FKBCLEAI_00923	PEOEKBMJ_00050
nfsA		Oxygen-insensitive NADPH nitroreductase	17	17	1	1	115				539	539	539	GDHFCLIG_03706	DCOEAKDN_01681	CAHLJNJH_03882	IEJFIBJM_00112	FDNFLFOA_02178	KNLHNOFG_01432	KHBCPPAM_01313	PMKPIPAH_00453	CIFCONAO_01173	OFPFBJIB_00110	JLFACLEC_01427	HANCEBKE_02000	JFBKJDKP_01421	CFNAKKIB_03789	LOLFLMBH_01999	FKBCLEAI_01657	PEOEKBMJ_01424
ppk		Polyphosphate kinase	17	17	1	6	128				2066	2066	2066	GDHFCLIG_04113	DCOEAKDN_03543	CAHLJNJH_03211	IEJFIBJM_04188	FDNFLFOA_04041	KNLHNOFG_03298	KHBCPPAM_04081	PMKPIPAH_02471	CIFCONAO_03103	OFPFBJIB_03548	JLFACLEC_03195	HANCEBKE_03341	JFBKJDKP_03073	CFNAKKIB_03140	LOLFLMBH_04062	FKBCLEAI_03596	PEOEKBMJ_04189
hybG		Hydrogenase-2 operon protein HybG	17	17	1	2	250				248	248	248	GDHFCLIG_01617	DCOEAKDN_01406	CAHLJNJH_01495	IEJFIBJM_01866	FDNFLFOA_00206	KNLHNOFG_01760	KHBCPPAM_00907	PMKPIPAH_00771	CIFCONAO_03698	OFPFBJIB_01862	JLFACLEC_02325	HANCEBKE_01298	JFBKJDKP_01781	CFNAKKIB_01537	LOLFLMBH_01223	FKBCLEAI_01222	PEOEKBMJ_01860
mdoG		Glucans biosynthesis protein G	17	17	1	1	1066				1553	1553	1553	GDHFCLIG_00340	DCOEAKDN_02979	CAHLJNJH_00340	IEJFIBJM_01200	FDNFLFOA_01166	KNLHNOFG_00344	KHBCPPAM_00430	PMKPIPAH_01702	CIFCONAO_00085	OFPFBJIB_01196	JLFACLEC_00341	HANCEBKE_00341	JFBKJDKP_00338	CFNAKKIB_00948	LOLFLMBH_00340	FKBCLEAI_00633	PEOEKBMJ_00340
gcvT		Aminomethyltransferase	17	17	1	2	338				1094	1094	1094	GDHFCLIG_01529	DCOEAKDN_01494	CAHLJNJH_01583	IEJFIBJM_01778	FDNFLFOA_00294	KNLHNOFG_01848	KHBCPPAM_00995	PMKPIPAH_00859	CIFCONAO_03610	OFPFBJIB_01774	JLFACLEC_02237	HANCEBKE_01210	JFBKJDKP_01869	CFNAKKIB_01625	LOLFLMBH_01311	FKBCLEAI_01310	PEOEKBMJ_01772
yhhW_1		Quercetin 2,3-dioxygenase	17	17	1	1	152				860	860	860	GDHFCLIG_03919	DCOEAKDN_01718	CAHLJNJH_04017	IEJFIBJM_00149	FDNFLFOA_02215	KNLHNOFG_01395	KHBCPPAM_01350	PMKPIPAH_00416	CIFCONAO_01136	OFPFBJIB_00147	JLFACLEC_01390	HANCEBKE_01963	JFBKJDKP_01384	CFNAKKIB_03942	LOLFLMBH_01962	FKBCLEAI_01694	PEOEKBMJ_01387
rph		Ribonuclease PH	17	17	1	5	119				716	716	716	GDHFCLIG_02659	DCOEAKDN_02583	CAHLJNJH_02355	IEJFIBJM_02908	FDNFLFOA_03805	KNLHNOFG_03474	KHBCPPAM_03164	PMKPIPAH_03730	CIFCONAO_02035	OFPFBJIB_02909	JLFACLEC_03992	HANCEBKE_03525	JFBKJDKP_02638	CFNAKKIB_03867	LOLFLMBH_03827	FKBCLEAI_04031	PEOEKBMJ_03881
group_1074		hypothetical protein	17	17	1	1	1523				668	668	668	GDHFCLIG_00799	DCOEAKDN_00205	CAHLJNJH_00799	IEJFIBJM_00742	FDNFLFOA_00898	KNLHNOFG_00802	KHBCPPAM_02880	PMKPIPAH_01197	CIFCONAO_00543	OFPFBJIB_00739	JLFACLEC_00797	HANCEBKE_00797	JFBKJDKP_00793	CFNAKKIB_00493	LOLFLMBH_00795	FKBCLEAI_00178	PEOEKBMJ_00795
metP		Methionine import system permease protein MetP	17	17	1	3	441				659	659	659	GDHFCLIG_02084	DCOEAKDN_00765	CAHLJNJH_02040	IEJFIBJM_02333	FDNFLFOA_01566	KNLHNOFG_02327	KHBCPPAM_02007	PMKPIPAH_01295	CIFCONAO_01506	OFPFBJIB_02352	JLFACLEC_01779	HANCEBKE_02328	JFBKJDKP_02324	CFNAKKIB_02103	LOLFLMBH_02350	FKBCLEAI_02349	PEOEKBMJ_02349
ail_1		Attachment invasion locus protein	17	17	1	1	1161				557	557	557	GDHFCLIG_00435	DCOEAKDN_00568	CAHLJNJH_00435	IEJFIBJM_01105	FDNFLFOA_00535	KNLHNOFG_00439	KHBCPPAM_00335	PMKPIPAH_01607	CIFCONAO_00180	OFPFBJIB_01101	JLFACLEC_00436	HANCEBKE_00436	JFBKJDKP_00433	CFNAKKIB_00853	LOLFLMBH_00435	FKBCLEAI_00538	PEOEKBMJ_00435
slp		Outer membrane protein slp	17	17	1	1	508				581	581	581	GDHFCLIG_01037	DCOEAKDN_03334	CAHLJNJH_01037	IEJFIBJM_00504	FDNFLFOA_02857	KNLHNOFG_01040	KHBCPPAM_01706	PMKPIPAH_00061	CIFCONAO_00781	OFPFBJIB_00501	JLFACLEC_01035	HANCEBKE_01609	JFBKJDKP_01031	CFNAKKIB_00255	LOLFLMBH_01609	FKBCLEAI_02048	PEOEKBMJ_01033
papC_3		Outer membrane usher protein PapC	17	17	1	7	185				2657	2657	2657	GDHFCLIG_03162	DCOEAKDN_01342	CAHLJNJH_02984	IEJFIBJM_03321	FDNFLFOA_03062	KNLHNOFG_02884	KHBCPPAM_02559	PMKPIPAH_02057	CIFCONAO_02877	OFPFBJIB_03322	JLFACLEC_02968	HANCEBKE_02909	JFBKJDKP_03757	CFNAKKIB_02895	LOLFLMBH_03392	FKBCLEAI_03351	PEOEKBMJ_03292
mgtB		Magnesium-transporting ATPase, P-type 1	17	17	1	5	88				2726	2726	2726	GDHFCLIG_02690	DCOEAKDN_02552	CAHLJNJH_02324	IEJFIBJM_02939	FDNFLFOA_03774	KNLHNOFG_03443	KHBCPPAM_03195	PMKPIPAH_03761	CIFCONAO_02066	OFPFBJIB_02940	JLFACLEC_04023	HANCEBKE_03556	JFBKJDKP_02607	CFNAKKIB_03898	LOLFLMBH_03796	FKBCLEAI_04062	PEOEKBMJ_03850
mlaA		putative phospholipid-binding lipoprotein MlaA	17	17	1	6	244				755	755	755	GDHFCLIG_03353	DCOEAKDN_01801	CAHLJNJH_03339	IEJFIBJM_03489	FDNFLFOA_03140	KNLHNOFG_03714	KHBCPPAM_03375	PMKPIPAH_02711	CIFCONAO_03343	OFPFBJIB_03788	JLFACLEC_03516	HANCEBKE_03623	JFBKJDKP_03189	CFNAKKIB_03361	LOLFLMBH_03583	FKBCLEAI_03817	PEOEKBMJ_03377
mdoD		Glucans biosynthesis protein D	17	17	1	1	1542				1619	1619	1619	GDHFCLIG_00818	DCOEAKDN_00186	CAHLJNJH_00818	IEJFIBJM_00723	FDNFLFOA_00917	KNLHNOFG_00821	KHBCPPAM_02861	PMKPIPAH_01216	CIFCONAO_00562	OFPFBJIB_00720	JLFACLEC_00816	HANCEBKE_00816	JFBKJDKP_00812	CFNAKKIB_00474	LOLFLMBH_00814	FKBCLEAI_00159	PEOEKBMJ_00814
bioC		Malonyl-[acyl-carrier protein] O-methyltransferase	17	17	1	1	31				755	755	755	GDHFCLIG_03791	DCOEAKDN_04293	CAHLJNJH_03798	IEJFIBJM_00028	FDNFLFOA_04613	KNLHNOFG_04556	KHBCPPAM_04411	PMKPIPAH_00538	CIFCONAO_01258	OFPFBJIB_00028	JLFACLEC_01510	HANCEBKE_02083	JFBKJDKP_01504	CFNAKKIB_03707	LOLFLMBH_02082	FKBCLEAI_01575	PEOEKBMJ_01507
rnhA		Ribonuclease HI	17	17	1	3	208				467	467	467	GDHFCLIG_02315	DCOEAKDN_04471	CAHLJNJH_02271	IEJFIBJM_02564	FDNFLFOA_01797	KNLHNOFG_02096	KHBCPPAM_01776	PMKPIPAH_02748	CIFCONAO_01737	OFPFBJIB_02121	JLFACLEC_01548	HANCEBKE_02559	JFBKJDKP_02555	CFNAKKIB_01872	LOLFLMBH_02119	FKBCLEAI_02118	PEOEKBMJ_02118
dksA		RNA polymerase-binding transcription factor DksA	17	17	1	7	174				455	455	455	GDHFCLIG_03151	DCOEAKDN_01331	CAHLJNJH_02995	IEJFIBJM_03332	FDNFLFOA_03051	KNLHNOFG_02895	KHBCPPAM_02570	PMKPIPAH_02068	CIFCONAO_02888	OFPFBJIB_03333	JLFACLEC_02979	HANCEBKE_02920	JFBKJDKP_03746	CFNAKKIB_02906	LOLFLMBH_03381	FKBCLEAI_03362	PEOEKBMJ_03281
trpD		Anthranilate phosphoribosyltransferase	17	17	1	1	60				974	974	974	GDHFCLIG_03762	DCOEAKDN_01626	CAHLJNJH_03827	IEJFIBJM_00057	FDNFLFOA_02123	KNLHNOFG_01488	KHBCPPAM_01258	PMKPIPAH_00509	CIFCONAO_01229	OFPFBJIB_00055	JLFACLEC_01483	HANCEBKE_02056	JFBKJDKP_01477	CFNAKKIB_03734	LOLFLMBH_02055	FKBCLEAI_01602	PEOEKBMJ_01480
fdnG_2		Formate dehydrogenase, nitrate-inducible, major subunit	17	17	1	1	1487				587	587	587	GDHFCLIG_00763	DCOEAKDN_00241	CAHLJNJH_00763	IEJFIBJM_00778	FDNFLFOA_00862	KNLHNOFG_00766	KHBCPPAM_00008	PMKPIPAH_01161	CIFCONAO_00507	OFPFBJIB_00775	JLFACLEC_00761	HANCEBKE_00761	JFBKJDKP_00757	CFNAKKIB_00529	LOLFLMBH_00759	FKBCLEAI_00214	PEOEKBMJ_00759
allA		Ureidoglycolate lyase	17	17	1	3	444				482	482	482	GDHFCLIG_02081	DCOEAKDN_00762	CAHLJNJH_02037	IEJFIBJM_02330	FDNFLFOA_01563	KNLHNOFG_02330	KHBCPPAM_02010	PMKPIPAH_01298	CIFCONAO_01503	OFPFBJIB_02355	JLFACLEC_01782	HANCEBKE_02325	JFBKJDKP_02321	CFNAKKIB_02106	LOLFLMBH_02353	FKBCLEAI_02352	PEOEKBMJ_02352
murF		UDP-N-acetylmuramoyl-tripeptide--D-alanyl-D-alanine ligase	17	17	1	7	108				1358	1358	1358	GDHFCLIG_03085	DCOEAKDN_01265	CAHLJNJH_03061	IEJFIBJM_03398	FDNFLFOA_02985	KNLHNOFG_02961	KHBCPPAM_02636	PMKPIPAH_02134	CIFCONAO_02954	OFPFBJIB_03399	JLFACLEC_03045	HANCEBKE_02986	JFBKJDKP_03680	CFNAKKIB_02972	LOLFLMBH_03315	FKBCLEAI_03428	PEOEKBMJ_03215
group_1089		hypothetical protein	17	17	1	2	441				755	755	755	GDHFCLIG_01335	DCOEAKDN_03139	CAHLJNJH_01777	IEJFIBJM_01584	FDNFLFOA_00488	KNLHNOFG_02042	KHBCPPAM_01190	PMKPIPAH_03038	CIFCONAO_03497	OFPFBJIB_01580	JLFACLEC_02043	HANCEBKE_01016	JFBKJDKP_02063	CFNAKKIB_01819	LOLFLMBH_01505	FKBCLEAI_01504	PEOEKBMJ_01578
group_1090		hypothetical protein	17	17	1	1	1128				539	539	539	GDHFCLIG_00402	DCOEAKDN_03041	CAHLJNJH_00402	IEJFIBJM_01138	FDNFLFOA_01104	KNLHNOFG_00406	KHBCPPAM_00368	PMKPIPAH_01640	CIFCONAO_00147	OFPFBJIB_01134	JLFACLEC_00403	HANCEBKE_00403	JFBKJDKP_00400	CFNAKKIB_00886	LOLFLMBH_00402	FKBCLEAI_00571	PEOEKBMJ_00402
yfdG_2		Prophage bactoprenol-linked glucose translocase	17	17	1	6	242				311	311	311	GDHFCLIG_03356	DCOEAKDN_01798	CAHLJNJH_03336	IEJFIBJM_03486	FDNFLFOA_03137	KNLHNOFG_03717	KHBCPPAM_03378	PMKPIPAH_02714	CIFCONAO_03346	OFPFBJIB_03791	JLFACLEC_03513	HANCEBKE_03620	JFBKJDKP_03186	CFNAKKIB_03364	LOLFLMBH_03586	FKBCLEAI_03820	PEOEKBMJ_03374
aaeB_2		p-hydroxybenzoic acid efflux pump subunit AaeB	17	17	1	2	34				1967	1967	1967	GDHFCLIG_01834	DCOEAKDN_04241	CAHLJNJH_04272	IEJFIBJM_02083	FDNFLFOA_04486	KNLHNOFG_01542	KHBCPPAM_00689	PMKPIPAH_04209	CIFCONAO_02572	OFPFBJIB_02079	JLFACLEC_04394	HANCEBKE_01515	JFBKJDKP_01564	CFNAKKIB_01319	LOLFLMBH_01005	FKBCLEAI_01005	PEOEKBMJ_02078
atsB		Anaerobic sulfatase-maturating enzyme	17	17	1	2	270				1184	1184	1184	GDHFCLIG_01597	DCOEAKDN_01426	CAHLJNJH_01515	IEJFIBJM_01846	FDNFLFOA_00226	KNLHNOFG_01780	KHBCPPAM_00927	PMKPIPAH_00791	CIFCONAO_03678	OFPFBJIB_01842	JLFACLEC_02305	HANCEBKE_01278	JFBKJDKP_01801	CFNAKKIB_01557	LOLFLMBH_01243	FKBCLEAI_01242	PEOEKBMJ_01840
hmp		Flavohemoprotein	17	17	1	6	68				1190	1190	1190	GDHFCLIG_03966	DCOEAKDN_02673	CAHLJNJH_03268	IEJFIBJM_03971	FDNFLFOA_03894	KNLHNOFG_03355	KHBCPPAM_03865	PMKPIPAH_02528	CIFCONAO_03160	OFPFBJIB_03605	JLFACLEC_03251	HANCEBKE_03285	JFBKJDKP_03017	CFNAKKIB_03084	LOLFLMBH_03916	FKBCLEAI_03540	PEOEKBMJ_03972
argE		Acetylornithine deacetylase	17	17	1	8	11				1151	1151	1151	GDHFCLIG_03661	DCOEAKDN_02242	CAHLJNJH_03760	IEJFIBJM_03912	FDNFLFOA_03721	KNLHNOFG_03899	KHBCPPAM_03569	PMKPIPAH_03250	CIFCONAO_03876	OFPFBJIB_03971	JLFACLEC_03814	HANCEBKE_04045	JFBKJDKP_04094	CFNAKKIB_03545	LOLFLMBH_03619	FKBCLEAI_03977	PEOEKBMJ_03797
acs_2		Acetyl-coenzyme A synthetase	17	17	1	4	80				1958	1958	1958	GDHFCLIG_03452	DCOEAKDN_02012	CAHLJNJH_03551	IEJFIBJM_03702	FDNFLFOA_03352	KNLHNOFG_03814	KHBCPPAM_02431	PMKPIPAH_01803	CIFCONAO_02806	OFPFBJIB_03887	JLFACLEC_03728	HANCEBKE_03836	JFBKJDKP_03885	CFNAKKIB_03460	LOLFLMBH_02642	FKBCLEAI_02644	PEOEKBMJ_03589
rclR_2		RCS-specific HTH-type transcriptional activator RclR	17	17	1	3	170				854	854	854	GDHFCLIG_02036	DCOEAKDN_00717	CAHLJNJH_01992	IEJFIBJM_02285	FDNFLFOA_01518	KNLHNOFG_02375	KHBCPPAM_02055	PMKPIPAH_01343	CIFCONAO_01458	OFPFBJIB_02400	JLFACLEC_01827	HANCEBKE_02280	JFBKJDKP_02276	CFNAKKIB_02151	LOLFLMBH_02398	FKBCLEAI_02397	PEOEKBMJ_02397
group_1098		hypothetical protein	17	17	1	1	517				137	137	137	GDHFCLIG_01028	DCOEAKDN_03343	CAHLJNJH_01028	IEJFIBJM_00513	FDNFLFOA_02866	KNLHNOFG_01031	KHBCPPAM_01715	PMKPIPAH_00052	CIFCONAO_00772	OFPFBJIB_00510	JLFACLEC_01026	HANCEBKE_01600	JFBKJDKP_01022	CFNAKKIB_00264	LOLFLMBH_01600	FKBCLEAI_02057	PEOEKBMJ_01024
group_1099		hypothetical protein	17	17	1	11	33				284	284	284	GDHFCLIG_04450	DCOEAKDN_04640	CAHLJNJH_04364	IEJFIBJM_04488	FDNFLFOA_04543	KNLHNOFG_04486	KHBCPPAM_04573	PMKPIPAH_04415	CIFCONAO_04436	OFPFBJIB_04428	JLFACLEC_04376	HANCEBKE_04366	JFBKJDKP_04415	CFNAKKIB_04408	LOLFLMBH_04368	FKBCLEAI_04351	PEOEKBMJ_04356
treY		Maltooligosyl trehalose synthase	17	17	1	1	1474				1604	2528	2038	GDHFCLIG_00750	DCOEAKDN_00254	CAHLJNJH_00750	IEJFIBJM_00791	FDNFLFOA_00849	KNLHNOFG_00753	KHBCPPAM_00021	PMKPIPAH_01148	CIFCONAO_00494	OFPFBJIB_00787	JLFACLEC_00749	HANCEBKE_00749	JFBKJDKP_00745	CFNAKKIB_00541	LOLFLMBH_00747	FKBCLEAI_00226	PEOEKBMJ_00747
ruvA		Holliday junction ATP-dependent DNA helicase RuvA	17	17	1	1	404				611	611	611	GDHFCLIG_01139	DCOEAKDN_04356	CAHLJNJH_01138	IEJFIBJM_00402	FDNFLFOA_02755	KNLHNOFG_01141	KHBCPPAM_01604	PMKPIPAH_00163	CIFCONAO_00883	OFPFBJIB_00399	JLFACLEC_01137	HANCEBKE_01710	JFBKJDKP_01132	CFNAKKIB_00153	LOLFLMBH_01710	FKBCLEAI_01946	PEOEKBMJ_01134
yedW		putative transcriptional regulatory protein YedW	17	17	1	1	251				737	737	737	GDHFCLIG_03820	DCOEAKDN_02768	CAHLJNJH_03918	IEJFIBJM_00247	FDNFLFOA_02314	KNLHNOFG_01296	KHBCPPAM_01449	PMKPIPAH_00317	CIFCONAO_01037	OFPFBJIB_00245	JLFACLEC_01291	HANCEBKE_01864	JFBKJDKP_01286	CFNAKKIB_04040	LOLFLMBH_01864	FKBCLEAI_01792	PEOEKBMJ_01288
ygiF		Inorganic triphosphatase	17	17	1	2	190				1301	1301	1301	GDHFCLIG_01677	DCOEAKDN_02460	CAHLJNJH_01435	IEJFIBJM_01926	FDNFLFOA_00146	KNLHNOFG_01700	KHBCPPAM_00847	PMKPIPAH_00711	CIFCONAO_02414	OFPFBJIB_01922	JLFACLEC_03346	HANCEBKE_01358	JFBKJDKP_01721	CFNAKKIB_01477	LOLFLMBH_01163	FKBCLEAI_01162	PEOEKBMJ_01920
fucO		Lactaldehyde reductase	17	17	1	2	552				1148	1148	1148	GDHFCLIG_01445	DCOEAKDN_01578	CAHLJNJH_01667	IEJFIBJM_01694	FDNFLFOA_00378	KNLHNOFG_01932	KHBCPPAM_01079	PMKPIPAH_02928	CIFCONAO_03387	OFPFBJIB_01690	JLFACLEC_02153	HANCEBKE_01126	JFBKJDKP_01953	CFNAKKIB_01709	LOLFLMBH_01395	FKBCLEAI_01394	PEOEKBMJ_01688
smg		Protein Smg	17	17	1	5	7				473	473	473	GDHFCLIG_02330	DCOEAKDN_01192	CAHLJNJH_04451	IEJFIBJM_02579	FDNFLFOA_02093	KNLHNOFG_04592	KHBCPPAM_04610	PMKPIPAH_04426	CIFCONAO_04509	OFPFBJIB_02579	JLFACLEC_02341	HANCEBKE_04450	JFBKJDKP_02966	CFNAKKIB_02614	LOLFLMBH_04452	FKBCLEAI_03011	PEOEKBMJ_02856
cpoB		Cell division coordinator CpoB	17	17	1	3	8				788	788	788	GDHFCLIG_01868	DCOEAKDN_04408	CAHLJNJH_01824	IEJFIBJM_02117	FDNFLFOA_03584	KNLHNOFG_02543	KHBCPPAM_02223	PMKPIPAH_01511	CIFCONAO_01290	OFPFBJIB_02568	JLFACLEC_01995	HANCEBKE_02112	JFBKJDKP_02108	CFNAKKIB_02319	LOLFLMBH_02566	FKBCLEAI_02565	PEOEKBMJ_02565
csdA		Cysteine desulfurase CsdA	17	17	1	2	564				1205	1205	1205	GDHFCLIG_01457	DCOEAKDN_01566	CAHLJNJH_01655	IEJFIBJM_01706	FDNFLFOA_00366	KNLHNOFG_01920	KHBCPPAM_01067	PMKPIPAH_02916	CIFCONAO_03375	OFPFBJIB_01702	JLFACLEC_02165	HANCEBKE_01138	JFBKJDKP_01941	CFNAKKIB_01697	LOLFLMBH_01383	FKBCLEAI_01382	PEOEKBMJ_01700
ifcA		Fumarate reductase flavoprotein subunit	17	17	1	3	54				1403	1403	1403	GDHFCLIG_01914	DCOEAKDN_00595	CAHLJNJH_01870	IEJFIBJM_02163	FDNFLFOA_03538	KNLHNOFG_02497	KHBCPPAM_02177	PMKPIPAH_01465	CIFCONAO_01336	OFPFBJIB_02522	JLFACLEC_01949	HANCEBKE_02158	JFBKJDKP_02154	CFNAKKIB_02273	LOLFLMBH_02520	FKBCLEAI_02519	PEOEKBMJ_02519
moaE		Molybdopterin synthase catalytic subunit	17	17	1	1	44				452	452	452	GDHFCLIG_03778	DCOEAKDN_01610	CAHLJNJH_03811	IEJFIBJM_00041	FDNFLFOA_02107	KNLHNOFG_01504	KHBCPPAM_01242	PMKPIPAH_00525	CIFCONAO_01245	OFPFBJIB_00039	JLFACLEC_01499	HANCEBKE_02072	JFBKJDKP_01493	CFNAKKIB_03718	LOLFLMBH_02071	FKBCLEAI_01586	PEOEKBMJ_01496
recD		RecBCD enzyme subunit RecD	17	17	1	2	571				1835	1835	1835	GDHFCLIG_01465	DCOEAKDN_01558	CAHLJNJH_01647	IEJFIBJM_01714	FDNFLFOA_00358	KNLHNOFG_01912	KHBCPPAM_01059	PMKPIPAH_00923	CIFCONAO_03546	OFPFBJIB_01710	JLFACLEC_02173	HANCEBKE_01146	JFBKJDKP_01933	CFNAKKIB_01689	LOLFLMBH_01375	FKBCLEAI_01374	PEOEKBMJ_01708
mog		Molybdopterin adenylyltransferase	17	17	1	4	396				590	590	590	GDHFCLIG_02780	DCOEAKDN_02135	CAHLJNJH_02690	IEJFIBJM_03220	FDNFLFOA_02435	KNLHNOFG_02592	KHBCPPAM_03511	PMKPIPAH_03192	CIFCONAO_03818	OFPFBJIB_03221	JLFACLEC_02867	HANCEBKE_02616	JFBKJDKP_03566	CFNAKKIB_02561	LOLFLMBH_02956	FKBCLEAI_02958	PEOEKBMJ_02909
tsaR		HTH-type transcriptional regulator TsaR	17	17	1	2	147				938	938	938	GDHFCLIG_01720	DCOEAKDN_02417	CAHLJNJH_01392	IEJFIBJM_01969	FDNFLFOA_00103	KNLHNOFG_01657	KHBCPPAM_00804	PMKPIPAH_00668	CIFCONAO_02457	OFPFBJIB_01965	JLFACLEC_03389	HANCEBKE_01401	JFBKJDKP_01678	CFNAKKIB_01434	LOLFLMBH_01120	FKBCLEAI_01119	PEOEKBMJ_01963
nth		Endonuclease III	17	17	1	1	1374				635	635	635	GDHFCLIG_00650	DCOEAKDN_00354	CAHLJNJH_00650	IEJFIBJM_00891	FDNFLFOA_00749	KNLHNOFG_00653	KHBCPPAM_00121	PMKPIPAH_01048	CIFCONAO_00394	OFPFBJIB_00887	JLFACLEC_00649	HANCEBKE_00649	JFBKJDKP_00645	CFNAKKIB_00641	LOLFLMBH_00647	FKBCLEAI_00326	PEOEKBMJ_00647
acrR_1		HTH-type transcriptional regulator AcrR	17	17	1	2	8				662	662	662	GDHFCLIG_01860	DCOEAKDN_04215	CAHLJNJH_04298	IEJFIBJM_02109	FDNFLFOA_04460	KNLHNOFG_01516	KHBCPPAM_00663	PMKPIPAH_04183	CIFCONAO_02598	OFPFBJIB_02105	JLFACLEC_04420	HANCEBKE_01541	JFBKJDKP_01538	CFNAKKIB_01293	LOLFLMBH_00979	FKBCLEAI_00979	PEOEKBMJ_02104
glnS		Glutamine--tRNA ligase	17	17	1	3	59				1667	1667	1667	GDHFCLIG_01919	DCOEAKDN_00600	CAHLJNJH_01875	IEJFIBJM_02168	FDNFLFOA_03533	KNLHNOFG_02492	KHBCPPAM_02172	PMKPIPAH_01460	CIFCONAO_01341	OFPFBJIB_02517	JLFACLEC_01944	HANCEBKE_02163	JFBKJDKP_02159	CFNAKKIB_02268	LOLFLMBH_02515	FKBCLEAI_02514	PEOEKBMJ_02514
eutD		Ethanolamine utilization protein EutD	17	17	1	6	164				1016	1016	1016	GDHFCLIG_04149	DCOEAKDN_03579	CAHLJNJH_03175	IEJFIBJM_04152	FDNFLFOA_04077	KNLHNOFG_03262	KHBCPPAM_04045	PMKPIPAH_02435	CIFCONAO_03067	OFPFBJIB_03512	JLFACLEC_03159	HANCEBKE_03377	JFBKJDKP_03109	CFNAKKIB_03176	LOLFLMBH_04098	FKBCLEAI_03632	PEOEKBMJ_04153
group_1116		hypothetical protein	17	17	1	2	237				404	404	404	GDHFCLIG_01630	DCOEAKDN_02507	CAHLJNJH_01482	IEJFIBJM_01879	FDNFLFOA_00193	KNLHNOFG_01747	KHBCPPAM_00894	PMKPIPAH_00758	CIFCONAO_02367	OFPFBJIB_01875	JLFACLEC_03299	HANCEBKE_01311	JFBKJDKP_01768	CFNAKKIB_01524	LOLFLMBH_01210	FKBCLEAI_01209	PEOEKBMJ_01873
copA		Copper-exporting P-type ATPase A	17	17	1	3	426				2501	2501	2501	GDHFCLIG_02099	DCOEAKDN_00780	CAHLJNJH_02055	IEJFIBJM_02348	FDNFLFOA_01581	KNLHNOFG_02312	KHBCPPAM_01992	PMKPIPAH_01280	CIFCONAO_01521	OFPFBJIB_02337	JLFACLEC_01764	HANCEBKE_02343	JFBKJDKP_02339	CFNAKKIB_02088	LOLFLMBH_02335	FKBCLEAI_02334	PEOEKBMJ_02334
sdaC		Serine transporter	17	17	1	2	549				1289	1289	1289	GDHFCLIG_01442	DCOEAKDN_01581	CAHLJNJH_01670	IEJFIBJM_01691	FDNFLFOA_00381	KNLHNOFG_01935	KHBCPPAM_01082	PMKPIPAH_02931	CIFCONAO_03390	OFPFBJIB_01687	JLFACLEC_02150	HANCEBKE_01123	JFBKJDKP_01956	CFNAKKIB_01712	LOLFLMBH_01398	FKBCLEAI_01397	PEOEKBMJ_01685
fliD		Flagellar hook-associated protein 2	17	17	1	1	343				1406	1406	1406	GDHFCLIG_01200	DCOEAKDN_03692	CAHLJNJH_01199	IEJFIBJM_00341	FDNFLFOA_02694	KNLHNOFG_01202	KHBCPPAM_01543	PMKPIPAH_00224	CIFCONAO_00944	OFPFBJIB_00338	JLFACLEC_01198	HANCEBKE_01771	JFBKJDKP_01193	CFNAKKIB_00092	LOLFLMBH_01771	FKBCLEAI_01885	PEOEKBMJ_01195
pspB		Phage shock protein B	17	17	1	1	639				224	224	224	GDHFCLIG_00906	DCOEAKDN_00098	CAHLJNJH_00906	IEJFIBJM_00635	FDNFLFOA_01005	KNLHNOFG_00909	KHBCPPAM_02773	PMKPIPAH_03455	CIFCONAO_00650	OFPFBJIB_00632	JLFACLEC_00904	HANCEBKE_00904	JFBKJDKP_00900	CFNAKKIB_00386	LOLFLMBH_00902	FKBCLEAI_00071	PEOEKBMJ_00902
gatA		PTS system galactitol-specific EIIA component	17	17	1	2	140				464	464	464	GDHFCLIG_01727	DCOEAKDN_02409	CAHLJNJH_01385	IEJFIBJM_01976	FDNFLFOA_00096	KNLHNOFG_01650	KHBCPPAM_00796	PMKPIPAH_00661	CIFCONAO_02464	OFPFBJIB_01972	JLFACLEC_03396	HANCEBKE_01408	JFBKJDKP_01671	CFNAKKIB_01427	LOLFLMBH_01113	FKBCLEAI_01112	PEOEKBMJ_01970
group_1122		tRNA-Cys(gca)	17	17	1	1	358				73	73	73	GDHFCLIG_01185	DCOEAKDN_03707	CAHLJNJH_01184	IEJFIBJM_00356	FDNFLFOA_02709	KNLHNOFG_01187	KHBCPPAM_01558	PMKPIPAH_00209	CIFCONAO_00929	OFPFBJIB_00353	JLFACLEC_01183	HANCEBKE_01756	JFBKJDKP_01178	CFNAKKIB_00107	LOLFLMBH_01756	FKBCLEAI_01900	PEOEKBMJ_01180
bcsA		Cellulose synthase catalytic subunit [UDP-forming]	17	17	1	5	236				2624	2624	2624	GDHFCLIG_02543	DCOEAKDN_00979	CAHLJNJH_02471	IEJFIBJM_02792	FDNFLFOA_01881	KNLHNOFG_03043	KHBCPPAM_03048	PMKPIPAH_02373	CIFCONAO_01919	OFPFBJIB_02792	JLFACLEC_02554	HANCEBKE_03224	JFBKJDKP_02754	CFNAKKIB_02826	LOLFLMBH_03077	FKBCLEAI_03224	PEOEKBMJ_02643
uhpT		Hexose-6-phosphate:phosphate antiporter	17	17	1	5	71				1391	1391	1391	GDHFCLIG_02707	DCOEAKDN_02535	CAHLJNJH_02307	IEJFIBJM_02956	FDNFLFOA_03757	KNLHNOFG_03426	KHBCPPAM_03212	PMKPIPAH_03778	CIFCONAO_02083	OFPFBJIB_02957	JLFACLEC_04040	HANCEBKE_03573	JFBKJDKP_02590	CFNAKKIB_03915	LOLFLMBH_03779	FKBCLEAI_04079	PEOEKBMJ_03833
dnaK_1		Chaperone protein DnaK	17	17	1	1	835				1352	1352	1352	GDHFCLIG_00111	DCOEAKDN_03910	CAHLJNJH_00112	IEJFIBJM_01429	FDNFLFOA_01396	KNLHNOFG_00112	KHBCPPAM_03814	PMKPIPAH_04144	CIFCONAO_02220	OFPFBJIB_01425	JLFACLEC_00112	HANCEBKE_00112	JFBKJDKP_00110	CFNAKKIB_01176	LOLFLMBH_00112	FKBCLEAI_00861	PEOEKBMJ_00112
group_1126		hypothetical protein	17	17	1	3	437				104	104	104	GDHFCLIG_02088	DCOEAKDN_00769	CAHLJNJH_02044	IEJFIBJM_02337	FDNFLFOA_01570	KNLHNOFG_02323	KHBCPPAM_02003	PMKPIPAH_01291	CIFCONAO_01510	OFPFBJIB_02348	JLFACLEC_01775	HANCEBKE_02332	JFBKJDKP_02328	CFNAKKIB_02099	LOLFLMBH_02346	FKBCLEAI_02345	PEOEKBMJ_02345
glgS		Surface composition regulator	17	17	1	2	195				203	203	203	GDHFCLIG_01672	DCOEAKDN_02465	CAHLJNJH_01440	IEJFIBJM_01921	FDNFLFOA_00151	KNLHNOFG_01705	KHBCPPAM_00852	PMKPIPAH_00716	CIFCONAO_02409	OFPFBJIB_01917	JLFACLEC_03341	HANCEBKE_01353	JFBKJDKP_01726	CFNAKKIB_01482	LOLFLMBH_01168	FKBCLEAI_01167	PEOEKBMJ_01915
group_1128		hypothetical protein	17	17	1	1	1029				404	404	404	GDHFCLIG_00303	DCOEAKDN_04446	CAHLJNJH_00303	IEJFIBJM_01237	FDNFLFOA_01203	KNLHNOFG_00307	KHBCPPAM_00467	PMKPIPAH_01739	CIFCONAO_00048	OFPFBJIB_01233	JLFACLEC_00304	HANCEBKE_00304	JFBKJDKP_00301	CFNAKKIB_00985	LOLFLMBH_00303	FKBCLEAI_00670	PEOEKBMJ_00303
yqjH		NADPH-dependent ferric-chelate reductase	17	17	1	2	178				767	767	767	GDHFCLIG_01689	DCOEAKDN_02448	CAHLJNJH_01423	IEJFIBJM_01938	FDNFLFOA_00134	KNLHNOFG_01688	KHBCPPAM_00835	PMKPIPAH_00699	CIFCONAO_02426	OFPFBJIB_01934	JLFACLEC_03358	HANCEBKE_01370	JFBKJDKP_01709	CFNAKKIB_01465	LOLFLMBH_01151	FKBCLEAI_01150	PEOEKBMJ_01932
pyrH		Uridylate kinase	17	17	1	7	31				725	725	725	GDHFCLIG_03185	DCOEAKDN_01365	CAHLJNJH_02961	IEJFIBJM_03298	FDNFLFOA_03085	KNLHNOFG_02861	KHBCPPAM_02536	PMKPIPAH_02034	CIFCONAO_02854	OFPFBJIB_03299	JLFACLEC_02945	HANCEBKE_02886	JFBKJDKP_03780	CFNAKKIB_02872	LOLFLMBH_03415	FKBCLEAI_03328	PEOEKBMJ_03315
group_1131		hypothetical protein	17	17	1	2	170				692	692	692	GDHFCLIG_01697	DCOEAKDN_02440	CAHLJNJH_01415	IEJFIBJM_01946	FDNFLFOA_00126	KNLHNOFG_01680	KHBCPPAM_00827	PMKPIPAH_00691	CIFCONAO_02434	OFPFBJIB_01942	JLFACLEC_03366	HANCEBKE_01378	JFBKJDKP_01701	CFNAKKIB_01457	LOLFLMBH_01143	FKBCLEAI_01142	PEOEKBMJ_01940
apaH		Bis(5'-nucleosyl)-tetraphosphatase, symmetrical	17	17	1	7	72				848	848	848	GDHFCLIG_03049	DCOEAKDN_01229	CAHLJNJH_03097	IEJFIBJM_03434	FDNFLFOA_02949	KNLHNOFG_02997	KHBCPPAM_02672	PMKPIPAH_02170	CIFCONAO_02990	OFPFBJIB_03435	JLFACLEC_03081	HANCEBKE_03022	JFBKJDKP_03644	CFNAKKIB_03008	LOLFLMBH_03279	FKBCLEAI_03464	PEOEKBMJ_03179
group_1133		hypothetical protein	17	17	1	3	251				299	299	299	GDHFCLIG_02272	DCOEAKDN_04034	CAHLJNJH_02228	IEJFIBJM_02521	FDNFLFOA_01754	KNLHNOFG_02139	KHBCPPAM_01819	PMKPIPAH_02791	CIFCONAO_01694	OFPFBJIB_02164	JLFACLEC_01591	HANCEBKE_02516	JFBKJDKP_02512	CFNAKKIB_01915	LOLFLMBH_02162	FKBCLEAI_02161	PEOEKBMJ_02161
group_1134		2-oxoglutaramate amidase	17	17	1	3	233				767	767	767	GDHFCLIG_02290	DCOEAKDN_04397	CAHLJNJH_02246	IEJFIBJM_02539	FDNFLFOA_01772	KNLHNOFG_02121	KHBCPPAM_01801	PMKPIPAH_02773	CIFCONAO_01712	OFPFBJIB_02146	JLFACLEC_01573	HANCEBKE_02534	JFBKJDKP_02530	CFNAKKIB_01897	LOLFLMBH_02144	FKBCLEAI_02143	PEOEKBMJ_02143
mnmE		tRNA modification GTPase MnmE	17	17	1	12	23				1364	1364	1364	GDHFCLIG_04326	DCOEAKDN_03649	CAHLJNJH_04216	IEJFIBJM_04413	FDNFLFOA_04254	KNLHNOFG_04357	KHBCPPAM_04327	PMKPIPAH_04110	CIFCONAO_04228	OFPFBJIB_04303	JLFACLEC_04263	HANCEBKE_04253	JFBKJDKP_04323	CFNAKKIB_04260	LOLFLMBH_04255	FKBCLEAI_04302	PEOEKBMJ_04330
fimC_1		Chaperone protein FimC	17	17	1	3	263				758	758	758	GDHFCLIG_02260	DCOEAKDN_04022	CAHLJNJH_02216	IEJFIBJM_02509	FDNFLFOA_01742	KNLHNOFG_02151	KHBCPPAM_01831	PMKPIPAH_02803	CIFCONAO_01682	OFPFBJIB_02176	JLFACLEC_01603	HANCEBKE_02504	JFBKJDKP_02500	CFNAKKIB_01927	LOLFLMBH_02174	FKBCLEAI_02173	PEOEKBMJ_02173
eda		KHG/KDPG aldolase	17	17	1	1	415				641	641	641	GDHFCLIG_01128	DCOEAKDN_04345	CAHLJNJH_01127	IEJFIBJM_00413	FDNFLFOA_02766	KNLHNOFG_01130	KHBCPPAM_01615	PMKPIPAH_00152	CIFCONAO_00872	OFPFBJIB_00410	JLFACLEC_01126	HANCEBKE_01699	JFBKJDKP_01121	CFNAKKIB_00164	LOLFLMBH_01699	FKBCLEAI_01957	PEOEKBMJ_01123
aroH		Phospho-2-dehydro-3-deoxyheptonate aldolase, Trp-sensitive	17	17	1	1	1267				1046	1046	1046	GDHFCLIG_00543	DCOEAKDN_00461	CAHLJNJH_00543	IEJFIBJM_00998	FDNFLFOA_00642	KNLHNOFG_00546	KHBCPPAM_00228	PMKPIPAH_00941	CIFCONAO_00287	OFPFBJIB_00994	JLFACLEC_00543	HANCEBKE_00543	JFBKJDKP_00539	CFNAKKIB_00747	LOLFLMBH_00541	FKBCLEAI_00432	PEOEKBMJ_00541
mepM		Murein DD-endopeptidase MepM	17	17	1	1	409				1319	1319	1319	GDHFCLIG_01134	DCOEAKDN_04351	CAHLJNJH_01133	IEJFIBJM_00407	FDNFLFOA_02760	KNLHNOFG_01136	KHBCPPAM_01609	PMKPIPAH_00158	CIFCONAO_00878	OFPFBJIB_00404	JLFACLEC_01132	HANCEBKE_01705	JFBKJDKP_01127	CFNAKKIB_00158	LOLFLMBH_01705	FKBCLEAI_01951	PEOEKBMJ_01129
clpX_2		ATP-dependent Clp protease ATP-binding subunit ClpX	17	17	1	3	378				1271	1271	1271	GDHFCLIG_02147	DCOEAKDN_00828	CAHLJNJH_02103	IEJFIBJM_02396	FDNFLFOA_01629	KNLHNOFG_02264	KHBCPPAM_01944	PMKPIPAH_01232	CIFCONAO_01569	OFPFBJIB_02289	JLFACLEC_01716	HANCEBKE_02391	JFBKJDKP_02387	CFNAKKIB_02040	LOLFLMBH_02287	FKBCLEAI_02286	PEOEKBMJ_02286
group_1141		hypothetical protein	17	17	1	1	1185				248	248	248	GDHFCLIG_00461	DCOEAKDN_00542	CAHLJNJH_00461	IEJFIBJM_01079	FDNFLFOA_00561	KNLHNOFG_00465	KHBCPPAM_00309	PMKPIPAH_01581	CIFCONAO_00206	OFPFBJIB_01075	JLFACLEC_00462	HANCEBKE_00462	JFBKJDKP_00459	CFNAKKIB_00827	LOLFLMBH_00461	FKBCLEAI_00512	PEOEKBMJ_00461
group_1142		tRNA-Ser(tga)	17	17	1	1	243				87	87	87	GDHFCLIG_03828	DCOEAKDN_02760	CAHLJNJH_03926	IEJFIBJM_00239	FDNFLFOA_02306	KNLHNOFG_01304	KHBCPPAM_01441	PMKPIPAH_00325	CIFCONAO_01045	OFPFBJIB_00237	JLFACLEC_01299	HANCEBKE_01872	JFBKJDKP_01294	CFNAKKIB_04032	LOLFLMBH_01872	FKBCLEAI_01784	PEOEKBMJ_01296
fhuE		FhuE receptor	17	17	1	1	1120				2174	2174	2174	GDHFCLIG_00394	DCOEAKDN_03033	CAHLJNJH_00394	IEJFIBJM_01146	FDNFLFOA_01112	KNLHNOFG_00398	KHBCPPAM_00376	PMKPIPAH_01648	CIFCONAO_00139	OFPFBJIB_01142	JLFACLEC_00395	HANCEBKE_00395	JFBKJDKP_00392	CFNAKKIB_00894	LOLFLMBH_00394	FKBCLEAI_00579	PEOEKBMJ_00394
mutL		DNA mismatch repair protein MutL	17	17	1	4	162				1856	1856	1856	GDHFCLIG_03013	DCOEAKDN_03811	CAHLJNJH_02925	IEJFIBJM_02987	FDNFLFOA_02668	KNLHNOFG_02825	KHBCPPAM_02350	PMKPIPAH_01884	CIFCONAO_02725	OFPFBJIB_02988	JLFACLEC_02633	HANCEBKE_02850	JFBKJDKP_03332	CFNAKKIB_02327	LOLFLMBH_02722	FKBCLEAI_02724	PEOEKBMJ_03143
group_1145		hypothetical protein	17	17	1	5	251				1589	1589	1589	GDHFCLIG_02528	DCOEAKDN_00994	CAHLJNJH_02486	IEJFIBJM_02777	FDNFLFOA_01896	KNLHNOFG_03058	KHBCPPAM_03033	PMKPIPAH_02358	CIFCONAO_01904	OFPFBJIB_02777	JLFACLEC_02539	HANCEBKE_03209	JFBKJDKP_02769	CFNAKKIB_02811	LOLFLMBH_03092	FKBCLEAI_03209	PEOEKBMJ_02658
yhjB_1		Putative HTH-type transcriptional regulator YhjB	17	17	1	2	269				683	683	683	GDHFCLIG_01598	DCOEAKDN_01425	CAHLJNJH_01514	IEJFIBJM_01847	FDNFLFOA_00225	KNLHNOFG_01779	KHBCPPAM_00926	PMKPIPAH_00790	CIFCONAO_03679	OFPFBJIB_01843	JLFACLEC_02306	HANCEBKE_01279	JFBKJDKP_01800	CFNAKKIB_01556	LOLFLMBH_01242	FKBCLEAI_01241	PEOEKBMJ_01841
group_1147		hypothetical protein	17	17	1	1	950				326	326	326	GDHFCLIG_00226	DCOEAKDN_02884	CAHLJNJH_00227	IEJFIBJM_01314	FDNFLFOA_01281	KNLHNOFG_00227	KHBCPPAM_00544	PMKPIPAH_03820	CIFCONAO_02335	OFPFBJIB_01310	JLFACLEC_00227	HANCEBKE_00227	JFBKJDKP_00225	CFNAKKIB_01061	LOLFLMBH_00227	FKBCLEAI_00746	PEOEKBMJ_00227
alkA		DNA-3-methyladenine glycosylase 2	17	17	1	1	836				869	869	869	GDHFCLIG_00112	DCOEAKDN_03909	CAHLJNJH_00113	IEJFIBJM_01428	FDNFLFOA_01395	KNLHNOFG_00113	KHBCPPAM_03815	PMKPIPAH_04145	CIFCONAO_02221	OFPFBJIB_01424	JLFACLEC_00113	HANCEBKE_00113	JFBKJDKP_00111	CFNAKKIB_01175	LOLFLMBH_00113	FKBCLEAI_00860	PEOEKBMJ_00113
mraZ		Transcriptional regulator MraZ	17	17	1	7	103				458	458	458	GDHFCLIG_03080	DCOEAKDN_01260	CAHLJNJH_03066	IEJFIBJM_03403	FDNFLFOA_02980	KNLHNOFG_02966	KHBCPPAM_02641	PMKPIPAH_02139	CIFCONAO_02959	OFPFBJIB_03404	JLFACLEC_03050	HANCEBKE_02991	JFBKJDKP_03675	CFNAKKIB_02977	LOLFLMBH_03310	FKBCLEAI_03433	PEOEKBMJ_03210
group_1150		hypothetical protein	17	17	1	1	848				1214	1214	1214	GDHFCLIG_00124	DCOEAKDN_03897	CAHLJNJH_00125	IEJFIBJM_01416	FDNFLFOA_01383	KNLHNOFG_00125	KHBCPPAM_00646	PMKPIPAH_04157	CIFCONAO_02233	OFPFBJIB_01412	JLFACLEC_00125	HANCEBKE_00125	JFBKJDKP_00123	CFNAKKIB_01163	LOLFLMBH_00125	FKBCLEAI_00848	PEOEKBMJ_00125
osmE		Osmotically-inducible putative lipoprotein OsmE	17	17	1	1	1231				341	341	341	GDHFCLIG_00507	DCOEAKDN_00496	CAHLJNJH_00507	IEJFIBJM_01033	FDNFLFOA_00607	KNLHNOFG_00511	KHBCPPAM_00263	PMKPIPAH_01535	CIFCONAO_00252	OFPFBJIB_01029	JLFACLEC_00508	HANCEBKE_00508	JFBKJDKP_00505	CFNAKKIB_00781	LOLFLMBH_00507	FKBCLEAI_00466	PEOEKBMJ_00507
narY		Respiratory nitrate reductase 2 beta chain	17	17	1	1	1495				1544	1544	1544	GDHFCLIG_00771	DCOEAKDN_00233	CAHLJNJH_00771	IEJFIBJM_00770	FDNFLFOA_00870	KNLHNOFG_00774	KHBCPPAM_02908	PMKPIPAH_01169	CIFCONAO_00515	OFPFBJIB_00767	JLFACLEC_00769	HANCEBKE_00769	JFBKJDKP_00765	CFNAKKIB_00521	LOLFLMBH_00767	FKBCLEAI_00206	PEOEKBMJ_00767
group_1153		hypothetical protein	17	17	1	3	373				1481	1481	1481	GDHFCLIG_02152	DCOEAKDN_00833	CAHLJNJH_02108	IEJFIBJM_02401	FDNFLFOA_01634	KNLHNOFG_02259	KHBCPPAM_01939	PMKPIPAH_01227	CIFCONAO_01574	OFPFBJIB_02284	JLFACLEC_01711	HANCEBKE_02396	JFBKJDKP_02392	CFNAKKIB_02035	LOLFLMBH_02282	FKBCLEAI_02281	PEOEKBMJ_02281
cpdA		3',5'-cyclic adenosine monophosphate phosphodiesterase CpdA	17	17	1	2	209				827	827	827	GDHFCLIG_01658	DCOEAKDN_02479	CAHLJNJH_01454	IEJFIBJM_01907	FDNFLFOA_00165	KNLHNOFG_01719	KHBCPPAM_00866	PMKPIPAH_00730	CIFCONAO_02395	OFPFBJIB_01903	JLFACLEC_03327	HANCEBKE_01339	JFBKJDKP_01740	CFNAKKIB_01496	LOLFLMBH_01182	FKBCLEAI_01181	PEOEKBMJ_01901
ligB		DNA ligase B	17	17	1	5	114				1685	1685	1685	GDHFCLIG_02664	DCOEAKDN_02578	CAHLJNJH_02350	IEJFIBJM_02913	FDNFLFOA_03800	KNLHNOFG_03469	KHBCPPAM_03169	PMKPIPAH_03735	CIFCONAO_02040	OFPFBJIB_02914	JLFACLEC_03997	HANCEBKE_03530	JFBKJDKP_02633	CFNAKKIB_03872	LOLFLMBH_03822	FKBCLEAI_04036	PEOEKBMJ_03876
dtpC		Dipeptide and tripeptide permease C	17	17	1	6	64				1460	1460	1460	GDHFCLIG_03962	DCOEAKDN_02669	CAHLJNJH_03272	IEJFIBJM_03975	FDNFLFOA_03890	KNLHNOFG_03359	KHBCPPAM_03869	PMKPIPAH_02532	CIFCONAO_03164	OFPFBJIB_03609	JLFACLEC_03255	HANCEBKE_03281	JFBKJDKP_03013	CFNAKKIB_03080	LOLFLMBH_03912	FKBCLEAI_03536	PEOEKBMJ_03976
group_1157		hypothetical protein	17	17	1	5	242				1487	1487	1487	GDHFCLIG_02537	DCOEAKDN_00985	CAHLJNJH_02477	IEJFIBJM_02786	FDNFLFOA_01887	KNLHNOFG_03049	KHBCPPAM_03042	PMKPIPAH_02367	CIFCONAO_01913	OFPFBJIB_02786	JLFACLEC_02548	HANCEBKE_03218	JFBKJDKP_02760	CFNAKKIB_02820	LOLFLMBH_03083	FKBCLEAI_03218	PEOEKBMJ_02649
sopE2		Guanine nucleotide exchange factor sopE2	17	17	1	1	472				722	722	722	GDHFCLIG_01072	DCOEAKDN_03298	CAHLJNJH_01072	IEJFIBJM_00468	FDNFLFOA_02821	KNLHNOFG_01075	KHBCPPAM_01670	PMKPIPAH_00096	CIFCONAO_00816	OFPFBJIB_00465	JLFACLEC_01070	HANCEBKE_01644	JFBKJDKP_01066	CFNAKKIB_00219	LOLFLMBH_01644	FKBCLEAI_02012	PEOEKBMJ_01068
srpC		Solvent efflux pump outer membrane protein SrpC	17	17	1	1	788				1436	1436	1436	GDHFCLIG_00064	DCOEAKDN_03511	CAHLJNJH_00065	IEJFIBJM_01476	FDNFLFOA_01443	KNLHNOFG_00065	KHBCPPAM_03767	PMKPIPAH_03590	CIFCONAO_02173	OFPFBJIB_01472	JLFACLEC_00065	HANCEBKE_00065	JFBKJDKP_00063	CFNAKKIB_01223	LOLFLMBH_00065	FKBCLEAI_00908	PEOEKBMJ_00065
astE		Succinylglutamate desuccinylase	17	17	1	1	1226				968	968	968	GDHFCLIG_00502	DCOEAKDN_00501	CAHLJNJH_00502	IEJFIBJM_01038	FDNFLFOA_00602	KNLHNOFG_00506	KHBCPPAM_00268	PMKPIPAH_01540	CIFCONAO_00247	OFPFBJIB_01034	JLFACLEC_00503	HANCEBKE_00503	JFBKJDKP_00500	CFNAKKIB_00786	LOLFLMBH_00502	FKBCLEAI_00471	PEOEKBMJ_00502
otsB		Trehalose-6-phosphate phosphatase	17	17	1	1	370				902	902	902	GDHFCLIG_01173	DCOEAKDN_03719	CAHLJNJH_01172	IEJFIBJM_00368	FDNFLFOA_02721	KNLHNOFG_01175	KHBCPPAM_01570	PMKPIPAH_00197	CIFCONAO_00917	OFPFBJIB_00365	JLFACLEC_01171	HANCEBKE_01744	JFBKJDKP_01166	CFNAKKIB_00119	LOLFLMBH_01744	FKBCLEAI_01912	PEOEKBMJ_01168
group_1162		hypothetical protein	17	17	1	1	703				323	323	323	GDHFCLIG_00842	DCOEAKDN_00162	CAHLJNJH_00842	IEJFIBJM_00699	FDNFLFOA_00941	KNLHNOFG_00845	KHBCPPAM_02837	PMKPIPAH_03391	CIFCONAO_00586	OFPFBJIB_00696	JLFACLEC_00840	HANCEBKE_00840	JFBKJDKP_00836	CFNAKKIB_00450	LOLFLMBH_00838	FKBCLEAI_00135	PEOEKBMJ_00838
group_1163		hypothetical protein	17	17	1	4	359				1550	1550	1550	GDHFCLIG_02817	DCOEAKDN_02172	CAHLJNJH_02727	IEJFIBJM_03183	FDNFLFOA_02472	KNLHNOFG_02629	KHBCPPAM_03474	PMKPIPAH_03155	CIFCONAO_03781	OFPFBJIB_03184	JLFACLEC_02830	HANCEBKE_02653	JFBKJDKP_03529	CFNAKKIB_02524	LOLFLMBH_02919	FKBCLEAI_02921	PEOEKBMJ_02946
corC_3		Magnesium and cobalt efflux protein CorC	17	17	1	3	72				878	878	878	GDHFCLIG_01938	DCOEAKDN_00619	CAHLJNJH_01894	IEJFIBJM_02187	FDNFLFOA_03514	KNLHNOFG_02473	KHBCPPAM_02153	PMKPIPAH_01441	CIFCONAO_01360	OFPFBJIB_02498	JLFACLEC_01925	HANCEBKE_02182	JFBKJDKP_02178	CFNAKKIB_02249	LOLFLMBH_02496	FKBCLEAI_02495	PEOEKBMJ_02495
yniC		2-deoxyglucose-6-phosphate phosphatase	17	17	1	1	1242				668	668	668	GDHFCLIG_00518	DCOEAKDN_00485	CAHLJNJH_00518	IEJFIBJM_01022	FDNFLFOA_00618	KNLHNOFG_00522	KHBCPPAM_00252	PMKPIPAH_01524	CIFCONAO_00263	OFPFBJIB_01018	JLFACLEC_00519	HANCEBKE_00519	JFBKJDKP_00516	CFNAKKIB_00770	LOLFLMBH_00518	FKBCLEAI_00455	PEOEKBMJ_00518
comM		Competence protein ComM	17	17	1	10	36				1520	1520	1520	GDHFCLIG_04200	DCOEAKDN_03450	CAHLJNJH_04111	IEJFIBJM_04386	FDNFLFOA_04128	KNLHNOFG_04309	KHBCPPAM_04201	PMKPIPAH_03984	CIFCONAO_04102	OFPFBJIB_04198	JLFACLEC_04158	HANCEBKE_04226	JFBKJDKP_04197	CFNAKKIB_04212	LOLFLMBH_04228	FKBCLEAI_04197	PEOEKBMJ_04204
udp		Uridine phosphorylase	17	17	1	10	19				761	761	761	GDHFCLIG_04264	DCOEAKDN_03386	CAHLJNJH_04175	IEJFIBJM_04322	FDNFLFOA_04192	KNLHNOFG_04245	KHBCPPAM_04265	PMKPIPAH_04048	CIFCONAO_04166	OFPFBJIB_04262	JLFACLEC_04222	HANCEBKE_04162	JFBKJDKP_04261	CFNAKKIB_04148	LOLFLMBH_04164	FKBCLEAI_04261	PEOEKBMJ_04268
lexA_1		LexA repressor	17	17	1	4	42				608	608	608	GDHFCLIG_03489	DCOEAKDN_02049	CAHLJNJH_03514	IEJFIBJM_03664	FDNFLFOA_03389	KNLHNOFG_03851	KHBCPPAM_02468	PMKPIPAH_04298	CIFCONAO_04269	OFPFBJIB_03850	JLFACLEC_03691	HANCEBKE_03873	JFBKJDKP_03848	CFNAKKIB_03423	LOLFLMBH_02605	FKBCLEAI_02607	PEOEKBMJ_03552
group_1169		hypothetical protein	17	17	1	6	108				221	221	221	GDHFCLIG_04006	DCOEAKDN_02713	CAHLJNJH_03228	IEJFIBJM_03931	FDNFLFOA_03934	KNLHNOFG_03315	KHBCPPAM_03825	PMKPIPAH_02488	CIFCONAO_03120	OFPFBJIB_03565	JLFACLEC_03211	HANCEBKE_03325	JFBKJDKP_03057	CFNAKKIB_03124	LOLFLMBH_03956	FKBCLEAI_03580	PEOEKBMJ_03932
narV		Respiratory nitrate reductase 2 gamma chain	17	17	1	1	1497				680	680	680	GDHFCLIG_00773	DCOEAKDN_00231	CAHLJNJH_00773	IEJFIBJM_00768	FDNFLFOA_00872	KNLHNOFG_00776	KHBCPPAM_02906	PMKPIPAH_01171	CIFCONAO_00517	OFPFBJIB_00765	JLFACLEC_00771	HANCEBKE_00771	JFBKJDKP_00767	CFNAKKIB_00519	LOLFLMBH_00769	FKBCLEAI_00204	PEOEKBMJ_00769
infA		Translation initiation factor IF-1	17	17	1	1	154				218	218	218	GDHFCLIG_03917	DCOEAKDN_01720	CAHLJNJH_04015	IEJFIBJM_00151	FDNFLFOA_02217	KNLHNOFG_01393	KHBCPPAM_01352	PMKPIPAH_00414	CIFCONAO_01134	OFPFBJIB_00149	JLFACLEC_01388	HANCEBKE_01961	JFBKJDKP_01382	CFNAKKIB_03944	LOLFLMBH_01960	FKBCLEAI_01696	PEOEKBMJ_01385
hyaC_2		putative Ni/Fe-hydrogenase 1 B-type cytochrome subunit	17	17	1	1	539				731	731	731	GDHFCLIG_01006	DCOEAKDN_03365	CAHLJNJH_01006	IEJFIBJM_00535	FDNFLFOA_02888	KNLHNOFG_01009	KHBCPPAM_01737	PMKPIPAH_00030	CIFCONAO_00750	OFPFBJIB_00532	JLFACLEC_01004	HANCEBKE_01578	JFBKJDKP_01000	CFNAKKIB_00286	LOLFLMBH_01578	FKBCLEAI_02079	PEOEKBMJ_01002
fdhF_1		Formate dehydrogenase H	17	17	1	4	90				1679	1679	1679	GDHFCLIG_03442	DCOEAKDN_02002	CAHLJNJH_03561	IEJFIBJM_03712	FDNFLFOA_03342	KNLHNOFG_03804	KHBCPPAM_02421	PMKPIPAH_01813	CIFCONAO_02796	OFPFBJIB_03897	JLFACLEC_03738	HANCEBKE_03826	JFBKJDKP_03895	CFNAKKIB_03470	LOLFLMBH_02652	FKBCLEAI_02654	PEOEKBMJ_03599
hpaC		4-hydroxyphenylacetate 3-monooxygenase reductase component	17	17	1	1	253				512	512	512	GDHFCLIG_01291	DCOEAKDN_02770	CAHLJNJH_01290	IEJFIBJM_00249	FDNFLFOA_02316	KNLHNOFG_01294	KHBCPPAM_01451	PMKPIPAH_00315	CIFCONAO_01035	OFPFBJIB_00247	JLFACLEC_01289	HANCEBKE_01862	JFBKJDKP_01284	CFNAKKIB_00001	LOLFLMBH_01862	FKBCLEAI_01794	PEOEKBMJ_01286
ftsE		Cell division ATP-binding protein FtsE	17	17	1	5	285				668	668	668	GDHFCLIG_02494	DCOEAKDN_01028	CAHLJNJH_02520	IEJFIBJM_02743	FDNFLFOA_01930	KNLHNOFG_03092	KHBCPPAM_02999	PMKPIPAH_02324	CIFCONAO_01870	OFPFBJIB_02743	JLFACLEC_02505	HANCEBKE_03175	JFBKJDKP_02803	CFNAKKIB_02777	LOLFLMBH_03126	FKBCLEAI_03175	PEOEKBMJ_02692
group_1176		hypothetical protein	17	17	1	2	289				1007	1007	1007	GDHFCLIG_01578	DCOEAKDN_01445	CAHLJNJH_01534	IEJFIBJM_01827	FDNFLFOA_00245	KNLHNOFG_01799	KHBCPPAM_00946	PMKPIPAH_00810	CIFCONAO_03659	OFPFBJIB_01823	JLFACLEC_02286	HANCEBKE_01259	JFBKJDKP_01820	CFNAKKIB_01576	LOLFLMBH_01262	FKBCLEAI_01261	PEOEKBMJ_01821
meh		Mesaconyl-C(4)-CoA hydratase	17	17	1	1	95				263	263	263	GDHFCLIG_03726	DCOEAKDN_01661	CAHLJNJH_03862	IEJFIBJM_00092	FDNFLFOA_02158	KNLHNOFG_01452	KHBCPPAM_01293	PMKPIPAH_00473	CIFCONAO_01193	OFPFBJIB_00090	JLFACLEC_01447	HANCEBKE_02020	JFBKJDKP_01441	CFNAKKIB_03769	LOLFLMBH_02019	FKBCLEAI_01637	PEOEKBMJ_01444
gmuD		6-phospho-beta-glucosidase GmuD	17	17	1	5	76				1382	1382	1382	GDHFCLIG_02702	DCOEAKDN_02540	CAHLJNJH_02312	IEJFIBJM_02951	FDNFLFOA_03762	KNLHNOFG_03431	KHBCPPAM_03207	PMKPIPAH_03773	CIFCONAO_02078	OFPFBJIB_02952	JLFACLEC_04035	HANCEBKE_03568	JFBKJDKP_02595	CFNAKKIB_03910	LOLFLMBH_03784	FKBCLEAI_04074	PEOEKBMJ_03838
yfcF		Glutathione S-transferase YfcF	17	17	1	6	288				644	644	644	GDHFCLIG_03309	DCOEAKDN_01845	CAHLJNJH_03383	IEJFIBJM_03533	FDNFLFOA_03184	KNLHNOFG_03670	KHBCPPAM_03331	PMKPIPAH_02667	CIFCONAO_03299	OFPFBJIB_03744	JLFACLEC_03560	HANCEBKE_03667	JFBKJDKP_03233	CFNAKKIB_03317	LOLFLMBH_03539	FKBCLEAI_03773	PEOEKBMJ_03421
mshD		Mycothiol acetyltransferase	17	17	1	5	308				488	488	488	GDHFCLIG_02471	DCOEAKDN_01051	CAHLJNJH_02543	IEJFIBJM_02720	FDNFLFOA_01953	KNLHNOFG_03115	KHBCPPAM_02976	PMKPIPAH_02301	CIFCONAO_01847	OFPFBJIB_02720	JLFACLEC_02482	HANCEBKE_03152	JFBKJDKP_02826	CFNAKKIB_02754	LOLFLMBH_03149	FKBCLEAI_03152	PEOEKBMJ_02715
argB		Acetylglutamate kinase	17	17	1	8	9				776	776	776	GDHFCLIG_03663	DCOEAKDN_02240	CAHLJNJH_03762	IEJFIBJM_03914	FDNFLFOA_03723	KNLHNOFG_03897	KHBCPPAM_03567	PMKPIPAH_03248	CIFCONAO_03874	OFPFBJIB_03969	JLFACLEC_03812	HANCEBKE_04047	JFBKJDKP_04096	CFNAKKIB_03543	LOLFLMBH_03617	FKBCLEAI_03979	PEOEKBMJ_03799
prfB_2		Peptide chain release factor 2	17	17	1	3	240				614	614	614	GDHFCLIG_02283	DCOEAKDN_04390	CAHLJNJH_02239	IEJFIBJM_02532	FDNFLFOA_01765	KNLHNOFG_02128	KHBCPPAM_01808	PMKPIPAH_02780	CIFCONAO_01705	OFPFBJIB_02153	JLFACLEC_01580	HANCEBKE_02527	JFBKJDKP_02523	CFNAKKIB_01904	LOLFLMBH_02151	FKBCLEAI_02150	PEOEKBMJ_02150
ddlA		D-alanine--D-alanine ligase A	17	17	1	3	308				1112	1112	1112	GDHFCLIG_02217	DCOEAKDN_00898	CAHLJNJH_02173	IEJFIBJM_02466	FDNFLFOA_01699	KNLHNOFG_02194	KHBCPPAM_01874	PMKPIPAH_02846	CIFCONAO_01639	OFPFBJIB_02219	JLFACLEC_01646	HANCEBKE_02461	JFBKJDKP_02457	CFNAKKIB_01970	LOLFLMBH_02217	FKBCLEAI_02216	PEOEKBMJ_02216
bepA_2		Beta-barrel assembly-enhancing protease	17	17	1	10	69				1199	1199	1199	GDHFCLIG_04233	DCOEAKDN_03417	CAHLJNJH_04144	IEJFIBJM_04353	FDNFLFOA_04161	KNLHNOFG_04276	KHBCPPAM_04234	PMKPIPAH_04017	CIFCONAO_04135	OFPFBJIB_04231	JLFACLEC_04191	HANCEBKE_04193	JFBKJDKP_04230	CFNAKKIB_04179	LOLFLMBH_04195	FKBCLEAI_04230	PEOEKBMJ_04237
group_1185		tRNA-His(gtg)	17	17	1	10	66				75	75	75	GDHFCLIG_04230	DCOEAKDN_03420	CAHLJNJH_04141	IEJFIBJM_04356	FDNFLFOA_04158	KNLHNOFG_04279	KHBCPPAM_04231	PMKPIPAH_04014	CIFCONAO_04132	OFPFBJIB_04228	JLFACLEC_04188	HANCEBKE_04196	JFBKJDKP_04227	CFNAKKIB_04182	LOLFLMBH_04198	FKBCLEAI_04227	PEOEKBMJ_04234
yfeZ		Inner membrane protein YfeZ	17	17	1	6	181				449	449	449	GDHFCLIG_04166	DCOEAKDN_03596	CAHLJNJH_03158	IEJFIBJM_04135	FDNFLFOA_04094	KNLHNOFG_03245	KHBCPPAM_04028	PMKPIPAH_02418	CIFCONAO_03050	OFPFBJIB_03495	JLFACLEC_03142	HANCEBKE_03394	JFBKJDKP_03126	CFNAKKIB_03193	LOLFLMBH_04115	FKBCLEAI_03649	PEOEKBMJ_04136
group_1187		hypothetical protein	17	17	1	5	102				344	344	344	GDHFCLIG_02676	DCOEAKDN_02566	CAHLJNJH_02338	IEJFIBJM_02925	FDNFLFOA_03788	KNLHNOFG_03457	KHBCPPAM_03181	PMKPIPAH_03747	CIFCONAO_02052	OFPFBJIB_02926	JLFACLEC_04009	HANCEBKE_03542	JFBKJDKP_02621	CFNAKKIB_03884	LOLFLMBH_03810	FKBCLEAI_04048	PEOEKBMJ_03864
eutQ		Ethanolamine utilization protein EutQ	17	17	1	6	162				689	689	689	GDHFCLIG_04147	DCOEAKDN_03577	CAHLJNJH_03177	IEJFIBJM_04154	FDNFLFOA_04075	KNLHNOFG_03264	KHBCPPAM_04047	PMKPIPAH_02437	CIFCONAO_03069	OFPFBJIB_03514	JLFACLEC_03161	HANCEBKE_03375	JFBKJDKP_03107	CFNAKKIB_03174	LOLFLMBH_04096	FKBCLEAI_03630	PEOEKBMJ_04155
group_1189		hypothetical protein	17	17	1	9	46				929	929	929	GDHFCLIG_04058	DCOEAKDN_03228	CAHLJNJH_04063	IEJFIBJM_04060	FDNFLFOA_03987	KNLHNOFG_04078	KHBCPPAM_03955	PMKPIPAH_03668	CIFCONAO_04054	OFPFBJIB_04149	JLFACLEC_04109	HANCEBKE_04099	JFBKJDKP_04149	CFNAKKIB_04086	LOLFLMBH_04008	FKBCLEAI_04149	PEOEKBMJ_04061
group_1190		hypothetical protein	17	17	1	1	366				335	335	335	GDHFCLIG_01177	DCOEAKDN_03715	CAHLJNJH_01176	IEJFIBJM_00364	FDNFLFOA_02717	KNLHNOFG_01179	KHBCPPAM_01566	PMKPIPAH_00201	CIFCONAO_00921	OFPFBJIB_00361	JLFACLEC_01175	HANCEBKE_01748	JFBKJDKP_01170	CFNAKKIB_00115	LOLFLMBH_01748	FKBCLEAI_01908	PEOEKBMJ_01172
group_1191		hypothetical protein	17	17	1	6	256				275	275	275	GDHFCLIG_03341	DCOEAKDN_01813	CAHLJNJH_03351	IEJFIBJM_03501	FDNFLFOA_03152	KNLHNOFG_03702	KHBCPPAM_03363	PMKPIPAH_02699	CIFCONAO_03331	OFPFBJIB_03776	JLFACLEC_03528	HANCEBKE_03635	JFBKJDKP_03201	CFNAKKIB_03349	LOLFLMBH_03571	FKBCLEAI_03805	PEOEKBMJ_03389
nucS		Endonuclease NucS	17	17	1	4	317				920	920	920	GDHFCLIG_02859	DCOEAKDN_02214	CAHLJNJH_02771	IEJFIBJM_03141	FDNFLFOA_02514	KNLHNOFG_02671	KHBCPPAM_03430	PMKPIPAH_03111	CIFCONAO_03737	OFPFBJIB_03142	JLFACLEC_02788	HANCEBKE_02695	JFBKJDKP_03487	CFNAKKIB_02482	LOLFLMBH_02877	FKBCLEAI_02879	PEOEKBMJ_02988
deoR_2		Deoxyribose operon repressor	17	17	1	5	64				785	785	785	GDHFCLIG_02714	DCOEAKDN_02528	CAHLJNJH_02300	IEJFIBJM_02963	FDNFLFOA_03750	KNLHNOFG_03419	KHBCPPAM_03219	PMKPIPAH_03785	CIFCONAO_02090	OFPFBJIB_02964	JLFACLEC_04047	HANCEBKE_03580	JFBKJDKP_02583	CFNAKKIB_03922	LOLFLMBH_03772	FKBCLEAI_04086	PEOEKBMJ_03826
ompC_1		Outer membrane protein C	17	17	1	1	1449				1118	1118	1118	GDHFCLIG_00725	DCOEAKDN_00279	CAHLJNJH_00725	IEJFIBJM_00816	FDNFLFOA_00824	KNLHNOFG_00728	KHBCPPAM_00046	PMKPIPAH_01123	CIFCONAO_00469	OFPFBJIB_00812	JLFACLEC_00724	HANCEBKE_00724	JFBKJDKP_00720	CFNAKKIB_00566	LOLFLMBH_00722	FKBCLEAI_00251	PEOEKBMJ_00722
group_1195		hypothetical protein	17	17	1	1	827				1202	1202	1202	GDHFCLIG_00103	DCOEAKDN_03918	CAHLJNJH_00104	IEJFIBJM_01437	FDNFLFOA_01404	KNLHNOFG_00104	KHBCPPAM_03806	PMKPIPAH_04136	CIFCONAO_02212	OFPFBJIB_01433	JLFACLEC_00104	HANCEBKE_00104	JFBKJDKP_00102	CFNAKKIB_01184	LOLFLMBH_00104	FKBCLEAI_00869	PEOEKBMJ_00104
yfgF_1		Cyclic di-GMP phosphodiesterase YfgF	17	17	1	6	126				2213	2213	2213	GDHFCLIG_04111	DCOEAKDN_03541	CAHLJNJH_03213	IEJFIBJM_04190	FDNFLFOA_04039	KNLHNOFG_03300	KHBCPPAM_04083	PMKPIPAH_02473	CIFCONAO_03105	OFPFBJIB_03550	JLFACLEC_03197	HANCEBKE_03339	JFBKJDKP_03071	CFNAKKIB_03138	LOLFLMBH_04060	FKBCLEAI_03594	PEOEKBMJ_04191
fliV		Flagellar biosynthetic protein FliV	17	17	1	1	345				1205	1205	1205	GDHFCLIG_01198	DCOEAKDN_03694	CAHLJNJH_01197	IEJFIBJM_00343	FDNFLFOA_02696	KNLHNOFG_01200	KHBCPPAM_01545	PMKPIPAH_00222	CIFCONAO_00942	OFPFBJIB_00340	JLFACLEC_01196	HANCEBKE_01769	JFBKJDKP_01191	CFNAKKIB_00094	LOLFLMBH_01769	FKBCLEAI_01887	PEOEKBMJ_01193
clsA		Cardiolipin synthase A	17	17	1	1	587				1460	1460	1460	GDHFCLIG_00958	DCOEAKDN_00046	CAHLJNJH_00958	IEJFIBJM_00583	FDNFLFOA_01057	KNLHNOFG_00961	KHBCPPAM_02721	PMKPIPAH_03507	CIFCONAO_00702	OFPFBJIB_00580	JLFACLEC_00956	HANCEBKE_00956	JFBKJDKP_00952	CFNAKKIB_00334	LOLFLMBH_00954	FKBCLEAI_00019	PEOEKBMJ_00954
roxA		50S ribosomal protein L16 3-hydroxylase	17	17	1	1	1145				1121	1121	1121	GDHFCLIG_00419	DCOEAKDN_03058	CAHLJNJH_00419	IEJFIBJM_01121	FDNFLFOA_01087	KNLHNOFG_00423	KHBCPPAM_00351	PMKPIPAH_01623	CIFCONAO_00164	OFPFBJIB_01117	JLFACLEC_00420	HANCEBKE_00420	JFBKJDKP_00417	CFNAKKIB_00869	LOLFLMBH_00419	FKBCLEAI_00554	PEOEKBMJ_00419
aroE		Shikimate dehydrogenase (NADP( ))	17	17	1	5	4				821	821	821	GDHFCLIG_02327	DCOEAKDN_01195	CAHLJNJH_04448	IEJFIBJM_02576	FDNFLFOA_02096	KNLHNOFG_04589	KHBCPPAM_04607	PMKPIPAH_04423	CIFCONAO_04512	OFPFBJIB_02576	JLFACLEC_02338	HANCEBKE_04453	JFBKJDKP_02969	CFNAKKIB_02611	LOLFLMBH_04455	FKBCLEAI_03008	PEOEKBMJ_02859
appB_2		Cytochrome bd-II ubiquinol oxidase subunit 2	17	17	1	3	287				1010	1010	1010	GDHFCLIG_02236	DCOEAKDN_03998	CAHLJNJH_02192	IEJFIBJM_02485	FDNFLFOA_01718	KNLHNOFG_02175	KHBCPPAM_01855	PMKPIPAH_02827	CIFCONAO_01658	OFPFBJIB_02200	JLFACLEC_01627	HANCEBKE_02480	JFBKJDKP_02476	CFNAKKIB_01951	LOLFLMBH_02198	FKBCLEAI_02197	PEOEKBMJ_02197
tcyP_1		L-cystine uptake protein TcyP	17	17	1	1	1240				1391	1391	1391	GDHFCLIG_00516	DCOEAKDN_00487	CAHLJNJH_00516	IEJFIBJM_01024	FDNFLFOA_00616	KNLHNOFG_00520	KHBCPPAM_00254	PMKPIPAH_01526	CIFCONAO_00261	OFPFBJIB_01020	JLFACLEC_00517	HANCEBKE_00517	JFBKJDKP_00514	CFNAKKIB_00772	LOLFLMBH_00516	FKBCLEAI_00457	PEOEKBMJ_00516
wzb		Low molecular weight protein-tyrosine-phosphatase Wzb	17	17	1	1	843				449	449	449	GDHFCLIG_00119	DCOEAKDN_03902	CAHLJNJH_00120	IEJFIBJM_01421	FDNFLFOA_01388	KNLHNOFG_00120	KHBCPPAM_00651	PMKPIPAH_04152	CIFCONAO_02228	OFPFBJIB_01417	JLFACLEC_00120	HANCEBKE_00120	JFBKJDKP_00118	CFNAKKIB_01168	LOLFLMBH_00120	FKBCLEAI_00853	PEOEKBMJ_00120
ubiB		putative protein kinase UbiB	17	17	1	10	15				1640	1640	1640	GDHFCLIG_04268	DCOEAKDN_03382	CAHLJNJH_04179	IEJFIBJM_04318	FDNFLFOA_04196	KNLHNOFG_04241	KHBCPPAM_04269	PMKPIPAH_04052	CIFCONAO_04170	OFPFBJIB_04266	JLFACLEC_04226	HANCEBKE_04158	JFBKJDKP_04265	CFNAKKIB_04144	LOLFLMBH_04160	FKBCLEAI_04265	PEOEKBMJ_04272
pduC		Propanediol dehydratase large subunit	17	17	1	1	921				1664	1664	1664	GDHFCLIG_00197	DCOEAKDN_02913	CAHLJNJH_00198	IEJFIBJM_01343	FDNFLFOA_01310	KNLHNOFG_00198	KHBCPPAM_00573	PMKPIPAH_03849	CIFCONAO_02306	OFPFBJIB_01339	JLFACLEC_00198	HANCEBKE_00198	JFBKJDKP_00196	CFNAKKIB_01090	LOLFLMBH_00198	FKBCLEAI_00775	PEOEKBMJ_00198
group_1206		hypothetical protein	17	17	1	6	155				1043	1043	1043	GDHFCLIG_04140	DCOEAKDN_03570	CAHLJNJH_03184	IEJFIBJM_04161	FDNFLFOA_04068	KNLHNOFG_03271	KHBCPPAM_04054	PMKPIPAH_02444	CIFCONAO_03076	OFPFBJIB_03521	JLFACLEC_03168	HANCEBKE_03368	JFBKJDKP_03100	CFNAKKIB_03167	LOLFLMBH_04089	FKBCLEAI_03623	PEOEKBMJ_04162
mak		Fructokinase	17	17	1	3	321				908	908	908	GDHFCLIG_02204	DCOEAKDN_00885	CAHLJNJH_02160	IEJFIBJM_02453	FDNFLFOA_01686	KNLHNOFG_02207	KHBCPPAM_01887	PMKPIPAH_02859	CIFCONAO_01626	OFPFBJIB_02232	JLFACLEC_01659	HANCEBKE_02448	JFBKJDKP_02444	CFNAKKIB_01983	LOLFLMBH_02230	FKBCLEAI_02229	PEOEKBMJ_02229
gltA		Citrate synthase	17	17	1	3	28				1283	1283	1283	GDHFCLIG_01888	DCOEAKDN_04428	CAHLJNJH_01844	IEJFIBJM_02137	FDNFLFOA_03564	KNLHNOFG_02523	KHBCPPAM_02203	PMKPIPAH_01491	CIFCONAO_01310	OFPFBJIB_02548	JLFACLEC_01975	HANCEBKE_02132	JFBKJDKP_02128	CFNAKKIB_02299	LOLFLMBH_02546	FKBCLEAI_02545	PEOEKBMJ_02545
icsA_1		Outer membrane protein IcsA autotransporter	17	17	1	5	94				2867	2867	2867	GDHFCLIG_02684	DCOEAKDN_02558	CAHLJNJH_02330	IEJFIBJM_02933	FDNFLFOA_03780	KNLHNOFG_03449	KHBCPPAM_03189	PMKPIPAH_03755	CIFCONAO_02060	OFPFBJIB_02934	JLFACLEC_04017	HANCEBKE_03550	JFBKJDKP_02613	CFNAKKIB_03892	LOLFLMBH_03802	FKBCLEAI_04056	PEOEKBMJ_03856
yicJ_3		Inner membrane symporter YicJ	17	17	1	8	69				1334	1334	1334	GDHFCLIG_03603	DCOEAKDN_02300	CAHLJNJH_03702	IEJFIBJM_03854	FDNFLFOA_03663	KNLHNOFG_03957	KHBCPPAM_03627	PMKPIPAH_03308	CIFCONAO_03934	OFPFBJIB_04029	JLFACLEC_03872	HANCEBKE_03987	JFBKJDKP_04036	CFNAKKIB_03603	LOLFLMBH_03677	FKBCLEAI_03919	PEOEKBMJ_03739
group_1211		hypothetical protein	17	17	1	1	1310				959	959	959	GDHFCLIG_00584	DCOEAKDN_00420	CAHLJNJH_00584	IEJFIBJM_00957	FDNFLFOA_00683	KNLHNOFG_00587	KHBCPPAM_00187	PMKPIPAH_00982	CIFCONAO_00328	OFPFBJIB_00952	JLFACLEC_00584	HANCEBKE_00584	JFBKJDKP_00580	CFNAKKIB_00706	LOLFLMBH_00582	FKBCLEAI_00391	PEOEKBMJ_00582
yhhW_2		Quercetin 2,3-dioxygenase	17	17	1	5	310				695	695	695	GDHFCLIG_02469	DCOEAKDN_01053	CAHLJNJH_02545	IEJFIBJM_02718	FDNFLFOA_01955	KNLHNOFG_03117	KHBCPPAM_02974	PMKPIPAH_02299	CIFCONAO_01845	OFPFBJIB_02718	JLFACLEC_02480	HANCEBKE_03150	JFBKJDKP_02828	CFNAKKIB_02752	LOLFLMBH_03151	FKBCLEAI_03150	PEOEKBMJ_02717
group_1213		hypothetical protein	17	17	1	2	535				1031	1031	1031	GDHFCLIG_01428	DCOEAKDN_01595	CAHLJNJH_01684	IEJFIBJM_01677	FDNFLFOA_00395	KNLHNOFG_01949	KHBCPPAM_01096	PMKPIPAH_02945	CIFCONAO_03404	OFPFBJIB_01673	JLFACLEC_02136	HANCEBKE_01109	JFBKJDKP_01970	CFNAKKIB_01726	LOLFLMBH_01412	FKBCLEAI_01411	PEOEKBMJ_01671
can		Carbonic anhydrase 2	17	17	1	7	159				662	662	662	GDHFCLIG_03136	DCOEAKDN_01316	CAHLJNJH_03010	IEJFIBJM_03347	FDNFLFOA_03036	KNLHNOFG_02910	KHBCPPAM_02585	PMKPIPAH_02083	CIFCONAO_02903	OFPFBJIB_03348	JLFACLEC_02994	HANCEBKE_02935	JFBKJDKP_03731	CFNAKKIB_02921	LOLFLMBH_03366	FKBCLEAI_03377	PEOEKBMJ_03266
orgA		Oxygen-regulated invasion protein OrgA	17	17	1	2	445				578	578	578	GDHFCLIG_01339	DCOEAKDN_03135	CAHLJNJH_01773	IEJFIBJM_01588	FDNFLFOA_00484	KNLHNOFG_02038	KHBCPPAM_01186	PMKPIPAH_03034	CIFCONAO_03493	OFPFBJIB_01584	JLFACLEC_02047	HANCEBKE_01020	JFBKJDKP_02059	CFNAKKIB_01815	LOLFLMBH_01501	FKBCLEAI_01500	PEOEKBMJ_01582
group_1216		hypothetical protein	17	17	1	3	307				215	215	215	GDHFCLIG_02218	DCOEAKDN_00899	CAHLJNJH_02174	IEJFIBJM_02467	FDNFLFOA_01700	KNLHNOFG_02193	KHBCPPAM_01873	PMKPIPAH_02845	CIFCONAO_01640	OFPFBJIB_02218	JLFACLEC_01645	HANCEBKE_02462	JFBKJDKP_02458	CFNAKKIB_01969	LOLFLMBH_02216	FKBCLEAI_02215	PEOEKBMJ_02215
group_1217		hypothetical protein	17	17	1	6	300				455	455	455	GDHFCLIG_03297	DCOEAKDN_01857	CAHLJNJH_03395	IEJFIBJM_03545	FDNFLFOA_03196	KNLHNOFG_03658	KHBCPPAM_03319	PMKPIPAH_02655	CIFCONAO_03287	OFPFBJIB_03732	JLFACLEC_03572	HANCEBKE_03679	JFBKJDKP_03245	CFNAKKIB_03305	LOLFLMBH_03527	FKBCLEAI_03761	PEOEKBMJ_03433
leuO_2		HTH-type transcriptional regulator LeuO	17	17	1	7	99				944	944	944	GDHFCLIG_03076	DCOEAKDN_01256	CAHLJNJH_03070	IEJFIBJM_03407	FDNFLFOA_02976	KNLHNOFG_02970	KHBCPPAM_02645	PMKPIPAH_02143	CIFCONAO_02963	OFPFBJIB_03408	JLFACLEC_03054	HANCEBKE_02995	JFBKJDKP_03671	CFNAKKIB_02981	LOLFLMBH_03306	FKBCLEAI_03437	PEOEKBMJ_03206
cutC_1		Copper homeostasis protein CutC	17	17	1	1	392				746	746	746	GDHFCLIG_01151	DCOEAKDN_03741	CAHLJNJH_01150	IEJFIBJM_00390	FDNFLFOA_02743	KNLHNOFG_01153	KHBCPPAM_01592	PMKPIPAH_00175	CIFCONAO_00895	OFPFBJIB_00387	JLFACLEC_01149	HANCEBKE_01722	JFBKJDKP_01144	CFNAKKIB_00141	LOLFLMBH_01722	FKBCLEAI_01934	PEOEKBMJ_01146
ruvC		Crossover junction endodeoxyribonuclease RuvC	17	17	1	1	401				521	521	521	GDHFCLIG_01142	DCOEAKDN_03750	CAHLJNJH_01141	IEJFIBJM_00399	FDNFLFOA_02752	KNLHNOFG_01144	KHBCPPAM_01601	PMKPIPAH_00166	CIFCONAO_00886	OFPFBJIB_00396	JLFACLEC_01140	HANCEBKE_01713	JFBKJDKP_01135	CFNAKKIB_00150	LOLFLMBH_01713	FKBCLEAI_01943	PEOEKBMJ_01137
thiF		Sulfur carrier protein ThiS adenylyltransferase	17	17	1	13	23				758	758	758	GDHFCLIG_04478	DCOEAKDN_04268	CAHLJNJH_04431	IEJFIBJM_04598	FDNFLFOA_04571	KNLHNOFG_04506	KHBCPPAM_04453	PMKPIPAH_04332	CIFCONAO_04379	OFPFBJIB_04369	JLFACLEC_04438	HANCEBKE_04386	JFBKJDKP_04435	CFNAKKIB_04436	LOLFLMBH_04388	FKBCLEAI_04435	PEOEKBMJ_04442
ltxB_1		Leukotoxin export ATP-binding protein LtxB	17	17	1	4	67				2066	2066	2066	GDHFCLIG_03465	DCOEAKDN_02025	CAHLJNJH_03538	IEJFIBJM_03689	FDNFLFOA_03365	KNLHNOFG_03827	KHBCPPAM_02444	PMKPIPAH_01790	CIFCONAO_02819	OFPFBJIB_03874	JLFACLEC_03715	HANCEBKE_03849	JFBKJDKP_03872	CFNAKKIB_03447	LOLFLMBH_02629	FKBCLEAI_02631	PEOEKBMJ_03576
uxaA		Altronate dehydratase	17	17	1	3	91				290	290	290	GDHFCLIG_01957	DCOEAKDN_00638	CAHLJNJH_01913	IEJFIBJM_02206	FDNFLFOA_03495	KNLHNOFG_02454	KHBCPPAM_02134	PMKPIPAH_01422	CIFCONAO_01379	OFPFBJIB_02479	JLFACLEC_01906	HANCEBKE_02201	JFBKJDKP_02197	CFNAKKIB_02230	LOLFLMBH_02477	FKBCLEAI_02476	PEOEKBMJ_02476
ycgL		Protein YcgL	17	17	1	1	514				293	293	293	GDHFCLIG_01031	DCOEAKDN_03340	CAHLJNJH_01031	IEJFIBJM_00510	FDNFLFOA_02863	KNLHNOFG_01034	KHBCPPAM_01712	PMKPIPAH_00055	CIFCONAO_00775	OFPFBJIB_00507	JLFACLEC_01029	HANCEBKE_01603	JFBKJDKP_01025	CFNAKKIB_00261	LOLFLMBH_01603	FKBCLEAI_02054	PEOEKBMJ_01027
lolD_1		Lipoprotein-releasing system ATP-binding protein LolD	17	17	1	1	1134				701	701	701	GDHFCLIG_00408	DCOEAKDN_03047	CAHLJNJH_00408	IEJFIBJM_01132	FDNFLFOA_01098	KNLHNOFG_00412	KHBCPPAM_00362	PMKPIPAH_01634	CIFCONAO_00153	OFPFBJIB_01128	JLFACLEC_00409	HANCEBKE_00409	JFBKJDKP_00406	CFNAKKIB_00880	LOLFLMBH_00408	FKBCLEAI_00565	PEOEKBMJ_00408
ydiV_2		Putative anti-FlhC(2)FlhD(4) factor YdiV	17	17	1	1	631				707	707	707	GDHFCLIG_00914	DCOEAKDN_00090	CAHLJNJH_00914	IEJFIBJM_00627	FDNFLFOA_01013	KNLHNOFG_00917	KHBCPPAM_02765	PMKPIPAH_03463	CIFCONAO_00658	OFPFBJIB_00624	JLFACLEC_00912	HANCEBKE_00912	JFBKJDKP_00908	CFNAKKIB_00378	LOLFLMBH_00910	FKBCLEAI_00063	PEOEKBMJ_00910
pcoE		putative copper-binding protein PcoE	17	17	1	3	172				245	245	245	GDHFCLIG_02038	DCOEAKDN_00719	CAHLJNJH_01994	IEJFIBJM_02287	FDNFLFOA_01520	KNLHNOFG_02373	KHBCPPAM_02053	PMKPIPAH_01341	CIFCONAO_01460	OFPFBJIB_02398	JLFACLEC_01825	HANCEBKE_02282	JFBKJDKP_02278	CFNAKKIB_02149	LOLFLMBH_02396	FKBCLEAI_02395	PEOEKBMJ_02395
secM		Secretion monitor	17	17	1	7	119				497	497	497	GDHFCLIG_03096	DCOEAKDN_01276	CAHLJNJH_03050	IEJFIBJM_03387	FDNFLFOA_02996	KNLHNOFG_02950	KHBCPPAM_02625	PMKPIPAH_02123	CIFCONAO_02943	OFPFBJIB_03388	JLFACLEC_03034	HANCEBKE_02975	JFBKJDKP_03691	CFNAKKIB_02961	LOLFLMBH_03326	FKBCLEAI_03417	PEOEKBMJ_03226
ftsH		ATP-dependent zinc metalloprotease FtsH	17	17	1	2	104				1934	1934	1934	GDHFCLIG_01765	DCOEAKDN_03927	CAHLJNJH_01347	IEJFIBJM_02014	FDNFLFOA_00058	KNLHNOFG_01612	KHBCPPAM_00758	PMKPIPAH_00623	CIFCONAO_02502	OFPFBJIB_02010	JLFACLEC_03434	HANCEBKE_01446	JFBKJDKP_01633	CFNAKKIB_01389	LOLFLMBH_01075	FKBCLEAI_01074	PEOEKBMJ_02008
glpC		Anaerobic glycerol-3-phosphate dehydrogenase subunit C	17	17	1	6	350				1190	1190	1190	GDHFCLIG_03247	DCOEAKDN_01907	CAHLJNJH_03445	IEJFIBJM_03595	FDNFLFOA_03246	KNLHNOFG_03608	KHBCPPAM_03269	PMKPIPAH_02605	CIFCONAO_03237	OFPFBJIB_03682	JLFACLEC_03622	HANCEBKE_03729	JFBKJDKP_03295	CFNAKKIB_03255	LOLFLMBH_03477	FKBCLEAI_03711	PEOEKBMJ_03483
group_1231		hypothetical protein	17	17	1	6	260				518	518	518	GDHFCLIG_03337	DCOEAKDN_01817	CAHLJNJH_03355	IEJFIBJM_03505	FDNFLFOA_03156	KNLHNOFG_03698	KHBCPPAM_03359	PMKPIPAH_02695	CIFCONAO_03327	OFPFBJIB_03772	JLFACLEC_03532	HANCEBKE_03639	JFBKJDKP_03205	CFNAKKIB_03345	LOLFLMBH_03567	FKBCLEAI_03801	PEOEKBMJ_03393
ribB		3,4-dihydroxy-2-butanone 4-phosphate synthase	17	17	1	2	197				653	653	653	GDHFCLIG_01670	DCOEAKDN_02467	CAHLJNJH_01442	IEJFIBJM_01919	FDNFLFOA_00153	KNLHNOFG_01707	KHBCPPAM_00854	PMKPIPAH_00718	CIFCONAO_02407	OFPFBJIB_01915	JLFACLEC_03339	HANCEBKE_01351	JFBKJDKP_01728	CFNAKKIB_01484	LOLFLMBH_01170	FKBCLEAI_01169	PEOEKBMJ_01913
amtB		Ammonia channel	17	17	1	3	392				1286	1286	1286	GDHFCLIG_02133	DCOEAKDN_00814	CAHLJNJH_02089	IEJFIBJM_02382	FDNFLFOA_01615	KNLHNOFG_02278	KHBCPPAM_01958	PMKPIPAH_01246	CIFCONAO_01555	OFPFBJIB_02303	JLFACLEC_01730	HANCEBKE_02377	JFBKJDKP_02373	CFNAKKIB_02054	LOLFLMBH_02301	FKBCLEAI_02300	PEOEKBMJ_02300
hybE		Hydrogenase-2 operon protein HybE	17	17	1	2	248				488	488	488	GDHFCLIG_01619	DCOEAKDN_01404	CAHLJNJH_01493	IEJFIBJM_01868	FDNFLFOA_00204	KNLHNOFG_01758	KHBCPPAM_00905	PMKPIPAH_00769	CIFCONAO_03700	OFPFBJIB_01864	JLFACLEC_02327	HANCEBKE_01300	JFBKJDKP_01779	CFNAKKIB_01535	LOLFLMBH_01221	FKBCLEAI_01220	PEOEKBMJ_01862
dctA		Aerobic C4-dicarboxylate transport protein	17	17	1	5	241				1286	1286	1286	GDHFCLIG_02538	DCOEAKDN_00984	CAHLJNJH_02476	IEJFIBJM_02787	FDNFLFOA_01886	KNLHNOFG_03048	KHBCPPAM_03043	PMKPIPAH_02368	CIFCONAO_01914	OFPFBJIB_02787	JLFACLEC_02549	HANCEBKE_03219	JFBKJDKP_02759	CFNAKKIB_02821	LOLFLMBH_03082	FKBCLEAI_03219	PEOEKBMJ_02648
hisG		ATP phosphoribosyltransferase	17	17	1	1	890				899	899	899	GDHFCLIG_00166	DCOEAKDN_02944	CAHLJNJH_00167	IEJFIBJM_01374	FDNFLFOA_01341	KNLHNOFG_00167	KHBCPPAM_00604	PMKPIPAH_03880	CIFCONAO_02275	OFPFBJIB_01370	JLFACLEC_00167	HANCEBKE_00167	JFBKJDKP_00165	CFNAKKIB_01121	LOLFLMBH_00167	FKBCLEAI_00806	PEOEKBMJ_00167
nupC		Nucleoside permease NupC	17	17	1	6	222				1202	1202	1202	GDHFCLIG_03375	DCOEAKDN_01778	CAHLJNJH_03316	IEJFIBJM_03467	FDNFLFOA_03118	KNLHNOFG_03737	KHBCPPAM_03398	PMKPIPAH_02734	CIFCONAO_03365	OFPFBJIB_03810	JLFACLEC_03494	HANCEBKE_03601	JFBKJDKP_03166	CFNAKKIB_03383	LOLFLMBH_03606	FKBCLEAI_03840	PEOEKBMJ_03354
serB		Phosphoserine phosphatase	17	17	1	4	367				968	968	968	GDHFCLIG_02809	DCOEAKDN_02164	CAHLJNJH_02719	IEJFIBJM_03191	FDNFLFOA_02464	KNLHNOFG_02621	KHBCPPAM_03482	PMKPIPAH_03163	CIFCONAO_03789	OFPFBJIB_03192	JLFACLEC_02838	HANCEBKE_02645	JFBKJDKP_03537	CFNAKKIB_02532	LOLFLMBH_02927	FKBCLEAI_02929	PEOEKBMJ_02938
btuD		Vitamin B12 import ATP-binding protein BtuD	17	17	1	1	1261				749	749	749	GDHFCLIG_00537	DCOEAKDN_00466	CAHLJNJH_00537	IEJFIBJM_01003	FDNFLFOA_00637	KNLHNOFG_00541	KHBCPPAM_00233	PMKPIPAH_00936	CIFCONAO_00282	OFPFBJIB_00999	JLFACLEC_00538	HANCEBKE_00538	JFBKJDKP_00534	CFNAKKIB_00752	LOLFLMBH_00536	FKBCLEAI_00437	PEOEKBMJ_00536
mdtH_2		Multidrug resistance protein MdtH	17	17	1	6	264				1175	1175	1175	GDHFCLIG_03333	DCOEAKDN_01821	CAHLJNJH_03359	IEJFIBJM_03509	FDNFLFOA_03160	KNLHNOFG_03694	KHBCPPAM_03355	PMKPIPAH_02691	CIFCONAO_03323	OFPFBJIB_03768	JLFACLEC_03536	HANCEBKE_03643	JFBKJDKP_03209	CFNAKKIB_03341	LOLFLMBH_03563	FKBCLEAI_03797	PEOEKBMJ_03397
tsaD		tRNA N6-adenosine threonylcarbamoyltransferase	17	17	1	2	184				1013	1013	1013	GDHFCLIG_01683	DCOEAKDN_02454	CAHLJNJH_01429	IEJFIBJM_01932	FDNFLFOA_00140	KNLHNOFG_01694	KHBCPPAM_00841	PMKPIPAH_00705	CIFCONAO_02420	OFPFBJIB_01928	JLFACLEC_03352	HANCEBKE_01364	JFBKJDKP_01715	CFNAKKIB_01471	LOLFLMBH_01157	FKBCLEAI_01156	PEOEKBMJ_01926
group_1242		hypothetical protein	17	17	1	1	462				686	686	686	GDHFCLIG_01082	DCOEAKDN_03288	CAHLJNJH_01082	IEJFIBJM_00458	FDNFLFOA_02811	KNLHNOFG_01085	KHBCPPAM_01660	PMKPIPAH_00106	CIFCONAO_00826	OFPFBJIB_00455	JLFACLEC_01080	HANCEBKE_01654	JFBKJDKP_01076	CFNAKKIB_00209	LOLFLMBH_01654	FKBCLEAI_02002	PEOEKBMJ_01078
group_1243		Alpha-xylosidase BoGH31A	17	17	1	4	422				2039	2039	2039	GDHFCLIG_02745	DCOEAKDN_02100	CAHLJNJH_02655	IEJFIBJM_03255	FDNFLFOA_02400	KNLHNOFG_02557	KHBCPPAM_03546	PMKPIPAH_03227	CIFCONAO_03853	OFPFBJIB_03256	JLFACLEC_02902	HANCEBKE_02581	JFBKJDKP_03601	CFNAKKIB_02596	LOLFLMBH_02991	FKBCLEAI_02993	PEOEKBMJ_02874
group_1244		putative NTE family protein	17	17	1	1	573				896	896	896	GDHFCLIG_00972	DCOEAKDN_00032	CAHLJNJH_00972	IEJFIBJM_00569	FDNFLFOA_01071	KNLHNOFG_00975	KHBCPPAM_02707	PMKPIPAH_03521	CIFCONAO_00716	OFPFBJIB_00566	JLFACLEC_00970	HANCEBKE_00970	JFBKJDKP_00966	CFNAKKIB_00320	LOLFLMBH_00968	FKBCLEAI_00005	PEOEKBMJ_00968
yejM		Inner membrane protein YejM	17	17	1	1	733				1760	1760	1760	GDHFCLIG_00009	DCOEAKDN_03456	CAHLJNJH_00010	IEJFIBJM_01531	FDNFLFOA_01498	KNLHNOFG_00010	KHBCPPAM_03712	PMKPIPAH_03535	CIFCONAO_02118	OFPFBJIB_01527	JLFACLEC_00010	HANCEBKE_00010	JFBKJDKP_00008	CFNAKKIB_01278	LOLFLMBH_00010	FKBCLEAI_00963	PEOEKBMJ_00010
ybdG		Miniconductance mechanosensitive channel YbdG	17	17	1	3	164				1247	1247	1247	GDHFCLIG_02030	DCOEAKDN_00711	CAHLJNJH_01986	IEJFIBJM_02279	FDNFLFOA_01512	KNLHNOFG_02381	KHBCPPAM_02061	PMKPIPAH_01349	CIFCONAO_01452	OFPFBJIB_02406	JLFACLEC_01833	HANCEBKE_02274	JFBKJDKP_02270	CFNAKKIB_02157	LOLFLMBH_02404	FKBCLEAI_02403	PEOEKBMJ_02403
nagZ		Beta-hexosaminidase	17	17	1	1	1125				1025	1025	1025	GDHFCLIG_00399	DCOEAKDN_03038	CAHLJNJH_00399	IEJFIBJM_01141	FDNFLFOA_01107	KNLHNOFG_00403	KHBCPPAM_00371	PMKPIPAH_01643	CIFCONAO_00144	OFPFBJIB_01137	JLFACLEC_00400	HANCEBKE_00400	JFBKJDKP_00397	CFNAKKIB_00889	LOLFLMBH_00399	FKBCLEAI_00574	PEOEKBMJ_00399
hyaD_1		Hydrogenase 1 maturation protease	17	17	1	1	1455				608	608	608	GDHFCLIG_00731	DCOEAKDN_00273	CAHLJNJH_00731	IEJFIBJM_00810	FDNFLFOA_00830	KNLHNOFG_00734	KHBCPPAM_00040	PMKPIPAH_01129	CIFCONAO_00475	OFPFBJIB_00806	JLFACLEC_00730	HANCEBKE_00730	JFBKJDKP_00726	CFNAKKIB_00560	LOLFLMBH_00728	FKBCLEAI_00245	PEOEKBMJ_00728
ddrA_3		Diol dehydratase-reactivating factor alpha subunit	17	17	1	3	253				128	128	128	GDHFCLIG_02270	DCOEAKDN_04032	CAHLJNJH_02226	IEJFIBJM_02519	FDNFLFOA_01752	KNLHNOFG_02141	KHBCPPAM_01821	PMKPIPAH_02793	CIFCONAO_01692	OFPFBJIB_02166	JLFACLEC_01593	HANCEBKE_02514	JFBKJDKP_02510	CFNAKKIB_01917	LOLFLMBH_02164	FKBCLEAI_02163	PEOEKBMJ_02163
rbn_1		Ribonuclease BN	17	17	1	2	524				797	797	797	GDHFCLIG_01417	DCOEAKDN_04492	CAHLJNJH_01695	IEJFIBJM_01666	FDNFLFOA_00406	KNLHNOFG_01960	KHBCPPAM_01107	PMKPIPAH_02956	CIFCONAO_03415	OFPFBJIB_01662	JLFACLEC_02125	HANCEBKE_01098	JFBKJDKP_01981	CFNAKKIB_01737	LOLFLMBH_01423	FKBCLEAI_01422	PEOEKBMJ_01660
prc		Tail-specific protease	17	17	1	1	483				2048	2048	2048	GDHFCLIG_01061	DCOEAKDN_03309	CAHLJNJH_01061	IEJFIBJM_00479	FDNFLFOA_02832	KNLHNOFG_01064	KHBCPPAM_01681	PMKPIPAH_00085	CIFCONAO_00805	OFPFBJIB_00476	JLFACLEC_01059	HANCEBKE_01633	JFBKJDKP_01055	CFNAKKIB_00230	LOLFLMBH_01633	FKBCLEAI_02023	PEOEKBMJ_01057
lip-1_1		Lipase 1	17	17	1	3	163				1970	1970	1970	GDHFCLIG_02029	DCOEAKDN_00710	CAHLJNJH_01985	IEJFIBJM_02278	FDNFLFOA_01511	KNLHNOFG_02382	KHBCPPAM_02062	PMKPIPAH_01350	CIFCONAO_01451	OFPFBJIB_02407	JLFACLEC_01834	HANCEBKE_02273	JFBKJDKP_02269	CFNAKKIB_02158	LOLFLMBH_02405	FKBCLEAI_02404	PEOEKBMJ_02404
lldP		L-lactate permease	17	17	1	5	161				1655	1655	1655	GDHFCLIG_02617	DCOEAKDN_02625	CAHLJNJH_02397	IEJFIBJM_02866	FDNFLFOA_03847	KNLHNOFG_03516	KHBCPPAM_03122	PMKPIPAH_03957	CIFCONAO_01993	OFPFBJIB_02867	JLFACLEC_03950	HANCEBKE_03483	JFBKJDKP_02680	CFNAKKIB_03825	LOLFLMBH_03869	FKBCLEAI_03989	PEOEKBMJ_03923
arnB		UDP-4-amino-4-deoxy-L-arabinose--oxoglutarate aminotransferase	17	17	1	6	338				1139	1139	1139	GDHFCLIG_03259	DCOEAKDN_01895	CAHLJNJH_03433	IEJFIBJM_03583	FDNFLFOA_03234	KNLHNOFG_03620	KHBCPPAM_03281	PMKPIPAH_02617	CIFCONAO_03249	OFPFBJIB_03694	JLFACLEC_03610	HANCEBKE_03717	JFBKJDKP_03283	CFNAKKIB_03267	LOLFLMBH_03489	FKBCLEAI_03723	PEOEKBMJ_03471
bolA		DNA-binding transcriptional regulator BolA	17	17	1	3	375				314	314	314	GDHFCLIG_02150	DCOEAKDN_00831	CAHLJNJH_02106	IEJFIBJM_02399	FDNFLFOA_01632	KNLHNOFG_02261	KHBCPPAM_01941	PMKPIPAH_01229	CIFCONAO_01572	OFPFBJIB_02286	JLFACLEC_01713	HANCEBKE_02394	JFBKJDKP_02390	CFNAKKIB_02037	LOLFLMBH_02284	FKBCLEAI_02283	PEOEKBMJ_02283
galU		UTP--glucose-1-phosphate uridylyltransferase	17	17	1	1	575				908	908	908	GDHFCLIG_00970	DCOEAKDN_00034	CAHLJNJH_00970	IEJFIBJM_00571	FDNFLFOA_01069	KNLHNOFG_00973	KHBCPPAM_02709	PMKPIPAH_03519	CIFCONAO_00714	OFPFBJIB_00568	JLFACLEC_00968	HANCEBKE_00968	JFBKJDKP_00964	CFNAKKIB_00322	LOLFLMBH_00966	FKBCLEAI_00007	PEOEKBMJ_00966
preA		NAD-dependent dihydropyrimidine dehydrogenase subunit PreA	17	17	1	1	774				1235	1235	1235	GDHFCLIG_00050	DCOEAKDN_03497	CAHLJNJH_00051	IEJFIBJM_01490	FDNFLFOA_01457	KNLHNOFG_00051	KHBCPPAM_03753	PMKPIPAH_03576	CIFCONAO_02159	OFPFBJIB_01486	JLFACLEC_00051	HANCEBKE_00051	JFBKJDKP_00049	CFNAKKIB_01237	LOLFLMBH_00051	FKBCLEAI_00922	PEOEKBMJ_00051
menB		1,4-dihydroxy-2-naphthoyl-CoA synthase	17	17	1	6	328				857	857	857	GDHFCLIG_03269	DCOEAKDN_01885	CAHLJNJH_03423	IEJFIBJM_03573	FDNFLFOA_03224	KNLHNOFG_03630	KHBCPPAM_03291	PMKPIPAH_02627	CIFCONAO_03259	OFPFBJIB_03704	JLFACLEC_03600	HANCEBKE_03707	JFBKJDKP_03273	CFNAKKIB_03277	LOLFLMBH_03499	FKBCLEAI_03733	PEOEKBMJ_03461
php		Phosphotriesterase homology protein	17	17	1	5	304				1034	1034	1034	GDHFCLIG_02475	DCOEAKDN_01047	CAHLJNJH_02539	IEJFIBJM_02724	FDNFLFOA_01949	KNLHNOFG_03111	KHBCPPAM_02980	PMKPIPAH_02305	CIFCONAO_01851	OFPFBJIB_02724	JLFACLEC_02486	HANCEBKE_03156	JFBKJDKP_02822	CFNAKKIB_02758	LOLFLMBH_03145	FKBCLEAI_03156	PEOEKBMJ_02711
mhbM		3-hydroxybenzoate 6-hydroxylase	17	17	1	1	786				1193	1193	1193	GDHFCLIG_00062	DCOEAKDN_03509	CAHLJNJH_00063	IEJFIBJM_01478	FDNFLFOA_01445	KNLHNOFG_00063	KHBCPPAM_03765	PMKPIPAH_03588	CIFCONAO_02171	OFPFBJIB_01474	JLFACLEC_00063	HANCEBKE_00063	JFBKJDKP_00061	CFNAKKIB_01225	LOLFLMBH_00063	FKBCLEAI_00910	PEOEKBMJ_00063
group_1261		hypothetical protein	17	17	1	4	324				302	302	302	GDHFCLIG_02852	DCOEAKDN_02207	CAHLJNJH_02764	IEJFIBJM_03148	FDNFLFOA_02507	KNLHNOFG_02664	KHBCPPAM_03437	PMKPIPAH_03118	CIFCONAO_03744	OFPFBJIB_03149	JLFACLEC_02795	HANCEBKE_02688	JFBKJDKP_03494	CFNAKKIB_02489	LOLFLMBH_02884	FKBCLEAI_02886	PEOEKBMJ_02981
ybjJ		Inner membrane protein YbjJ	17	17	1	1	109				1211	1211	1211	GDHFCLIG_03712	DCOEAKDN_01675	CAHLJNJH_03876	IEJFIBJM_00106	FDNFLFOA_02172	KNLHNOFG_01438	KHBCPPAM_01307	PMKPIPAH_00459	CIFCONAO_01179	OFPFBJIB_00104	JLFACLEC_01433	HANCEBKE_02006	JFBKJDKP_01427	CFNAKKIB_03783	LOLFLMBH_02005	FKBCLEAI_01651	PEOEKBMJ_01430
argR_2		Arginine repressor	17	17	1	4	246				488	488	488	GDHFCLIG_02929	DCOEAKDN_04130	CAHLJNJH_02841	IEJFIBJM_03071	FDNFLFOA_02584	KNLHNOFG_02741	KHBCPPAM_02266	PMKPIPAH_01968	CIFCONAO_02641	OFPFBJIB_03072	JLFACLEC_02718	HANCEBKE_02765	JFBKJDKP_03417	CFNAKKIB_02412	LOLFLMBH_02807	FKBCLEAI_02809	PEOEKBMJ_03058
glmU		Bifunctional protein GlmU	17	17	1	12	39				1370	1370	1370	GDHFCLIG_04310	DCOEAKDN_03633	CAHLJNJH_04232	IEJFIBJM_04429	FDNFLFOA_04238	KNLHNOFG_04341	KHBCPPAM_04311	PMKPIPAH_04094	CIFCONAO_04212	OFPFBJIB_04319	JLFACLEC_04279	HANCEBKE_04269	JFBKJDKP_04307	CFNAKKIB_04244	LOLFLMBH_04271	FKBCLEAI_04318	PEOEKBMJ_04314
pdhR_4		Pyruvate dehydrogenase complex repressor	17	17	1	7	138				764	764	764	GDHFCLIG_03115	DCOEAKDN_01295	CAHLJNJH_03031	IEJFIBJM_03368	FDNFLFOA_03015	KNLHNOFG_02931	KHBCPPAM_02606	PMKPIPAH_02104	CIFCONAO_02924	OFPFBJIB_03369	JLFACLEC_03015	HANCEBKE_02956	JFBKJDKP_03710	CFNAKKIB_02942	LOLFLMBH_03345	FKBCLEAI_03398	PEOEKBMJ_03245
kdpD		Sensor protein KdpD	17	17	1	3	41				2684	2684	2684	GDHFCLIG_01901	DCOEAKDN_00582	CAHLJNJH_01857	IEJFIBJM_02150	FDNFLFOA_03551	KNLHNOFG_02510	KHBCPPAM_02190	PMKPIPAH_01478	CIFCONAO_01323	OFPFBJIB_02535	JLFACLEC_01962	HANCEBKE_02145	JFBKJDKP_02141	CFNAKKIB_02286	LOLFLMBH_02533	FKBCLEAI_02532	PEOEKBMJ_02532
group_1267		hypothetical protein	17	17	1	1	1187				311	311	311	GDHFCLIG_00463	DCOEAKDN_00540	CAHLJNJH_00463	IEJFIBJM_01077	FDNFLFOA_00563	KNLHNOFG_00467	KHBCPPAM_00307	PMKPIPAH_01579	CIFCONAO_00208	OFPFBJIB_01073	JLFACLEC_00464	HANCEBKE_00464	JFBKJDKP_00461	CFNAKKIB_00825	LOLFLMBH_00463	FKBCLEAI_00510	PEOEKBMJ_00463
proW		Glycine betaine/proline betaine transport system permease protein ProW	17	17	1	9	14				1064	1064	1064	GDHFCLIG_04090	DCOEAKDN_03196	CAHLJNJH_04031	IEJFIBJM_04092	FDNFLFOA_03955	KNLHNOFG_04046	KHBCPPAM_03923	PMKPIPAH_03636	CIFCONAO_04022	OFPFBJIB_04181	JLFACLEC_04141	HANCEBKE_04131	JFBKJDKP_04117	CFNAKKIB_04054	LOLFLMBH_03976	FKBCLEAI_04117	PEOEKBMJ_04093
thiM		Hydroxyethylthiazole kinase	17	17	1	1	814				797	797	797	GDHFCLIG_00090	DCOEAKDN_04703	CAHLJNJH_00091	IEJFIBJM_01450	FDNFLFOA_01417	KNLHNOFG_00091	KHBCPPAM_03793	PMKPIPAH_03616	CIFCONAO_02199	OFPFBJIB_01446	JLFACLEC_00091	HANCEBKE_00091	JFBKJDKP_00089	CFNAKKIB_01197	LOLFLMBH_00091	FKBCLEAI_00882	PEOEKBMJ_00091
ulaC_2		Ascorbate-specific PTS system EIIA component	17	17	1	4	188				464	464	464	GDHFCLIG_02987	DCOEAKDN_03785	CAHLJNJH_02899	IEJFIBJM_03013	FDNFLFOA_02642	KNLHNOFG_02799	KHBCPPAM_02324	PMKPIPAH_01910	CIFCONAO_02699	OFPFBJIB_03014	JLFACLEC_02660	HANCEBKE_02823	JFBKJDKP_03359	CFNAKKIB_02354	LOLFLMBH_02749	FKBCLEAI_02751	PEOEKBMJ_03116
nudC		NADH pyrophosphatase	17	17	1	13	27				773	773	773	GDHFCLIG_04482	DCOEAKDN_04264	CAHLJNJH_04435	IEJFIBJM_04602	FDNFLFOA_04575	KNLHNOFG_04502	KHBCPPAM_04449	PMKPIPAH_04336	CIFCONAO_04383	OFPFBJIB_04373	JLFACLEC_04434	HANCEBKE_04382	JFBKJDKP_04431	CFNAKKIB_04440	LOLFLMBH_04384	FKBCLEAI_04431	PEOEKBMJ_04438
lptB_2		Lipopolysaccharide export system ATP-binding protein LptB	17	17	1	5	293				767	767	767	GDHFCLIG_02486	DCOEAKDN_01036	CAHLJNJH_02528	IEJFIBJM_02735	FDNFLFOA_01938	KNLHNOFG_03100	KHBCPPAM_02991	PMKPIPAH_02316	CIFCONAO_01862	OFPFBJIB_02735	JLFACLEC_02497	HANCEBKE_03167	JFBKJDKP_02811	CFNAKKIB_02769	LOLFLMBH_03134	FKBCLEAI_03167	PEOEKBMJ_02700
tadA		tRNA-specific adenosine deaminase	17	17	1	6	57				518	518	518	GDHFCLIG_03955	DCOEAKDN_02662	CAHLJNJH_03279	IEJFIBJM_03982	FDNFLFOA_03883	KNLHNOFG_03366	KHBCPPAM_03876	PMKPIPAH_02539	CIFCONAO_03171	OFPFBJIB_03616	JLFACLEC_03262	HANCEBKE_03274	JFBKJDKP_03006	CFNAKKIB_03073	LOLFLMBH_03905	FKBCLEAI_03529	PEOEKBMJ_03983
mobA_2		Molybdenum cofactor guanylyltransferase	17	17	1	8	72				584	584	584	GDHFCLIG_03528	DCOEAKDN_02375	CAHLJNJH_03627	IEJFIBJM_03779	FDNFLFOA_03588	KNLHNOFG_04032	KHBCPPAM_03702	PMKPIPAH_03383	CIFCONAO_04009	OFPFBJIB_04104	JLFACLEC_03947	HANCEBKE_03912	JFBKJDKP_03961	CFNAKKIB_03678	LOLFLMBH_03752	FKBCLEAI_03844	PEOEKBMJ_03664
group_1275		hypothetical protein	17	17	1	1	1006				554	554	554	GDHFCLIG_00280	DCOEAKDN_04738	CAHLJNJH_00280	IEJFIBJM_01261	FDNFLFOA_01227	KNLHNOFG_00283	KHBCPPAM_00491	PMKPIPAH_01763	CIFCONAO_00025	OFPFBJIB_01256	JLFACLEC_00281	HANCEBKE_00281	JFBKJDKP_00278	CFNAKKIB_01008	LOLFLMBH_00280	FKBCLEAI_00693	PEOEKBMJ_00280
phoC_1		Major phosphate-irrepressible acid phosphatase	17	17	1	5	260				1271	1271	1271	GDHFCLIG_02519	DCOEAKDN_01003	CAHLJNJH_02495	IEJFIBJM_02768	FDNFLFOA_01905	KNLHNOFG_03067	KHBCPPAM_03024	PMKPIPAH_02349	CIFCONAO_01895	OFPFBJIB_02768	JLFACLEC_02530	HANCEBKE_03200	JFBKJDKP_02778	CFNAKKIB_02802	LOLFLMBH_03101	FKBCLEAI_03200	PEOEKBMJ_02667
yfhM		putative lipoprotein YfhM	17	17	1	6	94				4934	4934	4934	GDHFCLIG_03992	DCOEAKDN_02699	CAHLJNJH_03242	IEJFIBJM_03945	FDNFLFOA_03920	KNLHNOFG_03329	KHBCPPAM_03839	PMKPIPAH_02502	CIFCONAO_03134	OFPFBJIB_03579	JLFACLEC_03225	HANCEBKE_03311	JFBKJDKP_03043	CFNAKKIB_03110	LOLFLMBH_03942	FKBCLEAI_03566	PEOEKBMJ_03946
spiC		Salmonella pathogenicity island 2 protein C	17	17	1	1	1314				383	383	383	GDHFCLIG_00588	DCOEAKDN_00416	CAHLJNJH_00588	IEJFIBJM_00953	FDNFLFOA_00687	KNLHNOFG_00591	KHBCPPAM_00183	PMKPIPAH_00986	CIFCONAO_00332	OFPFBJIB_00948	JLFACLEC_00588	HANCEBKE_00588	JFBKJDKP_00584	CFNAKKIB_00702	LOLFLMBH_00586	FKBCLEAI_00387	PEOEKBMJ_00586
group_1279		hypothetical protein	17	17	1	4	254				764	764	764	GDHFCLIG_02921	DCOEAKDN_04122	CAHLJNJH_02833	IEJFIBJM_03079	FDNFLFOA_02576	KNLHNOFG_02733	KHBCPPAM_02258	PMKPIPAH_01976	CIFCONAO_02633	OFPFBJIB_03080	JLFACLEC_02726	HANCEBKE_02757	JFBKJDKP_03425	CFNAKKIB_02420	LOLFLMBH_02815	FKBCLEAI_02817	PEOEKBMJ_03050
group_1280		D-alanyl-D-alanine carboxypeptidase	17	17	1	6	153				1298	1298	1298	GDHFCLIG_04138	DCOEAKDN_03568	CAHLJNJH_03186	IEJFIBJM_04163	FDNFLFOA_04066	KNLHNOFG_03273	KHBCPPAM_04056	PMKPIPAH_02446	CIFCONAO_03078	OFPFBJIB_03523	JLFACLEC_03170	HANCEBKE_03366	JFBKJDKP_03098	CFNAKKIB_03165	LOLFLMBH_04087	FKBCLEAI_03621	PEOEKBMJ_04164
sapD		Peptide transport system ATP-binding protein SapD	17	17	1	1	633				992	992	992	GDHFCLIG_00912	DCOEAKDN_00092	CAHLJNJH_00912	IEJFIBJM_00629	FDNFLFOA_01011	KNLHNOFG_00915	KHBCPPAM_02767	PMKPIPAH_03461	CIFCONAO_00656	OFPFBJIB_00626	JLFACLEC_00910	HANCEBKE_00910	JFBKJDKP_00906	CFNAKKIB_00380	LOLFLMBH_00908	FKBCLEAI_00065	PEOEKBMJ_00908
fimA_4		Type-1 fimbrial protein, A chain	17	17	1	7	165				539	539	539	GDHFCLIG_03142	DCOEAKDN_01322	CAHLJNJH_03004	IEJFIBJM_03341	FDNFLFOA_03042	KNLHNOFG_02904	KHBCPPAM_02579	PMKPIPAH_02077	CIFCONAO_02897	OFPFBJIB_03342	JLFACLEC_02988	HANCEBKE_02929	JFBKJDKP_03737	CFNAKKIB_02915	LOLFLMBH_03372	FKBCLEAI_03371	PEOEKBMJ_03272
hyi		Hydroxypyruvate isomerase	17	17	1	3	447				776	776	776	GDHFCLIG_02078	DCOEAKDN_00759	CAHLJNJH_02034	IEJFIBJM_02327	FDNFLFOA_01560	KNLHNOFG_02333	KHBCPPAM_02013	PMKPIPAH_01301	CIFCONAO_01500	OFPFBJIB_02358	JLFACLEC_01785	HANCEBKE_02322	JFBKJDKP_02318	CFNAKKIB_02109	LOLFLMBH_02356	FKBCLEAI_02355	PEOEKBMJ_02355
hutI		Imidazolonepropionase	17	17	1	1	22				1169	1169	1169	GDHFCLIG_03800	DCOEAKDN_04302	CAHLJNJH_03789	IEJFIBJM_00019	FDNFLFOA_04604	KNLHNOFG_04547	KHBCPPAM_04420	PMKPIPAH_00547	CIFCONAO_01267	OFPFBJIB_00019	JLFACLEC_01519	HANCEBKE_02092	JFBKJDKP_01513	CFNAKKIB_03698	LOLFLMBH_02091	FKBCLEAI_01566	PEOEKBMJ_01516
yecS_2		L-cystine transport system permease protein YecS	17	17	1	1	713				680	680	680	GDHFCLIG_00832	DCOEAKDN_00172	CAHLJNJH_00832	IEJFIBJM_00709	FDNFLFOA_00931	KNLHNOFG_00835	KHBCPPAM_02847	PMKPIPAH_04524	CIFCONAO_00576	OFPFBJIB_00706	JLFACLEC_00830	HANCEBKE_00830	JFBKJDKP_00826	CFNAKKIB_00460	LOLFLMBH_00828	FKBCLEAI_00145	PEOEKBMJ_00828
lolC		Lipoprotein-releasing system transmembrane protein LolC	17	17	1	1	1133				1199	1199	1199	GDHFCLIG_00407	DCOEAKDN_03046	CAHLJNJH_00407	IEJFIBJM_01133	FDNFLFOA_01099	KNLHNOFG_00411	KHBCPPAM_00363	PMKPIPAH_01635	CIFCONAO_00152	OFPFBJIB_01129	JLFACLEC_00408	HANCEBKE_00408	JFBKJDKP_00405	CFNAKKIB_00881	LOLFLMBH_00407	FKBCLEAI_00566	PEOEKBMJ_00407
yieH		6-phosphogluconate phosphatase	17	17	1	12	29				665	665	665	GDHFCLIG_04320	DCOEAKDN_03643	CAHLJNJH_04222	IEJFIBJM_04419	FDNFLFOA_04248	KNLHNOFG_04351	KHBCPPAM_04321	PMKPIPAH_04104	CIFCONAO_04222	OFPFBJIB_04309	JLFACLEC_04269	HANCEBKE_04259	JFBKJDKP_04317	CFNAKKIB_04254	LOLFLMBH_04261	FKBCLEAI_04308	PEOEKBMJ_04324
bsdD		Phenolic acid decarboxylase subunit D	17	17	1	2	496				236	236	236	GDHFCLIG_01390	DCOEAKDN_03084	CAHLJNJH_01722	IEJFIBJM_01639	FDNFLFOA_00433	KNLHNOFG_01987	KHBCPPAM_01135	PMKPIPAH_02983	CIFCONAO_03442	OFPFBJIB_01635	JLFACLEC_02098	HANCEBKE_01071	JFBKJDKP_02008	CFNAKKIB_01764	LOLFLMBH_01450	FKBCLEAI_01449	PEOEKBMJ_01633
group_1289		Acetyltransferase	17	17	1	8	107				941	941	941	GDHFCLIG_03563	DCOEAKDN_02340	CAHLJNJH_03662	IEJFIBJM_03814	FDNFLFOA_03623	KNLHNOFG_03997	KHBCPPAM_03667	PMKPIPAH_03348	CIFCONAO_03974	OFPFBJIB_04069	JLFACLEC_03912	HANCEBKE_03947	JFBKJDKP_03996	CFNAKKIB_03643	LOLFLMBH_03717	FKBCLEAI_03879	PEOEKBMJ_03699
group_1290		hypothetical protein	17	17	1	2	394				470	470	470	GDHFCLIG_01472	DCOEAKDN_01551	CAHLJNJH_01640	IEJFIBJM_01721	FDNFLFOA_00351	KNLHNOFG_01905	KHBCPPAM_01052	PMKPIPAH_00916	CIFCONAO_03553	OFPFBJIB_01717	JLFACLEC_02180	HANCEBKE_01153	JFBKJDKP_01926	CFNAKKIB_01682	LOLFLMBH_01368	FKBCLEAI_01367	PEOEKBMJ_01715
mdtH_1		Multidrug resistance protein MdtH	17	17	1	1	1082				1208	1208	1208	GDHFCLIG_00356	DCOEAKDN_02995	CAHLJNJH_00356	IEJFIBJM_01184	FDNFLFOA_01150	KNLHNOFG_00360	KHBCPPAM_00414	PMKPIPAH_01686	CIFCONAO_00101	OFPFBJIB_01180	JLFACLEC_00357	HANCEBKE_00357	JFBKJDKP_00354	CFNAKKIB_00932	LOLFLMBH_00356	FKBCLEAI_00617	PEOEKBMJ_00356
nuoM		NADH-quinone oxidoreductase subunit M	17	17	1	6	318				1529	1529	1529	GDHFCLIG_03279	DCOEAKDN_01875	CAHLJNJH_03413	IEJFIBJM_03563	FDNFLFOA_03214	KNLHNOFG_03640	KHBCPPAM_03301	PMKPIPAH_02637	CIFCONAO_03269	OFPFBJIB_03714	JLFACLEC_03590	HANCEBKE_03697	JFBKJDKP_03263	CFNAKKIB_03287	LOLFLMBH_03509	FKBCLEAI_03743	PEOEKBMJ_03451
group_1293		hypothetical protein	17	17	1	1	299				1391	1391	1391	GDHFCLIG_01245	DCOEAKDN_02816	CAHLJNJH_01244	IEJFIBJM_00295	FDNFLFOA_02362	KNLHNOFG_01248	KHBCPPAM_01497	PMKPIPAH_00269	CIFCONAO_00989	OFPFBJIB_00293	JLFACLEC_01243	HANCEBKE_01816	JFBKJDKP_01238	CFNAKKIB_00047	LOLFLMBH_01816	FKBCLEAI_01840	PEOEKBMJ_01240
group_1294		hypothetical protein	17	17	1	4	299				608	608	608	GDHFCLIG_02877	DCOEAKDN_04790	CAHLJNJH_02789	IEJFIBJM_03123	FDNFLFOA_02532	KNLHNOFG_02689	KHBCPPAM_03412	PMKPIPAH_03093	CIFCONAO_03719	OFPFBJIB_03124	JLFACLEC_02770	HANCEBKE_02713	JFBKJDKP_03469	CFNAKKIB_02464	LOLFLMBH_02859	FKBCLEAI_02861	PEOEKBMJ_03006
group_1295		putative DNA double-strand break repair Rad50 ATPase	17	17	1	5	101				176	176	176	GDHFCLIG_02677	DCOEAKDN_02565	CAHLJNJH_02337	IEJFIBJM_02926	FDNFLFOA_03787	KNLHNOFG_03456	KHBCPPAM_03182	PMKPIPAH_03748	CIFCONAO_02053	OFPFBJIB_02927	JLFACLEC_04010	HANCEBKE_03543	JFBKJDKP_02620	CFNAKKIB_03885	LOLFLMBH_03809	FKBCLEAI_04049	PEOEKBMJ_03863
pilQ		Type IV pilus biogenesis and competence protein PilQ	17	17	1	5	365				1202	1202	1202	GDHFCLIG_02414	DCOEAKDN_01108	CAHLJNJH_02600	IEJFIBJM_02663	FDNFLFOA_02010	KNLHNOFG_03172	KHBCPPAM_02919	PMKPIPAH_02244	CIFCONAO_01790	OFPFBJIB_02663	JLFACLEC_02425	HANCEBKE_03095	JFBKJDKP_02883	CFNAKKIB_02697	LOLFLMBH_03206	FKBCLEAI_03095	PEOEKBMJ_02772
ycfH		putative metal-dependent hydrolase YcfH	17	17	1	1	1118				797	797	797	GDHFCLIG_00392	DCOEAKDN_03031	CAHLJNJH_00392	IEJFIBJM_01148	FDNFLFOA_01114	KNLHNOFG_00396	KHBCPPAM_00378	PMKPIPAH_01650	CIFCONAO_00137	OFPFBJIB_01144	JLFACLEC_00393	HANCEBKE_00393	JFBKJDKP_00390	CFNAKKIB_00896	LOLFLMBH_00392	FKBCLEAI_00581	PEOEKBMJ_00392
relB		Antitoxin RelB	17	17	1	4	233				242	242	242	GDHFCLIG_02942	DCOEAKDN_04143	CAHLJNJH_02854	IEJFIBJM_03058	FDNFLFOA_02597	KNLHNOFG_02754	KHBCPPAM_02279	PMKPIPAH_01955	CIFCONAO_02654	OFPFBJIB_03059	JLFACLEC_02705	HANCEBKE_02778	JFBKJDKP_03404	CFNAKKIB_02399	LOLFLMBH_02794	FKBCLEAI_02796	PEOEKBMJ_03071
nudB		Dihydroneopterin triphosphate diphosphatase	17	17	1	1	399				452	452	452	GDHFCLIG_01144	DCOEAKDN_03748	CAHLJNJH_01143	IEJFIBJM_00397	FDNFLFOA_02750	KNLHNOFG_01146	KHBCPPAM_01599	PMKPIPAH_00168	CIFCONAO_00888	OFPFBJIB_00394	JLFACLEC_01142	HANCEBKE_01715	JFBKJDKP_01137	CFNAKKIB_00148	LOLFLMBH_01715	FKBCLEAI_01941	PEOEKBMJ_01139
rpoS		RNA polymerase sigma factor RpoS	17	17	1	2	497				518	992	964	GDHFCLIG_01391	DCOEAKDN_03083	CAHLJNJH_01721	IEJFIBJM_01640	FDNFLFOA_00432	KNLHNOFG_01986	KHBCPPAM_01134	PMKPIPAH_02982	CIFCONAO_03441	OFPFBJIB_01636	JLFACLEC_02099	HANCEBKE_01072	JFBKJDKP_02007	CFNAKKIB_01763	LOLFLMBH_01449	FKBCLEAI_01448	PEOEKBMJ_01634
group_1300		hypothetical protein	17	17	1	4	381				1085	1085	1085	GDHFCLIG_02795	DCOEAKDN_02150	CAHLJNJH_02705	IEJFIBJM_03205	FDNFLFOA_02450	KNLHNOFG_02607	KHBCPPAM_03496	PMKPIPAH_03177	CIFCONAO_03803	OFPFBJIB_03206	JLFACLEC_02852	HANCEBKE_02631	JFBKJDKP_03551	CFNAKKIB_02546	LOLFLMBH_02941	FKBCLEAI_02943	PEOEKBMJ_02924
group_1301		hypothetical protein	17	17	1	1	1177				593	593	593	GDHFCLIG_00453	DCOEAKDN_00550	CAHLJNJH_00453	IEJFIBJM_01087	FDNFLFOA_00553	KNLHNOFG_00457	KHBCPPAM_00317	PMKPIPAH_01589	CIFCONAO_00198	OFPFBJIB_01083	JLFACLEC_00454	HANCEBKE_00454	JFBKJDKP_00451	CFNAKKIB_00835	LOLFLMBH_00453	FKBCLEAI_00520	PEOEKBMJ_00453
group_1302		hypothetical protein	17	17	1	1	1023				437	437	437	GDHFCLIG_00297	DCOEAKDN_04439	CAHLJNJH_00297	IEJFIBJM_01244	FDNFLFOA_01210	KNLHNOFG_00300	KHBCPPAM_00474	PMKPIPAH_01746	CIFCONAO_00042	OFPFBJIB_01239	JLFACLEC_00298	HANCEBKE_00298	JFBKJDKP_00295	CFNAKKIB_00991	LOLFLMBH_00297	FKBCLEAI_00676	PEOEKBMJ_00297
iraD		Anti-adapter protein IraD	17	17	1	2	263				380	380	380	GDHFCLIG_01604	DCOEAKDN_01419	CAHLJNJH_01508	IEJFIBJM_01853	FDNFLFOA_00219	KNLHNOFG_01773	KHBCPPAM_00920	PMKPIPAH_00784	CIFCONAO_03685	OFPFBJIB_01849	JLFACLEC_02312	HANCEBKE_01285	JFBKJDKP_01794	CFNAKKIB_01550	LOLFLMBH_01236	FKBCLEAI_01235	PEOEKBMJ_01847
catM		HTH-type transcriptional regulator CatM	17	17	1	3	53				926	926	926	GDHFCLIG_01913	DCOEAKDN_00594	CAHLJNJH_01869	IEJFIBJM_02162	FDNFLFOA_03539	KNLHNOFG_02498	KHBCPPAM_02178	PMKPIPAH_01466	CIFCONAO_01335	OFPFBJIB_02523	JLFACLEC_01950	HANCEBKE_02157	JFBKJDKP_02153	CFNAKKIB_02274	LOLFLMBH_02521	FKBCLEAI_02520	PEOEKBMJ_02520
bcr		Bicyclomycin resistance protein	17	17	1	1	740				1190	1190	1190	GDHFCLIG_00016	DCOEAKDN_03463	CAHLJNJH_00017	IEJFIBJM_01524	FDNFLFOA_01491	KNLHNOFG_00017	KHBCPPAM_03719	PMKPIPAH_03542	CIFCONAO_02125	OFPFBJIB_01520	JLFACLEC_00017	HANCEBKE_00017	JFBKJDKP_00015	CFNAKKIB_01271	LOLFLMBH_00017	FKBCLEAI_00956	PEOEKBMJ_00017
group_1306		hypothetical protein	17	17	1	1	958				218	218	218	GDHFCLIG_00234	DCOEAKDN_02876	CAHLJNJH_00235	IEJFIBJM_01306	FDNFLFOA_01273	KNLHNOFG_00235	KHBCPPAM_00536	PMKPIPAH_03812	CIFCONAO_02343	OFPFBJIB_01302	JLFACLEC_00235	HANCEBKE_00235	JFBKJDKP_00233	CFNAKKIB_01053	LOLFLMBH_00235	FKBCLEAI_00738	PEOEKBMJ_00235
fbp		Fructose-1,6-bisphosphatase class 1	17	17	1	4	219				998	998	998	GDHFCLIG_02956	DCOEAKDN_03754	CAHLJNJH_02868	IEJFIBJM_03044	FDNFLFOA_02611	KNLHNOFG_02768	KHBCPPAM_02293	PMKPIPAH_01941	CIFCONAO_02668	OFPFBJIB_03045	JLFACLEC_02691	HANCEBKE_02792	JFBKJDKP_03390	CFNAKKIB_02385	LOLFLMBH_02780	FKBCLEAI_02782	PEOEKBMJ_03085
ftsP		Cell division protein FtsP	17	17	1	2	220				1412	1412	1412	GDHFCLIG_01647	DCOEAKDN_02490	CAHLJNJH_01465	IEJFIBJM_01896	FDNFLFOA_00176	KNLHNOFG_01730	KHBCPPAM_00877	PMKPIPAH_00741	CIFCONAO_02384	OFPFBJIB_01892	JLFACLEC_03316	HANCEBKE_01328	JFBKJDKP_01751	CFNAKKIB_01507	LOLFLMBH_01193	FKBCLEAI_01192	PEOEKBMJ_01890
group_1309		hypothetical protein	17	17	1	1	1002				251	251	251	GDHFCLIG_00276	DCOEAKDN_04734	CAHLJNJH_00276	IEJFIBJM_01265	FDNFLFOA_01231	KNLHNOFG_00279	KHBCPPAM_00495	PMKPIPAH_01767	CIFCONAO_00021	OFPFBJIB_01260	JLFACLEC_00277	HANCEBKE_00277	JFBKJDKP_00274	CFNAKKIB_01012	LOLFLMBH_00276	FKBCLEAI_00697	PEOEKBMJ_00276
ldcA		Murein tetrapeptide carboxypeptidase	17	17	1	1	527				914	914	914	GDHFCLIG_01018	DCOEAKDN_03353	CAHLJNJH_01018	IEJFIBJM_00523	FDNFLFOA_02876	KNLHNOFG_01021	KHBCPPAM_01725	PMKPIPAH_00042	CIFCONAO_00762	OFPFBJIB_00520	JLFACLEC_01016	HANCEBKE_01590	JFBKJDKP_01012	CFNAKKIB_00274	LOLFLMBH_01590	FKBCLEAI_02067	PEOEKBMJ_01014
wecE		dTDP-4-amino-4,6-dideoxygalactose transaminase	17	17	1	10	59				1130	1130	1130	GDHFCLIG_04223	DCOEAKDN_03427	CAHLJNJH_04134	IEJFIBJM_04363	FDNFLFOA_04151	KNLHNOFG_04286	KHBCPPAM_04224	PMKPIPAH_04007	CIFCONAO_04125	OFPFBJIB_04221	JLFACLEC_04181	HANCEBKE_04203	JFBKJDKP_04220	CFNAKKIB_04189	LOLFLMBH_04205	FKBCLEAI_04220	PEOEKBMJ_04227
prfA		Peptide chain release factor RF1	17	17	1	1	552				1082	1082	1082	GDHFCLIG_00993	DCOEAKDN_00011	CAHLJNJH_00993	IEJFIBJM_00548	FDNFLFOA_02901	KNLHNOFG_00996	KHBCPPAM_01750	PMKPIPAH_00017	CIFCONAO_00737	OFPFBJIB_00545	JLFACLEC_00991	HANCEBKE_01565	JFBKJDKP_00987	CFNAKKIB_00299	LOLFLMBH_01565	FKBCLEAI_02092	PEOEKBMJ_00989
yegS		putative lipid kinase YegS	17	17	1	1	821				650	650	650	GDHFCLIG_00097	DCOEAKDN_04710	CAHLJNJH_00098	IEJFIBJM_01443	FDNFLFOA_01410	KNLHNOFG_00098	KHBCPPAM_03800	PMKPIPAH_03623	CIFCONAO_02206	OFPFBJIB_01439	JLFACLEC_00098	HANCEBKE_00098	JFBKJDKP_00096	CFNAKKIB_01190	LOLFLMBH_00098	FKBCLEAI_00875	PEOEKBMJ_00098
epsE		Type II secretion system protein E	17	17	1	7	130				1385	1385	1385	GDHFCLIG_03107	DCOEAKDN_01287	CAHLJNJH_03039	IEJFIBJM_03376	FDNFLFOA_03007	KNLHNOFG_02939	KHBCPPAM_02614	PMKPIPAH_02112	CIFCONAO_02932	OFPFBJIB_03377	JLFACLEC_03023	HANCEBKE_02964	JFBKJDKP_03702	CFNAKKIB_02950	LOLFLMBH_03337	FKBCLEAI_03406	PEOEKBMJ_03237
oadG_2		Oxaloacetate decarboxylase gamma chain	17	17	1	7	42				239	239	239	GDHFCLIG_03019	DCOEAKDN_01199	CAHLJNJH_03127	IEJFIBJM_03464	FDNFLFOA_02919	KNLHNOFG_03027	KHBCPPAM_02702	PMKPIPAH_02200	CIFCONAO_03020	OFPFBJIB_03465	JLFACLEC_03111	HANCEBKE_03052	JFBKJDKP_03614	CFNAKKIB_03038	LOLFLMBH_03249	FKBCLEAI_03494	PEOEKBMJ_03149
cydD		ATP-binding/permease protein CydD	17	17	1	1	157				1766	1766	1766	GDHFCLIG_03914	DCOEAKDN_01723	CAHLJNJH_04012	IEJFIBJM_00154	FDNFLFOA_02220	KNLHNOFG_01390	KHBCPPAM_01355	PMKPIPAH_00411	CIFCONAO_01131	OFPFBJIB_00152	JLFACLEC_01385	HANCEBKE_01958	JFBKJDKP_01379	CFNAKKIB_03947	LOLFLMBH_01957	FKBCLEAI_01699	PEOEKBMJ_01382
trmB		tRNA (guanine-N(7)-)-methyltransferase	17	17	1	2	285				719	719	719	GDHFCLIG_01582	DCOEAKDN_01441	CAHLJNJH_01530	IEJFIBJM_01831	FDNFLFOA_00241	KNLHNOFG_01795	KHBCPPAM_00942	PMKPIPAH_00806	CIFCONAO_03663	OFPFBJIB_01827	JLFACLEC_02290	HANCEBKE_01263	JFBKJDKP_01816	CFNAKKIB_01572	LOLFLMBH_01258	FKBCLEAI_01257	PEOEKBMJ_01825
bssS		Biofilm regulator BssS	17	17	1	1	1077				254	254	254	GDHFCLIG_00351	DCOEAKDN_02990	CAHLJNJH_00351	IEJFIBJM_01189	FDNFLFOA_01155	KNLHNOFG_00355	KHBCPPAM_00419	PMKPIPAH_01691	CIFCONAO_00096	OFPFBJIB_01185	JLFACLEC_00352	HANCEBKE_00352	JFBKJDKP_00349	CFNAKKIB_00937	LOLFLMBH_00351	FKBCLEAI_00622	PEOEKBMJ_00351
entF		Enterobactin synthase component F	17	17	1	3	152				3884	3884	3884	GDHFCLIG_02018	DCOEAKDN_00699	CAHLJNJH_01974	IEJFIBJM_02267	FDNFLFOA_03434	KNLHNOFG_02393	KHBCPPAM_02073	PMKPIPAH_01361	CIFCONAO_01440	OFPFBJIB_02418	JLFACLEC_01845	HANCEBKE_02262	JFBKJDKP_02258	CFNAKKIB_02169	LOLFLMBH_02416	FKBCLEAI_02415	PEOEKBMJ_02415
drrA		Daunorubicin/doxorubicin resistance ATP-binding protein DrrA	17	17	1	7	160				926	926	926	GDHFCLIG_03137	DCOEAKDN_01317	CAHLJNJH_03009	IEJFIBJM_03346	FDNFLFOA_03037	KNLHNOFG_02909	KHBCPPAM_02584	PMKPIPAH_02082	CIFCONAO_02902	OFPFBJIB_03347	JLFACLEC_02993	HANCEBKE_02934	JFBKJDKP_03732	CFNAKKIB_02920	LOLFLMBH_03367	FKBCLEAI_03376	PEOEKBMJ_03267
group_1321		hypothetical protein	17	17	1	2	490				1262	1262	1262	GDHFCLIG_01384	DCOEAKDN_03090	CAHLJNJH_01728	IEJFIBJM_01633	FDNFLFOA_00439	KNLHNOFG_01993	KHBCPPAM_01141	PMKPIPAH_02989	CIFCONAO_03448	OFPFBJIB_01629	JLFACLEC_02092	HANCEBKE_01065	JFBKJDKP_02014	CFNAKKIB_01770	LOLFLMBH_01456	FKBCLEAI_01455	PEOEKBMJ_01627
fadD		Long-chain-fatty-acid--CoA ligase	17	17	1	1	509				1751	1751	1751	GDHFCLIG_01036	DCOEAKDN_03335	CAHLJNJH_01036	IEJFIBJM_00505	FDNFLFOA_02858	KNLHNOFG_01039	KHBCPPAM_01707	PMKPIPAH_00060	CIFCONAO_00780	OFPFBJIB_00502	JLFACLEC_01034	HANCEBKE_01608	JFBKJDKP_01030	CFNAKKIB_00256	LOLFLMBH_01608	FKBCLEAI_02049	PEOEKBMJ_01032
group_1323		hypothetical protein	17	17	1	5	115				617	617	617	GDHFCLIG_02663	DCOEAKDN_02579	CAHLJNJH_02351	IEJFIBJM_02912	FDNFLFOA_03801	KNLHNOFG_03470	KHBCPPAM_03168	PMKPIPAH_03734	CIFCONAO_02039	OFPFBJIB_02913	JLFACLEC_03996	HANCEBKE_03529	JFBKJDKP_02634	CFNAKKIB_03871	LOLFLMBH_03823	FKBCLEAI_04035	PEOEKBMJ_03877
group_1324		hypothetical protein	17	17	1	10	35				338	338	338	GDHFCLIG_04199	DCOEAKDN_03451	CAHLJNJH_04110	IEJFIBJM_04387	FDNFLFOA_04127	KNLHNOFG_04310	KHBCPPAM_04200	PMKPIPAH_03983	CIFCONAO_04101	OFPFBJIB_04197	JLFACLEC_04157	HANCEBKE_04227	JFBKJDKP_04196	CFNAKKIB_04213	LOLFLMBH_04229	FKBCLEAI_04196	PEOEKBMJ_04203
rpmB		50S ribosomal protein L28	17	17	1	5	125				236	236	236	GDHFCLIG_02653	DCOEAKDN_02589	CAHLJNJH_02361	IEJFIBJM_02902	FDNFLFOA_03811	KNLHNOFG_03480	KHBCPPAM_03158	PMKPIPAH_03724	CIFCONAO_02029	OFPFBJIB_02903	JLFACLEC_03986	HANCEBKE_03519	JFBKJDKP_02644	CFNAKKIB_03861	LOLFLMBH_03833	FKBCLEAI_04025	PEOEKBMJ_03887
fmt		Methionyl-tRNA formyltransferase	17	17	1	5	10				947	947	947	GDHFCLIG_02333	DCOEAKDN_01189	CAHLJNJH_04454	IEJFIBJM_02582	FDNFLFOA_02090	KNLHNOFG_04595	KHBCPPAM_04613	PMKPIPAH_04429	CIFCONAO_04506	OFPFBJIB_02582	JLFACLEC_02344	HANCEBKE_04447	JFBKJDKP_02963	CFNAKKIB_02617	LOLFLMBH_04449	FKBCLEAI_03014	PEOEKBMJ_02853
intQ_1		Putative defective protein IntQ	17	17	1	1	675				272	272	272	GDHFCLIG_00870	DCOEAKDN_00134	CAHLJNJH_00870	IEJFIBJM_00671	FDNFLFOA_00969	KNLHNOFG_00873	KHBCPPAM_02809	PMKPIPAH_03419	CIFCONAO_00614	OFPFBJIB_00668	JLFACLEC_00868	HANCEBKE_00868	JFBKJDKP_00864	CFNAKKIB_00422	LOLFLMBH_00866	FKBCLEAI_00107	PEOEKBMJ_00866
alsT_1		Amino-acid carrier protein AlsT	17	17	1	1	202				1436	1436	1436	GDHFCLIG_03869	DCOEAKDN_01768	CAHLJNJH_03967	IEJFIBJM_00199	FDNFLFOA_02265	KNLHNOFG_01345	KHBCPPAM_01400	PMKPIPAH_00366	CIFCONAO_01086	OFPFBJIB_00197	JLFACLEC_01340	HANCEBKE_01913	JFBKJDKP_01334	CFNAKKIB_03992	LOLFLMBH_01912	FKBCLEAI_01744	PEOEKBMJ_01337
pduV_2		Propanediol utilization protein PduV	17	17	1	6	161				479	479	479	GDHFCLIG_04146	DCOEAKDN_03576	CAHLJNJH_03178	IEJFIBJM_04155	FDNFLFOA_04074	KNLHNOFG_03265	KHBCPPAM_04048	PMKPIPAH_02438	CIFCONAO_03070	OFPFBJIB_03515	JLFACLEC_03162	HANCEBKE_03374	JFBKJDKP_03106	CFNAKKIB_03173	LOLFLMBH_04095	FKBCLEAI_03629	PEOEKBMJ_04156
gsk		Inosine-guanosine kinase	17	17	1	3	418				1349	1349	1349	GDHFCLIG_02107	DCOEAKDN_00788	CAHLJNJH_02063	IEJFIBJM_02356	FDNFLFOA_01589	KNLHNOFG_02304	KHBCPPAM_01984	PMKPIPAH_01272	CIFCONAO_01529	OFPFBJIB_02329	JLFACLEC_01756	HANCEBKE_02351	JFBKJDKP_02347	CFNAKKIB_02080	LOLFLMBH_02327	FKBCLEAI_02326	PEOEKBMJ_02326
yecS_1		L-cystine transport system permease protein YecS	17	17	1	1	715				632	632	632	GDHFCLIG_00830	DCOEAKDN_00174	CAHLJNJH_00830	IEJFIBJM_00711	FDNFLFOA_00929	KNLHNOFG_00833	KHBCPPAM_02849	PMKPIPAH_04522	CIFCONAO_00574	OFPFBJIB_00708	JLFACLEC_00828	HANCEBKE_00828	JFBKJDKP_00824	CFNAKKIB_00462	LOLFLMBH_00826	FKBCLEAI_00147	PEOEKBMJ_00826
nimT		2-nitroimidazole transporter	17	17	1	1	1189				1184	1184	1184	GDHFCLIG_00465	DCOEAKDN_00538	CAHLJNJH_00465	IEJFIBJM_01075	FDNFLFOA_00565	KNLHNOFG_00469	KHBCPPAM_00305	PMKPIPAH_01577	CIFCONAO_00210	OFPFBJIB_01071	JLFACLEC_00466	HANCEBKE_00466	JFBKJDKP_00463	CFNAKKIB_00823	LOLFLMBH_00465	FKBCLEAI_00508	PEOEKBMJ_00465
group_1333		hypothetical protein	17	17	1	1	451				128	128	128	GDHFCLIG_01093	DCOEAKDN_03277	CAHLJNJH_01093	IEJFIBJM_00447	FDNFLFOA_02800	KNLHNOFG_01096	KHBCPPAM_01649	PMKPIPAH_00117	CIFCONAO_00837	OFPFBJIB_00444	JLFACLEC_01091	HANCEBKE_01665	JFBKJDKP_01087	CFNAKKIB_00198	LOLFLMBH_01665	FKBCLEAI_01991	PEOEKBMJ_01089
pduE		Propanediol dehydratase small subunit	17	17	1	1	919				521	521	521	GDHFCLIG_00195	DCOEAKDN_02915	CAHLJNJH_00196	IEJFIBJM_01345	FDNFLFOA_01312	KNLHNOFG_00196	KHBCPPAM_00575	PMKPIPAH_03851	CIFCONAO_02304	OFPFBJIB_01341	JLFACLEC_00196	HANCEBKE_00196	JFBKJDKP_00194	CFNAKKIB_01092	LOLFLMBH_00196	FKBCLEAI_00777	PEOEKBMJ_00196
yeeA		Inner membrane protein YeeA	17	17	1	1	901				1058	1058	1058	GDHFCLIG_00177	DCOEAKDN_02933	CAHLJNJH_00178	IEJFIBJM_01363	FDNFLFOA_01330	KNLHNOFG_00178	KHBCPPAM_00593	PMKPIPAH_03869	CIFCONAO_02286	OFPFBJIB_01359	JLFACLEC_00178	HANCEBKE_00178	JFBKJDKP_00176	CFNAKKIB_01110	LOLFLMBH_00178	FKBCLEAI_00795	PEOEKBMJ_00178
chiA_2		Chitinase A	17	17	1	7	16				1763	1763	1763	GDHFCLIG_03200	DCOEAKDN_01380	CAHLJNJH_02946	IEJFIBJM_03283	FDNFLFOA_03100	KNLHNOFG_02846	KHBCPPAM_02521	PMKPIPAH_02019	CIFCONAO_02839	OFPFBJIB_03284	JLFACLEC_02930	HANCEBKE_02871	JFBKJDKP_03795	CFNAKKIB_02857	LOLFLMBH_03430	FKBCLEAI_03313	PEOEKBMJ_03330
group_1337		hypothetical protein	17	17	1	4	292				164	164	164	GDHFCLIG_02884	DCOEAKDN_04797	CAHLJNJH_02796	IEJFIBJM_03116	FDNFLFOA_02539	KNLHNOFG_02696	KHBCPPAM_03405	PMKPIPAH_03086	CIFCONAO_03712	OFPFBJIB_03117	JLFACLEC_02763	HANCEBKE_02720	JFBKJDKP_03462	CFNAKKIB_02457	LOLFLMBH_02852	FKBCLEAI_02854	PEOEKBMJ_03013
yqiJ		Inner membrane protein YqiJ	17	17	1	2	194				620	620	620	GDHFCLIG_01673	DCOEAKDN_02464	CAHLJNJH_01439	IEJFIBJM_01922	FDNFLFOA_00150	KNLHNOFG_01704	KHBCPPAM_00851	PMKPIPAH_00715	CIFCONAO_02410	OFPFBJIB_01918	JLFACLEC_03342	HANCEBKE_01354	JFBKJDKP_01725	CFNAKKIB_01481	LOLFLMBH_01167	FKBCLEAI_01166	PEOEKBMJ_01916
group_1339		hypothetical protein	17	17	1	3	285				101	101	101	GDHFCLIG_02238	DCOEAKDN_04000	CAHLJNJH_02194	IEJFIBJM_02487	FDNFLFOA_01720	KNLHNOFG_02173	KHBCPPAM_01853	PMKPIPAH_02825	CIFCONAO_01660	OFPFBJIB_02198	JLFACLEC_01625	HANCEBKE_02482	JFBKJDKP_02478	CFNAKKIB_01949	LOLFLMBH_02196	FKBCLEAI_02195	PEOEKBMJ_02195
aaeX		Protein AaeX	17	17	1	2	32				203	203	203	GDHFCLIG_01836	DCOEAKDN_04239	CAHLJNJH_04274	IEJFIBJM_02085	FDNFLFOA_04484	KNLHNOFG_01540	KHBCPPAM_00687	PMKPIPAH_04207	CIFCONAO_02574	OFPFBJIB_02081	JLFACLEC_04396	HANCEBKE_01517	JFBKJDKP_01562	CFNAKKIB_01317	LOLFLMBH_01003	FKBCLEAI_01003	PEOEKBMJ_02080
gfcB		putative lipoprotein GfcB	17	17	1	4	28				638	638	638	GDHFCLIG_03503	DCOEAKDN_02063	CAHLJNJH_03500	IEJFIBJM_03650	FDNFLFOA_03403	KNLHNOFG_03865	KHBCPPAM_02482	PMKPIPAH_04284	CIFCONAO_04283	OFPFBJIB_03836	JLFACLEC_03677	HANCEBKE_03887	JFBKJDKP_03834	CFNAKKIB_03409	LOLFLMBH_02591	FKBCLEAI_02593	PEOEKBMJ_03538
cysP		Thiosulfate-binding protein	17	17	1	6	185				1016	1016	1016	GDHFCLIG_04170	DCOEAKDN_03600	CAHLJNJH_03154	IEJFIBJM_04131	FDNFLFOA_04098	KNLHNOFG_03241	KHBCPPAM_04024	PMKPIPAH_02414	CIFCONAO_03046	OFPFBJIB_03491	JLFACLEC_03138	HANCEBKE_03398	JFBKJDKP_03130	CFNAKKIB_03197	LOLFLMBH_04119	FKBCLEAI_03653	PEOEKBMJ_04132
ydjH_1		putative sugar kinase YdjH	17	17	1	1	1208				947	947	947	GDHFCLIG_00484	DCOEAKDN_00519	CAHLJNJH_00484	IEJFIBJM_01056	FDNFLFOA_00584	KNLHNOFG_00488	KHBCPPAM_00286	PMKPIPAH_01558	CIFCONAO_00229	OFPFBJIB_01052	JLFACLEC_00485	HANCEBKE_00485	JFBKJDKP_00482	CFNAKKIB_00804	LOLFLMBH_00484	FKBCLEAI_00489	PEOEKBMJ_00484
phnO		Aminoalkylphosphonate N-acetyltransferase	17	17	1	4	93				434	434	434	GDHFCLIG_03439	DCOEAKDN_01999	CAHLJNJH_03564	IEJFIBJM_03715	FDNFLFOA_03339	KNLHNOFG_03801	KHBCPPAM_02418	PMKPIPAH_01816	CIFCONAO_02793	OFPFBJIB_03900	JLFACLEC_03741	HANCEBKE_03823	JFBKJDKP_03898	CFNAKKIB_03473	LOLFLMBH_02655	FKBCLEAI_02657	PEOEKBMJ_03602
sseB		Secreted effector protein SseB	17	17	1	1	1319				590	590	590	GDHFCLIG_00593	DCOEAKDN_00411	CAHLJNJH_00593	IEJFIBJM_00948	FDNFLFOA_00692	KNLHNOFG_00596	KHBCPPAM_00178	PMKPIPAH_00991	CIFCONAO_00337	OFPFBJIB_00943	JLFACLEC_00593	HANCEBKE_00593	JFBKJDKP_00589	CFNAKKIB_00697	LOLFLMBH_00591	FKBCLEAI_00382	PEOEKBMJ_00591
group_1346		hypothetical protein	17	17	1	11	36				869	869	869	GDHFCLIG_04447	DCOEAKDN_04643	CAHLJNJH_04367	IEJFIBJM_04491	FDNFLFOA_04540	KNLHNOFG_04483	KHBCPPAM_04570	PMKPIPAH_04418	CIFCONAO_04433	OFPFBJIB_04425	JLFACLEC_04373	HANCEBKE_04363	JFBKJDKP_04412	CFNAKKIB_04411	LOLFLMBH_04365	FKBCLEAI_04354	PEOEKBMJ_04353
ompR		Transcriptional regulatory protein OmpR	17	17	1	5	351				719	719	719	GDHFCLIG_02428	DCOEAKDN_01094	CAHLJNJH_02586	IEJFIBJM_02677	FDNFLFOA_01996	KNLHNOFG_03158	KHBCPPAM_02933	PMKPIPAH_02258	CIFCONAO_01804	OFPFBJIB_02677	JLFACLEC_02439	HANCEBKE_03109	JFBKJDKP_02869	CFNAKKIB_02711	LOLFLMBH_03192	FKBCLEAI_03109	PEOEKBMJ_02758
group_1348		hypothetical protein	17	17	1	4	413				242	242	242	GDHFCLIG_02736	DCOEAKDN_02091	CAHLJNJH_02646	IEJFIBJM_03264	FDNFLFOA_02391	KNLHNOFG_02548	KHBCPPAM_03555	PMKPIPAH_03236	CIFCONAO_03862	OFPFBJIB_03265	JLFACLEC_02911	HANCEBKE_02572	JFBKJDKP_03610	CFNAKKIB_02605	LOLFLMBH_03000	FKBCLEAI_03002	PEOEKBMJ_02865
group_1349		hypothetical protein	17	17	1	1	1511				2981	2981	2981	GDHFCLIG_00787	DCOEAKDN_00217	CAHLJNJH_00787	IEJFIBJM_00754	FDNFLFOA_00886	KNLHNOFG_00790	KHBCPPAM_02892	PMKPIPAH_01185	CIFCONAO_00531	OFPFBJIB_00751	JLFACLEC_00785	HANCEBKE_00785	JFBKJDKP_00781	CFNAKKIB_00505	LOLFLMBH_00783	FKBCLEAI_00190	PEOEKBMJ_00783
tig		Trigger factor	17	17	1	3	376				1298	1298	1298	GDHFCLIG_02149	DCOEAKDN_00830	CAHLJNJH_02105	IEJFIBJM_02398	FDNFLFOA_01631	KNLHNOFG_02262	KHBCPPAM_01942	PMKPIPAH_01230	CIFCONAO_01571	OFPFBJIB_02287	JLFACLEC_01714	HANCEBKE_02393	JFBKJDKP_02389	CFNAKKIB_02038	LOLFLMBH_02285	FKBCLEAI_02284	PEOEKBMJ_02284
group_1351		hypothetical protein	17	17	1	3	374				632	632	632	GDHFCLIG_02151	DCOEAKDN_00832	CAHLJNJH_02107	IEJFIBJM_02400	FDNFLFOA_01633	KNLHNOFG_02260	KHBCPPAM_01940	PMKPIPAH_01228	CIFCONAO_01573	OFPFBJIB_02285	JLFACLEC_01712	HANCEBKE_02395	JFBKJDKP_02391	CFNAKKIB_02036	LOLFLMBH_02283	FKBCLEAI_02282	PEOEKBMJ_02282
selB		Selenocysteine-specific elongation factor	17	17	1	5	172				1850	1850	1850	GDHFCLIG_02607	DCOEAKDN_00915	CAHLJNJH_02407	IEJFIBJM_02856	FDNFLFOA_01817	KNLHNOFG_03526	KHBCPPAM_03112	PMKPIPAH_03947	CIFCONAO_01983	OFPFBJIB_02857	JLFACLEC_02618	HANCEBKE_03473	JFBKJDKP_02690	CFNAKKIB_04331	LOLFLMBH_03013	FKBCLEAI_03288	PEOEKBMJ_02579
group_1353		hypothetical protein	17	17	1	1	1463				1490	1490	1490	GDHFCLIG_00739	DCOEAKDN_00265	CAHLJNJH_00739	IEJFIBJM_00802	FDNFLFOA_00838	KNLHNOFG_00742	KHBCPPAM_00032	PMKPIPAH_01137	CIFCONAO_00483	OFPFBJIB_00798	JLFACLEC_00738	HANCEBKE_00738	JFBKJDKP_00734	CFNAKKIB_00552	LOLFLMBH_00736	FKBCLEAI_00237	PEOEKBMJ_00736
ibpB		Small heat shock protein IbpB	17	17	1	5	49				428	428	428	GDHFCLIG_02729	DCOEAKDN_02513	CAHLJNJH_02285	IEJFIBJM_02978	FDNFLFOA_03735	KNLHNOFG_03404	KHBCPPAM_03234	PMKPIPAH_03800	CIFCONAO_02105	OFPFBJIB_02979	JLFACLEC_04062	HANCEBKE_03595	JFBKJDKP_02568	CFNAKKIB_03937	LOLFLMBH_03757	FKBCLEAI_04101	PEOEKBMJ_03811
group_1355		hypothetical protein	17	17	1	1	677				317	317	317	GDHFCLIG_00868	DCOEAKDN_00136	CAHLJNJH_00868	IEJFIBJM_00673	FDNFLFOA_00967	KNLHNOFG_00871	KHBCPPAM_02811	PMKPIPAH_03417	CIFCONAO_00612	OFPFBJIB_00670	JLFACLEC_00866	HANCEBKE_00866	JFBKJDKP_00862	CFNAKKIB_00424	LOLFLMBH_00864	FKBCLEAI_00109	PEOEKBMJ_00864
lacC		Tagatose-6-phosphate kinase	17	17	1	1	756				938	938	938	GDHFCLIG_00032	DCOEAKDN_03479	CAHLJNJH_00033	IEJFIBJM_01508	FDNFLFOA_01475	KNLHNOFG_00033	KHBCPPAM_03735	PMKPIPAH_03558	CIFCONAO_02141	OFPFBJIB_01504	JLFACLEC_00033	HANCEBKE_00033	JFBKJDKP_00031	CFNAKKIB_01255	LOLFLMBH_00033	FKBCLEAI_00940	PEOEKBMJ_00033
nagL		Maleylpyruvate isomerase	17	17	1	1	785				644	644	644	GDHFCLIG_00061	DCOEAKDN_03508	CAHLJNJH_00062	IEJFIBJM_01479	FDNFLFOA_01446	KNLHNOFG_00062	KHBCPPAM_03764	PMKPIPAH_03587	CIFCONAO_02170	OFPFBJIB_01475	JLFACLEC_00062	HANCEBKE_00062	JFBKJDKP_00060	CFNAKKIB_01226	LOLFLMBH_00062	FKBCLEAI_00911	PEOEKBMJ_00062
group_1358		hypothetical protein	17	17	1	4	376				107	107	107	GDHFCLIG_02800	DCOEAKDN_02155	CAHLJNJH_02710	IEJFIBJM_03200	FDNFLFOA_02455	KNLHNOFG_02612	KHBCPPAM_03491	PMKPIPAH_03172	CIFCONAO_03798	OFPFBJIB_03201	JLFACLEC_02847	HANCEBKE_02636	JFBKJDKP_03546	CFNAKKIB_02541	LOLFLMBH_02936	FKBCLEAI_02938	PEOEKBMJ_02929
group_1359		hypothetical protein	17	17	1	1	214				254	254	254	GDHFCLIG_03857	DCOEAKDN_02731	CAHLJNJH_03955	IEJFIBJM_00210	FDNFLFOA_02277	KNLHNOFG_01333	KHBCPPAM_01412	PMKPIPAH_00354	CIFCONAO_01074	OFPFBJIB_00208	JLFACLEC_01328	HANCEBKE_01901	JFBKJDKP_01323	CFNAKKIB_04003	LOLFLMBH_01901	FKBCLEAI_01755	PEOEKBMJ_01325
group_1360		hypothetical protein	17	17	1	1	1248				959	959	959	GDHFCLIG_00524	DCOEAKDN_00479	CAHLJNJH_00524	IEJFIBJM_01016	FDNFLFOA_00624	KNLHNOFG_00528	KHBCPPAM_00246	PMKPIPAH_01518	CIFCONAO_00269	OFPFBJIB_01012	JLFACLEC_00525	HANCEBKE_00525	JFBKJDKP_00522	CFNAKKIB_00764	LOLFLMBH_00524	FKBCLEAI_00449	PEOEKBMJ_00524
group_1361		hypothetical protein	17	17	1	1	917				350	350	350	GDHFCLIG_00193	DCOEAKDN_02917	CAHLJNJH_00194	IEJFIBJM_01347	FDNFLFOA_01314	KNLHNOFG_00194	KHBCPPAM_00577	PMKPIPAH_03853	CIFCONAO_02302	OFPFBJIB_01343	JLFACLEC_00194	HANCEBKE_00194	JFBKJDKP_00192	CFNAKKIB_01094	LOLFLMBH_00194	FKBCLEAI_00779	PEOEKBMJ_00194
ftnA_1		Bacterial non-heme ferritin	17	17	1	1	368				503	503	503	GDHFCLIG_01175	DCOEAKDN_03717	CAHLJNJH_01174	IEJFIBJM_00366	FDNFLFOA_02719	KNLHNOFG_01177	KHBCPPAM_01568	PMKPIPAH_00199	CIFCONAO_00919	OFPFBJIB_00363	JLFACLEC_01173	HANCEBKE_01746	JFBKJDKP_01168	CFNAKKIB_00117	LOLFLMBH_01746	FKBCLEAI_01910	PEOEKBMJ_01170
group_1363		hypothetical protein	17	17	1	6	224				326	326	326	GDHFCLIG_03373	DCOEAKDN_01780	CAHLJNJH_03318	IEJFIBJM_03469	FDNFLFOA_03120	KNLHNOFG_03735	KHBCPPAM_03396	PMKPIPAH_02732	CIFCONAO_03363	OFPFBJIB_03808	JLFACLEC_03496	HANCEBKE_03603	JFBKJDKP_03168	CFNAKKIB_03381	LOLFLMBH_03604	FKBCLEAI_03838	PEOEKBMJ_03356
rseB		Sigma-E factor regulatory protein RseB	17	17	1	6	40				956	956	956	GDHFCLIG_03938	DCOEAKDN_02645	CAHLJNJH_03296	IEJFIBJM_03999	FDNFLFOA_03866	KNLHNOFG_03383	KHBCPPAM_03893	PMKPIPAH_02556	CIFCONAO_03188	OFPFBJIB_03633	JLFACLEC_03279	HANCEBKE_03257	JFBKJDKP_02989	CFNAKKIB_03056	LOLFLMBH_03888	FKBCLEAI_03512	PEOEKBMJ_04000
alsT_2		Amino-acid carrier protein AlsT	17	17	1	4	394				1430	1430	1430	GDHFCLIG_02782	DCOEAKDN_02137	CAHLJNJH_02692	IEJFIBJM_03218	FDNFLFOA_02437	KNLHNOFG_02594	KHBCPPAM_03509	PMKPIPAH_03190	CIFCONAO_03816	OFPFBJIB_03219	JLFACLEC_02865	HANCEBKE_02618	JFBKJDKP_03564	CFNAKKIB_02559	LOLFLMBH_02954	FKBCLEAI_02956	PEOEKBMJ_02911
group_1366		putative FAD-linked oxidoreductase	17	17	1	1	1284				3056	3056	3056	GDHFCLIG_00560	DCOEAKDN_00444	CAHLJNJH_00560	IEJFIBJM_00981	FDNFLFOA_00659	KNLHNOFG_00563	KHBCPPAM_00211	PMKPIPAH_00958	CIFCONAO_00304	OFPFBJIB_00977	JLFACLEC_00560	HANCEBKE_00560	JFBKJDKP_00556	CFNAKKIB_00730	LOLFLMBH_00558	FKBCLEAI_00415	PEOEKBMJ_00558
pla		Coagulase/fibrinolysin	17	17	1	6	238				938	938	938	GDHFCLIG_03360	DCOEAKDN_01794	CAHLJNJH_03332	IEJFIBJM_03482	FDNFLFOA_03133	KNLHNOFG_03721	KHBCPPAM_03382	PMKPIPAH_02718	CIFCONAO_03350	OFPFBJIB_03795	JLFACLEC_03509	HANCEBKE_03616	JFBKJDKP_03182	CFNAKKIB_03368	LOLFLMBH_03590	FKBCLEAI_03824	PEOEKBMJ_03370
group_1368		hypothetical protein	17	17	1	11	9				941	941	941	GDHFCLIG_04500	DCOEAKDN_04551	CAHLJNJH_04511	IEJFIBJM_04464	FDNFLFOA_04634	KNLHNOFG_04664	KHBCPPAM_04597	PMKPIPAH_04391	CIFCONAO_04460	OFPFBJIB_04498	JLFACLEC_04325	HANCEBKE_04315	JFBKJDKP_04364	CFNAKKIB_04384	LOLFLMBH_04317	FKBCLEAI_04402	PEOEKBMJ_04380
rcsB_4		Transcriptional regulatory protein RcsB	17	17	1	11	43				350	350	350	GDHFCLIG_04440	DCOEAKDN_04650	CAHLJNJH_04374	IEJFIBJM_04498	FDNFLFOA_04533	KNLHNOFG_04476	KHBCPPAM_04533	PMKPIPAH_04349	CIFCONAO_04428	OFPFBJIB_04418	JLFACLEC_04366	HANCEBKE_04356	JFBKJDKP_04405	CFNAKKIB_04343	LOLFLMBH_04358	FKBCLEAI_04361	PEOEKBMJ_04421
rpmJ		50S ribosomal protein L36	17	17	1	5	22				116	116	116	GDHFCLIG_02345	DCOEAKDN_01177	CAHLJNJH_04466	IEJFIBJM_02594	FDNFLFOA_02078	KNLHNOFG_04607	KHBCPPAM_04625	PMKPIPAH_04441	CIFCONAO_04494	OFPFBJIB_02594	JLFACLEC_02356	HANCEBKE_04435	JFBKJDKP_02951	CFNAKKIB_02629	LOLFLMBH_04437	FKBCLEAI_03026	PEOEKBMJ_02841
pepA		Cytosol aminopeptidase	17	17	1	4	261				1511	1511	1511	GDHFCLIG_02914	DCOEAKDN_04115	CAHLJNJH_02826	IEJFIBJM_03086	FDNFLFOA_02569	KNLHNOFG_02726	KHBCPPAM_02251	PMKPIPAH_01983	CIFCONAO_02626	OFPFBJIB_03087	JLFACLEC_02733	HANCEBKE_02750	JFBKJDKP_03432	CFNAKKIB_02427	LOLFLMBH_02822	FKBCLEAI_02824	PEOEKBMJ_03043
fpr		Ferredoxin--NADP reductase	17	17	1	8	51				746	746	746	GDHFCLIG_03621	DCOEAKDN_02282	CAHLJNJH_03720	IEJFIBJM_03872	FDNFLFOA_03681	KNLHNOFG_03939	KHBCPPAM_03609	PMKPIPAH_03290	CIFCONAO_03916	OFPFBJIB_04011	JLFACLEC_03854	HANCEBKE_04005	JFBKJDKP_04054	CFNAKKIB_03585	LOLFLMBH_03659	FKBCLEAI_03937	PEOEKBMJ_03757
sgrR_3		HTH-type transcriptional regulator SgrR	17	17	1	12	37				1790	1790	1790	GDHFCLIG_04312	DCOEAKDN_03635	CAHLJNJH_04230	IEJFIBJM_04427	FDNFLFOA_04240	KNLHNOFG_04343	KHBCPPAM_04313	PMKPIPAH_04096	CIFCONAO_04214	OFPFBJIB_04317	JLFACLEC_04277	HANCEBKE_04267	JFBKJDKP_04309	CFNAKKIB_04246	LOLFLMBH_04269	FKBCLEAI_04316	PEOEKBMJ_04316
group_1374		hypothetical protein	17	17	1	3	213				272	272	272	GDHFCLIG_02310	DCOEAKDN_04476	CAHLJNJH_02266	IEJFIBJM_02559	FDNFLFOA_01792	KNLHNOFG_02101	KHBCPPAM_01781	PMKPIPAH_02753	CIFCONAO_01732	OFPFBJIB_02126	JLFACLEC_01553	HANCEBKE_02554	JFBKJDKP_02550	CFNAKKIB_01877	LOLFLMBH_02124	FKBCLEAI_02123	PEOEKBMJ_02123
group_1375		hypothetical protein	17	17	1	4	402			Hypothetical protein with no hits to refseq/uniprot/clusters/cdd/tigrfams/pfam overlapping another protein with hits	140	140	140	GDHFCLIG_02774	DCOEAKDN_02129	CAHLJNJH_02684	IEJFIBJM_03226	FDNFLFOA_02429	KNLHNOFG_02586	KHBCPPAM_03517	PMKPIPAH_03198	CIFCONAO_03824	OFPFBJIB_03227	JLFACLEC_02873	HANCEBKE_02610	JFBKJDKP_03572	CFNAKKIB_02567	LOLFLMBH_02962	FKBCLEAI_02964	PEOEKBMJ_02903
ung		Uracil-DNA glycosylase	17	17	1	6	31				689	689	689	GDHFCLIG_03929	DCOEAKDN_02636	CAHLJNJH_03305	IEJFIBJM_04008	FDNFLFOA_03857	KNLHNOFG_03392	KHBCPPAM_03902	PMKPIPAH_02565	CIFCONAO_03197	OFPFBJIB_03642	JLFACLEC_03288	HANCEBKE_03248	JFBKJDKP_02980	CFNAKKIB_03047	LOLFLMBH_03879	FKBCLEAI_03503	PEOEKBMJ_04009
hflX		GTPase HflX	17	17	1	4	165				1280	1280	1280	GDHFCLIG_03010	DCOEAKDN_03808	CAHLJNJH_02922	IEJFIBJM_02990	FDNFLFOA_02665	KNLHNOFG_02822	KHBCPPAM_02347	PMKPIPAH_01887	CIFCONAO_02722	OFPFBJIB_02991	JLFACLEC_02636	HANCEBKE_02847	JFBKJDKP_03335	CFNAKKIB_02330	LOLFLMBH_02725	FKBCLEAI_02727	PEOEKBMJ_03140
group_1378		hypothetical protein	17	17	1	4	176				659	659	659	GDHFCLIG_02999	DCOEAKDN_03797	CAHLJNJH_02911	IEJFIBJM_03001	FDNFLFOA_02654	KNLHNOFG_02811	KHBCPPAM_02336	PMKPIPAH_01898	CIFCONAO_02711	OFPFBJIB_03002	JLFACLEC_02647	HANCEBKE_02836	JFBKJDKP_03346	CFNAKKIB_02341	LOLFLMBH_02736	FKBCLEAI_02738	PEOEKBMJ_03129
group_1379		hypothetical protein	17	17	1	3	261			Hypothetical protein with no hits to refseq/uniprot/clusters/cdd/tigrfams/pfam overlapping another protein with hits	272	272	272	GDHFCLIG_02262	DCOEAKDN_04024	CAHLJNJH_02218	IEJFIBJM_02511	FDNFLFOA_01744	KNLHNOFG_02149	KHBCPPAM_01829	PMKPIPAH_02801	CIFCONAO_01684	OFPFBJIB_02174	JLFACLEC_01601	HANCEBKE_02506	JFBKJDKP_02502	CFNAKKIB_01925	LOLFLMBH_02172	FKBCLEAI_02171	PEOEKBMJ_02171
rsmE		Ribosomal RNA small subunit methyltransferase E	17	17	1	2	300				731	731	731	GDHFCLIG_01567	DCOEAKDN_01456	CAHLJNJH_01545	IEJFIBJM_01816	FDNFLFOA_00256	KNLHNOFG_01810	KHBCPPAM_00957	PMKPIPAH_00821	CIFCONAO_03648	OFPFBJIB_01812	JLFACLEC_02275	HANCEBKE_01248	JFBKJDKP_01831	CFNAKKIB_01587	LOLFLMBH_01273	FKBCLEAI_01272	PEOEKBMJ_01810
rcsB_2		Transcriptional regulatory protein RcsB	17	17	1	6	366				650	650	650	GDHFCLIG_03231	DCOEAKDN_01923	CAHLJNJH_03461	IEJFIBJM_03611	FDNFLFOA_03262	KNLHNOFG_03592	KHBCPPAM_03253	PMKPIPAH_02589	CIFCONAO_03221	OFPFBJIB_03666	JLFACLEC_03638	HANCEBKE_03745	JFBKJDKP_03311	CFNAKKIB_03239	LOLFLMBH_03461	FKBCLEAI_03695	PEOEKBMJ_03499
group_1382		hypothetical protein	17	17	1	11	26				740	740	740	GDHFCLIG_04517	DCOEAKDN_04534	CAHLJNJH_04494	IEJFIBJM_04481	FDNFLFOA_04617	KNLHNOFG_04681	KHBCPPAM_04580	PMKPIPAH_04408	CIFCONAO_04443	OFPFBJIB_04471	JLFACLEC_04308	HANCEBKE_04298	JFBKJDKP_04347	CFNAKKIB_04401	LOLFLMBH_04300	FKBCLEAI_04419	PEOEKBMJ_04363
ompF		Outer membrane protein F	17	17	1	1	198				1091	1091	1091	GDHFCLIG_03873	DCOEAKDN_01764	CAHLJNJH_03971	IEJFIBJM_00195	FDNFLFOA_02261	KNLHNOFG_01349	KHBCPPAM_01396	PMKPIPAH_00370	CIFCONAO_01090	OFPFBJIB_00193	JLFACLEC_01344	HANCEBKE_01917	JFBKJDKP_01338	CFNAKKIB_03988	LOLFLMBH_01916	FKBCLEAI_01740	PEOEKBMJ_01341
yohD		Inner membrane protein YohD	17	17	1	1	790				569	569	569	GDHFCLIG_00066	DCOEAKDN_03513	CAHLJNJH_00067	IEJFIBJM_01474	FDNFLFOA_01441	KNLHNOFG_00067	KHBCPPAM_03769	PMKPIPAH_03592	CIFCONAO_02175	OFPFBJIB_01470	JLFACLEC_00067	HANCEBKE_00067	JFBKJDKP_00065	CFNAKKIB_01221	LOLFLMBH_00067	FKBCLEAI_00906	PEOEKBMJ_00067
psrA		Polysulfide reductase chain A	17	17	1	1	896				2276	2276	2276	GDHFCLIG_00172	DCOEAKDN_02938	CAHLJNJH_00173	IEJFIBJM_01368	FDNFLFOA_01335	KNLHNOFG_00173	KHBCPPAM_00598	PMKPIPAH_03874	CIFCONAO_02281	OFPFBJIB_01364	JLFACLEC_00173	HANCEBKE_00173	JFBKJDKP_00171	CFNAKKIB_01115	LOLFLMBH_00173	FKBCLEAI_00800	PEOEKBMJ_00173
ldhA		D-lactate dehydrogenase	17	17	1	1	700				989	989	989	GDHFCLIG_00845	DCOEAKDN_00159	CAHLJNJH_00845	IEJFIBJM_00696	FDNFLFOA_00944	KNLHNOFG_00848	KHBCPPAM_02834	PMKPIPAH_03394	CIFCONAO_00589	OFPFBJIB_00693	JLFACLEC_00843	HANCEBKE_00843	JFBKJDKP_00839	CFNAKKIB_00447	LOLFLMBH_00841	FKBCLEAI_00132	PEOEKBMJ_00841
tag		DNA-3-methyladenine glycosylase 1	17	17	1	5	212				581	581	581	GDHFCLIG_02568	DCOEAKDN_00954	CAHLJNJH_02446	IEJFIBJM_02817	FDNFLFOA_01856	KNLHNOFG_03566	KHBCPPAM_03073	PMKPIPAH_03908	CIFCONAO_01944	OFPFBJIB_02817	JLFACLEC_02579	HANCEBKE_03434	JFBKJDKP_02729	CFNAKKIB_04292	LOLFLMBH_03052	FKBCLEAI_03249	PEOEKBMJ_02618
eutL		Ethanolamine utilization protein EutL	17	17	1	6	174				659	659	659	GDHFCLIG_04159	DCOEAKDN_03589	CAHLJNJH_03165	IEJFIBJM_04142	FDNFLFOA_04087	KNLHNOFG_03252	KHBCPPAM_04035	PMKPIPAH_02425	CIFCONAO_03057	OFPFBJIB_03502	JLFACLEC_03149	HANCEBKE_03387	JFBKJDKP_03119	CFNAKKIB_03186	LOLFLMBH_04108	FKBCLEAI_03642	PEOEKBMJ_04143
trg_3		Methyl-accepting chemotaxis protein III	17	17	1	2	176				1568	1568	1568	GDHFCLIG_01691	DCOEAKDN_02446	CAHLJNJH_01421	IEJFIBJM_01940	FDNFLFOA_00132	KNLHNOFG_01686	KHBCPPAM_00833	PMKPIPAH_00697	CIFCONAO_02428	OFPFBJIB_01936	JLFACLEC_03360	HANCEBKE_01372	JFBKJDKP_01707	CFNAKKIB_01463	LOLFLMBH_01149	FKBCLEAI_01148	PEOEKBMJ_01934
yabJ		2-iminobutanoate/2-iminopropanoate deaminase	17	17	1	1	505				344	344	344	GDHFCLIG_01040	DCOEAKDN_03331	CAHLJNJH_01040	IEJFIBJM_00501	FDNFLFOA_02854	KNLHNOFG_01043	KHBCPPAM_01703	PMKPIPAH_00064	CIFCONAO_00784	OFPFBJIB_00498	JLFACLEC_01038	HANCEBKE_01612	JFBKJDKP_01034	CFNAKKIB_00252	LOLFLMBH_01612	FKBCLEAI_02045	PEOEKBMJ_01036
rpmI		50S ribosomal protein L35	17	17	1	1	1254				197	197	197	GDHFCLIG_00530	DCOEAKDN_00473	CAHLJNJH_00530	IEJFIBJM_01010	FDNFLFOA_00630	KNLHNOFG_00534	KHBCPPAM_00240	PMKPIPAH_00929	CIFCONAO_00275	OFPFBJIB_01006	JLFACLEC_00531	HANCEBKE_00531	JFBKJDKP_00527	CFNAKKIB_00759	LOLFLMBH_00529	FKBCLEAI_00444	PEOEKBMJ_00529
emrD		Multidrug resistance protein D	17	17	1	5	58				1184	1184	1184	GDHFCLIG_02720	DCOEAKDN_02522	CAHLJNJH_02294	IEJFIBJM_02969	FDNFLFOA_03744	KNLHNOFG_03413	KHBCPPAM_03225	PMKPIPAH_03791	CIFCONAO_02096	OFPFBJIB_02970	JLFACLEC_04053	HANCEBKE_03586	JFBKJDKP_02577	CFNAKKIB_03928	LOLFLMBH_03766	FKBCLEAI_04092	PEOEKBMJ_03820
group_1393		hypothetical protein	17	17	1	2	252				710	710	710	GDHFCLIG_01615	DCOEAKDN_01408	CAHLJNJH_01497	IEJFIBJM_01864	FDNFLFOA_00208	KNLHNOFG_01762	KHBCPPAM_00909	PMKPIPAH_00773	CIFCONAO_03696	OFPFBJIB_01860	JLFACLEC_02323	HANCEBKE_01296	JFBKJDKP_01783	CFNAKKIB_01539	LOLFLMBH_01225	FKBCLEAI_01224	PEOEKBMJ_01858
fes_1		Enterochelin esterase	17	17	1	3	154				1214	1214	1214	GDHFCLIG_02020	DCOEAKDN_00701	CAHLJNJH_01976	IEJFIBJM_02269	FDNFLFOA_03432	KNLHNOFG_02391	KHBCPPAM_02071	PMKPIPAH_01359	CIFCONAO_01442	OFPFBJIB_02416	JLFACLEC_01843	HANCEBKE_02264	JFBKJDKP_02260	CFNAKKIB_02167	LOLFLMBH_02414	FKBCLEAI_02413	PEOEKBMJ_02413
atpE		ATP synthase subunit c	17	17	1	12	64				239	239	239	GDHFCLIG_04302	DCOEAKDN_03625	CAHLJNJH_04240	IEJFIBJM_04437	FDNFLFOA_04230	KNLHNOFG_04333	KHBCPPAM_04303	PMKPIPAH_04086	CIFCONAO_04204	OFPFBJIB_04327	JLFACLEC_04287	HANCEBKE_04277	JFBKJDKP_04299	CFNAKKIB_04236	LOLFLMBH_04279	FKBCLEAI_04326	PEOEKBMJ_04306
yfkM		General stress protein 18	17	17	1	2	129				518	518	518	GDHFCLIG_01738	DCOEAKDN_02398	CAHLJNJH_01374	IEJFIBJM_01987	FDNFLFOA_00085	KNLHNOFG_01639	KHBCPPAM_00785	PMKPIPAH_00650	CIFCONAO_02475	OFPFBJIB_01983	JLFACLEC_03407	HANCEBKE_01419	JFBKJDKP_01660	CFNAKKIB_01416	LOLFLMBH_01102	FKBCLEAI_01101	PEOEKBMJ_01981
group_1397		hypothetical protein	17	17	1	2	478				176	176	176	GDHFCLIG_01372	DCOEAKDN_03102	CAHLJNJH_01740	IEJFIBJM_01621	FDNFLFOA_00451	KNLHNOFG_02005	KHBCPPAM_01153	PMKPIPAH_03001	CIFCONAO_03460	OFPFBJIB_01617	JLFACLEC_02080	HANCEBKE_01053	JFBKJDKP_02026	CFNAKKIB_01782	LOLFLMBH_01468	FKBCLEAI_01467	PEOEKBMJ_01615
hemN_2		Oxygen-independent coproporphyrinogen-III oxidase-like protein	17	17	1	8	89				1241	1241	1241	GDHFCLIG_03545	DCOEAKDN_02358	CAHLJNJH_03644	IEJFIBJM_03796	FDNFLFOA_03605	KNLHNOFG_04015	KHBCPPAM_03685	PMKPIPAH_03366	CIFCONAO_03992	OFPFBJIB_04087	JLFACLEC_03930	HANCEBKE_03929	JFBKJDKP_03978	CFNAKKIB_03661	LOLFLMBH_03735	FKBCLEAI_03861	PEOEKBMJ_03681
recE_2		Exodeoxyribonuclease 8	17	17	1	1	454				653	653	653	GDHFCLIG_01090	DCOEAKDN_03280	CAHLJNJH_01090	IEJFIBJM_00450	FDNFLFOA_02803	KNLHNOFG_01093	KHBCPPAM_01652	PMKPIPAH_00114	CIFCONAO_00834	OFPFBJIB_00447	JLFACLEC_01088	HANCEBKE_01662	JFBKJDKP_01084	CFNAKKIB_00201	LOLFLMBH_01662	FKBCLEAI_01994	PEOEKBMJ_01086
yjeM		Inner membrane transporter YjeM	17	17	1	4	148				1502	1502	1502	GDHFCLIG_03385	DCOEAKDN_01946	CAHLJNJH_03618	IEJFIBJM_03770	FDNFLFOA_03285	KNLHNOFG_03747	KHBCPPAM_02364	PMKPIPAH_01870	CIFCONAO_02739	OFPFBJIB_03953	JLFACLEC_03796	HANCEBKE_03768	JFBKJDKP_03952	CFNAKKIB_03527	LOLFLMBH_02708	FKBCLEAI_02710	PEOEKBMJ_03655
rpsS		30S ribosomal protein S19	17	17	1	5	39				278	278	278	GDHFCLIG_02362	DCOEAKDN_01160	CAHLJNJH_04483	IEJFIBJM_02611	FDNFLFOA_02061	KNLHNOFG_04624	KHBCPPAM_04642	PMKPIPAH_04458	CIFCONAO_04477	OFPFBJIB_02611	JLFACLEC_02373	HANCEBKE_04418	JFBKJDKP_02934	CFNAKKIB_02646	LOLFLMBH_04420	FKBCLEAI_03043	PEOEKBMJ_02824
asnA		Aspartate--ammonia ligase	17	17	1	12	57				992	992	992	GDHFCLIG_04295	DCOEAKDN_03618	CAHLJNJH_04247	IEJFIBJM_04444	FDNFLFOA_04223	KNLHNOFG_04326	KHBCPPAM_04296	PMKPIPAH_04079	CIFCONAO_04197	OFPFBJIB_04334	JLFACLEC_04294	HANCEBKE_04284	JFBKJDKP_04292	CFNAKKIB_04229	LOLFLMBH_04286	FKBCLEAI_04333	PEOEKBMJ_04299
aceK		Isocitrate dehydrogenase kinase/phosphatase	17	17	1	4	9				1751	1751	1751	GDHFCLIG_03522	DCOEAKDN_02082	CAHLJNJH_03481	IEJFIBJM_03631	FDNFLFOA_03422	KNLHNOFG_03884	KHBCPPAM_02501	PMKPIPAH_04481	CIFCONAO_04302	OFPFBJIB_03817	JLFACLEC_03658	HANCEBKE_03906	JFBKJDKP_03815	CFNAKKIB_03390	LOLFLMBH_02572	FKBCLEAI_02574	PEOEKBMJ_03519
exuT_1		Hexuronate transporter	17	17	1	1	1462				1286	1286	1286	GDHFCLIG_00738	DCOEAKDN_00266	CAHLJNJH_00738	IEJFIBJM_00803	FDNFLFOA_00837	KNLHNOFG_00741	KHBCPPAM_00033	PMKPIPAH_01136	CIFCONAO_00482	OFPFBJIB_00799	JLFACLEC_00737	HANCEBKE_00737	JFBKJDKP_00733	CFNAKKIB_00553	LOLFLMBH_00735	FKBCLEAI_00238	PEOEKBMJ_00735
sgrT		Putative inhibitor of glucose uptake transporter SgrT	17	17	1	7	93				122	122	122	GDHFCLIG_03070	DCOEAKDN_01250	CAHLJNJH_03076	IEJFIBJM_03413	FDNFLFOA_02970	KNLHNOFG_02976	KHBCPPAM_02651	PMKPIPAH_02149	CIFCONAO_02969	OFPFBJIB_03414	JLFACLEC_03060	HANCEBKE_03001	JFBKJDKP_03665	CFNAKKIB_02987	LOLFLMBH_03300	FKBCLEAI_03443	PEOEKBMJ_03200
envZ		Osmolarity sensor protein EnvZ	17	17	1	5	352				1352	1352	1352	GDHFCLIG_02427	DCOEAKDN_01095	CAHLJNJH_02587	IEJFIBJM_02676	FDNFLFOA_01997	KNLHNOFG_03159	KHBCPPAM_02932	PMKPIPAH_02257	CIFCONAO_01803	OFPFBJIB_02676	JLFACLEC_02438	HANCEBKE_03108	JFBKJDKP_02870	CFNAKKIB_02710	LOLFLMBH_03193	FKBCLEAI_03108	PEOEKBMJ_02759
parC		DNA topoisomerase 4 subunit A	17	17	1	2	218				2258	2258	2258	GDHFCLIG_01649	DCOEAKDN_02488	CAHLJNJH_01463	IEJFIBJM_01898	FDNFLFOA_00174	KNLHNOFG_01728	KHBCPPAM_00875	PMKPIPAH_00739	CIFCONAO_02386	OFPFBJIB_01894	JLFACLEC_03318	HANCEBKE_01330	JFBKJDKP_01749	CFNAKKIB_01505	LOLFLMBH_01191	FKBCLEAI_01190	PEOEKBMJ_01892
group_1408		hypothetical protein	17	17	1	4	247				1403	1403	1403	GDHFCLIG_02928	DCOEAKDN_04129	CAHLJNJH_02840	IEJFIBJM_03072	FDNFLFOA_02583	KNLHNOFG_02740	KHBCPPAM_02265	PMKPIPAH_01969	CIFCONAO_02640	OFPFBJIB_03073	JLFACLEC_02719	HANCEBKE_02764	JFBKJDKP_03418	CFNAKKIB_02413	LOLFLMBH_02808	FKBCLEAI_02810	PEOEKBMJ_03057
group_1409		hypothetical protein	17	17	1	8	119				443	443	443	GDHFCLIG_03575	DCOEAKDN_02328	CAHLJNJH_03674	IEJFIBJM_03826	FDNFLFOA_03635	KNLHNOFG_03985	KHBCPPAM_03655	PMKPIPAH_03336	CIFCONAO_03962	OFPFBJIB_04057	JLFACLEC_03900	HANCEBKE_03959	JFBKJDKP_04008	CFNAKKIB_03631	LOLFLMBH_03705	FKBCLEAI_03891	PEOEKBMJ_03711
narW		putative nitrate reductase molybdenum cofactor assembly chaperone NarW	17	17	1	1	1496				695	695	695	GDHFCLIG_00772	DCOEAKDN_00232	CAHLJNJH_00772	IEJFIBJM_00769	FDNFLFOA_00871	KNLHNOFG_00775	KHBCPPAM_02907	PMKPIPAH_01170	CIFCONAO_00516	OFPFBJIB_00766	JLFACLEC_00770	HANCEBKE_00770	JFBKJDKP_00766	CFNAKKIB_00520	LOLFLMBH_00768	FKBCLEAI_00205	PEOEKBMJ_00768
dxr		1-deoxy-D-xylulose 5-phosphate reductoisomerase	17	17	1	7	29				1196	1196	1196	GDHFCLIG_03187	DCOEAKDN_01367	CAHLJNJH_02959	IEJFIBJM_03296	FDNFLFOA_03087	KNLHNOFG_02859	KHBCPPAM_02534	PMKPIPAH_02032	CIFCONAO_02852	OFPFBJIB_03297	JLFACLEC_02943	HANCEBKE_02884	JFBKJDKP_03782	CFNAKKIB_02870	LOLFLMBH_03417	FKBCLEAI_03326	PEOEKBMJ_03317
parA_2		Plasmid partition protein A	17	17	1	11	10				1205	1205	1205	GDHFCLIG_04501	DCOEAKDN_04550	CAHLJNJH_04510	IEJFIBJM_04465	FDNFLFOA_04633	KNLHNOFG_04665	KHBCPPAM_04596	PMKPIPAH_04392	CIFCONAO_04459	OFPFBJIB_04497	JLFACLEC_04324	HANCEBKE_04314	JFBKJDKP_04363	CFNAKKIB_04385	LOLFLMBH_04316	FKBCLEAI_04403	PEOEKBMJ_04379
group_1413		hypothetical protein	17	17	1	1	1317				242	242	242	GDHFCLIG_00591	DCOEAKDN_00413	CAHLJNJH_00591	IEJFIBJM_00950	FDNFLFOA_00690	KNLHNOFG_00594	KHBCPPAM_00180	PMKPIPAH_00989	CIFCONAO_00335	OFPFBJIB_00945	JLFACLEC_00591	HANCEBKE_00591	JFBKJDKP_00587	CFNAKKIB_00699	LOLFLMBH_00589	FKBCLEAI_00384	PEOEKBMJ_00589
cysJ_2		Sulfite reductase [NADPH] flavoprotein alpha-component	17	17	1	2	522				1799	1799	1799	GDHFCLIG_01415	DCOEAKDN_04494	CAHLJNJH_01697	IEJFIBJM_01664	FDNFLFOA_00408	KNLHNOFG_01962	KHBCPPAM_01109	PMKPIPAH_02958	CIFCONAO_03417	OFPFBJIB_01660	JLFACLEC_02123	HANCEBKE_01096	JFBKJDKP_01983	CFNAKKIB_01739	LOLFLMBH_01425	FKBCLEAI_01424	PEOEKBMJ_01658
msrC		Free methionine-R-sulfoxide reductase	17	17	1	1	481				569	569	569	GDHFCLIG_01063	DCOEAKDN_03307	CAHLJNJH_01063	IEJFIBJM_00477	FDNFLFOA_02830	KNLHNOFG_01066	KHBCPPAM_01679	PMKPIPAH_00087	CIFCONAO_00807	OFPFBJIB_00474	JLFACLEC_01061	HANCEBKE_01635	JFBKJDKP_01057	CFNAKKIB_00228	LOLFLMBH_01635	FKBCLEAI_02021	PEOEKBMJ_01059
zwf		Glucose-6-phosphate 1-dehydrogenase	17	17	1	1	413				1475	1475	1475	GDHFCLIG_01130	DCOEAKDN_04347	CAHLJNJH_01129	IEJFIBJM_00411	FDNFLFOA_02764	KNLHNOFG_01132	KHBCPPAM_01613	PMKPIPAH_00154	CIFCONAO_00874	OFPFBJIB_00408	JLFACLEC_01128	HANCEBKE_01701	JFBKJDKP_01123	CFNAKKIB_00162	LOLFLMBH_01701	FKBCLEAI_01955	PEOEKBMJ_01125
group_1417		hypothetical protein	17	17	1	2	36				266	266	266	GDHFCLIG_01832	DCOEAKDN_04243	CAHLJNJH_04270	IEJFIBJM_02081	FDNFLFOA_04488	KNLHNOFG_01544	KHBCPPAM_00691	PMKPIPAH_04211	CIFCONAO_02570	OFPFBJIB_02077	JLFACLEC_04392	HANCEBKE_01513	JFBKJDKP_01566	CFNAKKIB_01321	LOLFLMBH_01007	FKBCLEAI_01007	PEOEKBMJ_02076
torD		Chaperone protein TorD	17	17	1	12	2				632	632	632	GDHFCLIG_04347	DCOEAKDN_03670	CAHLJNJH_04195	IEJFIBJM_04392	FDNFLFOA_04275	KNLHNOFG_04378	KHBCPPAM_04348	PMKPIPAH_04131	CIFCONAO_04249	OFPFBJIB_04282	JLFACLEC_04242	HANCEBKE_04232	JFBKJDKP_04344	CFNAKKIB_04281	LOLFLMBH_04234	FKBCLEAI_04281	PEOEKBMJ_04351
sgrR_1		HTH-type transcriptional regulator SgrR	17	17	1	3	385				1700	1700	1700	GDHFCLIG_02140	DCOEAKDN_00821	CAHLJNJH_02096	IEJFIBJM_02389	FDNFLFOA_01622	KNLHNOFG_02271	KHBCPPAM_01951	PMKPIPAH_01239	CIFCONAO_01562	OFPFBJIB_02296	JLFACLEC_01723	HANCEBKE_02384	JFBKJDKP_02380	CFNAKKIB_02047	LOLFLMBH_02294	FKBCLEAI_02293	PEOEKBMJ_02293
group_1420		hypothetical protein	17	17	1	2	343				311	311	311	GDHFCLIG_01524	DCOEAKDN_01499	CAHLJNJH_01588	IEJFIBJM_01773	FDNFLFOA_00299	KNLHNOFG_01853	KHBCPPAM_01000	PMKPIPAH_00864	CIFCONAO_03605	OFPFBJIB_01769	JLFACLEC_02232	HANCEBKE_01205	JFBKJDKP_01874	CFNAKKIB_01630	LOLFLMBH_01316	FKBCLEAI_01315	PEOEKBMJ_01767
rplQ		50S ribosomal protein L17	17	17	1	5	17				383	383	383	GDHFCLIG_02340	DCOEAKDN_01182	CAHLJNJH_04461	IEJFIBJM_02589	FDNFLFOA_02083	KNLHNOFG_04602	KHBCPPAM_04620	PMKPIPAH_04436	CIFCONAO_04499	OFPFBJIB_02589	JLFACLEC_02351	HANCEBKE_04440	JFBKJDKP_02956	CFNAKKIB_02624	LOLFLMBH_04442	FKBCLEAI_03021	PEOEKBMJ_02846
group_1422		hypothetical protein	17	17	1	5	362				539	539	539	GDHFCLIG_02417	DCOEAKDN_01105	CAHLJNJH_02597	IEJFIBJM_02666	FDNFLFOA_02007	KNLHNOFG_03169	KHBCPPAM_02922	PMKPIPAH_02247	CIFCONAO_01793	OFPFBJIB_02666	JLFACLEC_02428	HANCEBKE_03098	JFBKJDKP_02880	CFNAKKIB_02700	LOLFLMBH_03203	FKBCLEAI_03098	PEOEKBMJ_02769
ahr		Aldehyde reductase Ahr	17	17	1	4	269				1019	1019	1019	GDHFCLIG_02906	DCOEAKDN_04107	CAHLJNJH_02818	IEJFIBJM_03094	FDNFLFOA_02561	KNLHNOFG_02718	KHBCPPAM_02243	PMKPIPAH_01991	CIFCONAO_02618	OFPFBJIB_03095	JLFACLEC_02741	HANCEBKE_02742	JFBKJDKP_03440	CFNAKKIB_02435	LOLFLMBH_02830	FKBCLEAI_02832	PEOEKBMJ_03035
group_1424		hypothetical protein	17	17	1	4	429				761	761	761	GDHFCLIG_02752	DCOEAKDN_02107	CAHLJNJH_02662	IEJFIBJM_03248	FDNFLFOA_02407	KNLHNOFG_02564	KHBCPPAM_03539	PMKPIPAH_03220	CIFCONAO_03846	OFPFBJIB_03249	JLFACLEC_02895	HANCEBKE_02588	JFBKJDKP_03594	CFNAKKIB_02589	LOLFLMBH_02984	FKBCLEAI_02986	PEOEKBMJ_02881
csiD		Protein CsiD	17	17	1	9	36				977	977	977	GDHFCLIG_04068	DCOEAKDN_03218	CAHLJNJH_04053	IEJFIBJM_04070	FDNFLFOA_03977	KNLHNOFG_04068	KHBCPPAM_03945	PMKPIPAH_03658	CIFCONAO_04044	OFPFBJIB_04159	JLFACLEC_04119	HANCEBKE_04109	JFBKJDKP_04139	CFNAKKIB_04076	LOLFLMBH_03998	FKBCLEAI_04139	PEOEKBMJ_04071
dauA		C4-dicarboxylic acid transporter DauA	17	17	1	1	547				1658	1658	1658	GDHFCLIG_00998	DCOEAKDN_00006	CAHLJNJH_00998	IEJFIBJM_00543	FDNFLFOA_02896	KNLHNOFG_01001	KHBCPPAM_01745	PMKPIPAH_00022	CIFCONAO_00742	OFPFBJIB_00540	JLFACLEC_00996	HANCEBKE_01570	JFBKJDKP_00992	CFNAKKIB_00294	LOLFLMBH_01570	FKBCLEAI_02087	PEOEKBMJ_00994
prlC		Oligopeptidase A	17	17	1	5	261				2042	2042	2042	GDHFCLIG_02518	DCOEAKDN_01004	CAHLJNJH_02496	IEJFIBJM_02767	FDNFLFOA_01906	KNLHNOFG_03068	KHBCPPAM_03023	PMKPIPAH_02348	CIFCONAO_01894	OFPFBJIB_02767	JLFACLEC_02529	HANCEBKE_03199	JFBKJDKP_02779	CFNAKKIB_02801	LOLFLMBH_03102	FKBCLEAI_03199	PEOEKBMJ_02668
sigE		Chaperone protein SigE	17	17	1	1	246				341	341	341	GDHFCLIG_03825	DCOEAKDN_02763	CAHLJNJH_03923	IEJFIBJM_00242	FDNFLFOA_02309	KNLHNOFG_01301	KHBCPPAM_01444	PMKPIPAH_00322	CIFCONAO_01042	OFPFBJIB_00240	JLFACLEC_01296	HANCEBKE_01869	JFBKJDKP_01291	CFNAKKIB_04035	LOLFLMBH_01869	FKBCLEAI_01787	PEOEKBMJ_01293
ybbY		Putative purine permease YbbY	17	17	1	3	452				1298	1298	1298	GDHFCLIG_02073	DCOEAKDN_00754	CAHLJNJH_02029	IEJFIBJM_02322	FDNFLFOA_01555	KNLHNOFG_02338	KHBCPPAM_02018	PMKPIPAH_01306	CIFCONAO_01495	OFPFBJIB_02363	JLFACLEC_01790	HANCEBKE_02317	JFBKJDKP_02313	CFNAKKIB_02114	LOLFLMBH_02361	FKBCLEAI_02360	PEOEKBMJ_02360
tdcG		L-serine dehydratase TdcG	17	17	1	2	152				1364	1364	1364	GDHFCLIG_01715	DCOEAKDN_02422	CAHLJNJH_01397	IEJFIBJM_01964	FDNFLFOA_00108	KNLHNOFG_01662	KHBCPPAM_00809	PMKPIPAH_00673	CIFCONAO_02452	OFPFBJIB_01960	JLFACLEC_03384	HANCEBKE_01396	JFBKJDKP_01683	CFNAKKIB_01439	LOLFLMBH_01125	FKBCLEAI_01124	PEOEKBMJ_01958
rlmD		23S rRNA (uracil(1939)-C(5))-methyltransferase RlmD	17	17	1	2	537				1295	1295	1295	GDHFCLIG_01430	DCOEAKDN_01593	CAHLJNJH_01682	IEJFIBJM_01679	FDNFLFOA_00393	KNLHNOFG_01947	KHBCPPAM_01094	PMKPIPAH_02943	CIFCONAO_03402	OFPFBJIB_01675	JLFACLEC_02138	HANCEBKE_01111	JFBKJDKP_01968	CFNAKKIB_01724	LOLFLMBH_01410	FKBCLEAI_01409	PEOEKBMJ_01673
nuoL		NADH-quinone oxidoreductase subunit L	17	17	1	6	317				1841	1841	1841	GDHFCLIG_03280	DCOEAKDN_01874	CAHLJNJH_03412	IEJFIBJM_03562	FDNFLFOA_03213	KNLHNOFG_03641	KHBCPPAM_03302	PMKPIPAH_02638	CIFCONAO_03270	OFPFBJIB_03715	JLFACLEC_03589	HANCEBKE_03696	JFBKJDKP_03262	CFNAKKIB_03288	LOLFLMBH_03510	FKBCLEAI_03744	PEOEKBMJ_03450
group_1433		hypothetical protein	17	17	1	4	228				644	644	644	GDHFCLIG_02947	DCOEAKDN_04148	CAHLJNJH_02859	IEJFIBJM_03053	FDNFLFOA_02602	KNLHNOFG_02759	KHBCPPAM_02284	PMKPIPAH_01950	CIFCONAO_02659	OFPFBJIB_03054	JLFACLEC_02700	HANCEBKE_02783	JFBKJDKP_03399	CFNAKKIB_02394	LOLFLMBH_02789	FKBCLEAI_02791	PEOEKBMJ_03076
acrE		Multidrug export protein AcrE	17	17	1	2	7				1157	1157	1157	GDHFCLIG_01861	DCOEAKDN_04214	CAHLJNJH_04299	IEJFIBJM_02110	FDNFLFOA_04459	KNLHNOFG_01515	KHBCPPAM_00662	PMKPIPAH_04182	CIFCONAO_02599	OFPFBJIB_02106	JLFACLEC_04421	HANCEBKE_01542	JFBKJDKP_01537	CFNAKKIB_01292	LOLFLMBH_00978	FKBCLEAI_00978	PEOEKBMJ_02105
group_1435		hypothetical protein	17	17	1	2	435				344	344	344	GDHFCLIG_01329	DCOEAKDN_03145	CAHLJNJH_01783	IEJFIBJM_01578	FDNFLFOA_00494	KNLHNOFG_02048	KHBCPPAM_01196	PMKPIPAH_03044	CIFCONAO_03503	OFPFBJIB_01574	JLFACLEC_02037	HANCEBKE_01010	JFBKJDKP_02069	CFNAKKIB_01825	LOLFLMBH_01511	FKBCLEAI_01510	PEOEKBMJ_01572
miaB		tRNA-2-methylthio-N(6)-dimethylallyladenosine synthase	17	17	1	3	69				1424	1424	1424	GDHFCLIG_01935	DCOEAKDN_00616	CAHLJNJH_01891	IEJFIBJM_02184	FDNFLFOA_03517	KNLHNOFG_02476	KHBCPPAM_02156	PMKPIPAH_01444	CIFCONAO_01357	OFPFBJIB_02501	JLFACLEC_01928	HANCEBKE_02179	JFBKJDKP_02175	CFNAKKIB_02252	LOLFLMBH_02499	FKBCLEAI_02498	PEOEKBMJ_02498
acrB_1		Multidrug efflux pump subunit AcrB	17	17	1	3	402				3149	3149	3149	GDHFCLIG_02123	DCOEAKDN_00804	CAHLJNJH_02079	IEJFIBJM_02372	FDNFLFOA_01605	KNLHNOFG_02288	KHBCPPAM_01968	PMKPIPAH_01256	CIFCONAO_01545	OFPFBJIB_02313	JLFACLEC_01740	HANCEBKE_02367	JFBKJDKP_02363	CFNAKKIB_02064	LOLFLMBH_02311	FKBCLEAI_02310	PEOEKBMJ_02310
truC		tRNA pseudouridine synthase C	17	17	1	2	544				782	782	782	GDHFCLIG_01437	DCOEAKDN_01586	CAHLJNJH_01675	IEJFIBJM_01686	FDNFLFOA_00386	KNLHNOFG_01940	KHBCPPAM_01087	PMKPIPAH_02936	CIFCONAO_03395	OFPFBJIB_01682	JLFACLEC_02145	HANCEBKE_01118	JFBKJDKP_01961	CFNAKKIB_01717	LOLFLMBH_01403	FKBCLEAI_01402	PEOEKBMJ_01680
iscA_2		Iron-binding protein IscA	17	17	1	6	83				323	323	323	GDHFCLIG_03981	DCOEAKDN_02688	CAHLJNJH_03253	IEJFIBJM_03956	FDNFLFOA_03909	KNLHNOFG_03340	KHBCPPAM_03850	PMKPIPAH_02513	CIFCONAO_03145	OFPFBJIB_03590	JLFACLEC_03236	HANCEBKE_03300	JFBKJDKP_03032	CFNAKKIB_03099	LOLFLMBH_03931	FKBCLEAI_03555	PEOEKBMJ_03957
galR		HTH-type transcriptional regulator GalR	17	17	1	2	383				1028	1028	1028	GDHFCLIG_01483	DCOEAKDN_01540	CAHLJNJH_01629	IEJFIBJM_01732	FDNFLFOA_00340	KNLHNOFG_01894	KHBCPPAM_01041	PMKPIPAH_00905	CIFCONAO_03564	OFPFBJIB_01728	JLFACLEC_02191	HANCEBKE_01164	JFBKJDKP_01915	CFNAKKIB_01671	LOLFLMBH_01357	FKBCLEAI_01356	PEOEKBMJ_01726
sodC1		Superoxide dismutase [Cu-Zn] 1	17	17	1	1	443				533	533	533	GDHFCLIG_01101	DCOEAKDN_04992	CAHLJNJH_01101	IEJFIBJM_00439	FDNFLFOA_02792	KNLHNOFG_01104	KHBCPPAM_01641	PMKPIPAH_00125	CIFCONAO_00845	OFPFBJIB_00436	JLFACLEC_01099	HANCEBKE_01673	JFBKJDKP_01095	CFNAKKIB_00190	LOLFLMBH_01673	FKBCLEAI_01983	PEOEKBMJ_01097
trpA		Tryptophan synthase alpha chain	17	17	1	1	600				806	806	806	GDHFCLIG_00945	DCOEAKDN_00059	CAHLJNJH_00945	IEJFIBJM_00596	FDNFLFOA_01044	KNLHNOFG_00948	KHBCPPAM_02734	PMKPIPAH_03494	CIFCONAO_00689	OFPFBJIB_00593	JLFACLEC_00943	HANCEBKE_00943	JFBKJDKP_00939	CFNAKKIB_00347	LOLFLMBH_00941	FKBCLEAI_00032	PEOEKBMJ_00941
atpD		ATP synthase subunit beta	17	17	1	12	42				1382	1382	1382	GDHFCLIG_04307	DCOEAKDN_03630	CAHLJNJH_04235	IEJFIBJM_04432	FDNFLFOA_04235	KNLHNOFG_04338	KHBCPPAM_04308	PMKPIPAH_04091	CIFCONAO_04209	OFPFBJIB_04322	JLFACLEC_04282	HANCEBKE_04272	JFBKJDKP_04304	CFNAKKIB_04241	LOLFLMBH_04274	FKBCLEAI_04321	PEOEKBMJ_04311
arcC2		Carbamate kinase 2	17	17	1	3	198				893	893	893	GDHFCLIG_02065	DCOEAKDN_00746	CAHLJNJH_02021	IEJFIBJM_02314	FDNFLFOA_01547	KNLHNOFG_02346	KHBCPPAM_02026	PMKPIPAH_01314	CIFCONAO_01487	OFPFBJIB_02371	JLFACLEC_01798	HANCEBKE_02309	JFBKJDKP_02305	CFNAKKIB_02122	LOLFLMBH_02369	FKBCLEAI_02368	PEOEKBMJ_02368
comEA		ComE operon protein 1	17	17	1	3	382				374	374	374	GDHFCLIG_02143	DCOEAKDN_00824	CAHLJNJH_02099	IEJFIBJM_02392	FDNFLFOA_01625	KNLHNOFG_02268	KHBCPPAM_01948	PMKPIPAH_01236	CIFCONAO_01565	OFPFBJIB_02293	JLFACLEC_01720	HANCEBKE_02387	JFBKJDKP_02383	CFNAKKIB_02044	LOLFLMBH_02291	FKBCLEAI_02290	PEOEKBMJ_02290
hcaR_2		Hca operon transcriptional activator HcaR	17	17	1	6	210				884	884	884	GDHFCLIG_04195	DCOEAKDN_04577	CAHLJNJH_03129	IEJFIBJM_04106	FDNFLFOA_04123	KNLHNOFG_03216	KHBCPPAM_03999	PMKPIPAH_02389	CIFCONAO_03021	OFPFBJIB_03466	JLFACLEC_03113	HANCEBKE_03423	JFBKJDKP_03155	CFNAKKIB_03222	LOLFLMBH_04144	FKBCLEAI_03678	PEOEKBMJ_04107
ulaD_1		3-keto-L-gulonate-6-phosphate decarboxylase UlaD	17	17	1	5	179				662	662	662	GDHFCLIG_02600	DCOEAKDN_00922	CAHLJNJH_02414	IEJFIBJM_02849	FDNFLFOA_01824	KNLHNOFG_03533	KHBCPPAM_03105	PMKPIPAH_03940	CIFCONAO_01976	OFPFBJIB_02850	JLFACLEC_02611	HANCEBKE_03466	JFBKJDKP_02697	CFNAKKIB_04324	LOLFLMBH_03020	FKBCLEAI_03281	PEOEKBMJ_02586
yscU		Yop proteins translocation protein U	17	17	1	1	1343				1058	1058	1058	GDHFCLIG_00617	DCOEAKDN_00387	CAHLJNJH_00617	IEJFIBJM_00924	FDNFLFOA_00716	KNLHNOFG_00620	KHBCPPAM_00154	PMKPIPAH_01015	CIFCONAO_00361	OFPFBJIB_00919	JLFACLEC_00617	HANCEBKE_00617	JFBKJDKP_00613	CFNAKKIB_00673	LOLFLMBH_00615	FKBCLEAI_00358	PEOEKBMJ_00615
rlmB_2		23S rRNA (guanosine-2'-O-)-methyltransferase RlmB	17	17	1	6	30				1037	1037	1037	GDHFCLIG_03928	DCOEAKDN_02635	CAHLJNJH_03306	IEJFIBJM_04009	FDNFLFOA_03856	KNLHNOFG_03393	KHBCPPAM_03903	PMKPIPAH_02566	CIFCONAO_03198	OFPFBJIB_03643	JLFACLEC_03289	HANCEBKE_03247	JFBKJDKP_02979	CFNAKKIB_03046	LOLFLMBH_03878	FKBCLEAI_03502	PEOEKBMJ_04010
group_1450		hypothetical protein	17	17	1	2	216				392	392	392	GDHFCLIG_01651	DCOEAKDN_02486	CAHLJNJH_01461	IEJFIBJM_01900	FDNFLFOA_00172	KNLHNOFG_01726	KHBCPPAM_00873	PMKPIPAH_00737	CIFCONAO_02388	OFPFBJIB_01896	JLFACLEC_03320	HANCEBKE_01332	JFBKJDKP_01747	CFNAKKIB_01503	LOLFLMBH_01189	FKBCLEAI_01188	PEOEKBMJ_01894
ycaM		Inner membrane transporter YcaM	17	17	1	1	168				1421	1421	1421	GDHFCLIG_03903	DCOEAKDN_01734	CAHLJNJH_04001	IEJFIBJM_00165	FDNFLFOA_02231	KNLHNOFG_01379	KHBCPPAM_01366	PMKPIPAH_00400	CIFCONAO_01120	OFPFBJIB_00163	JLFACLEC_01374	HANCEBKE_01947	JFBKJDKP_01368	CFNAKKIB_03958	LOLFLMBH_01946	FKBCLEAI_01710	PEOEKBMJ_01371
rtcA		RNA 3'-terminal phosphate cyclase	17	17	1	5	335				1019	1019	1019	GDHFCLIG_02444	DCOEAKDN_01078	CAHLJNJH_02570	IEJFIBJM_02693	FDNFLFOA_01980	KNLHNOFG_03142	KHBCPPAM_02949	PMKPIPAH_02274	CIFCONAO_01820	OFPFBJIB_02693	JLFACLEC_02455	HANCEBKE_03125	JFBKJDKP_02853	CFNAKKIB_02727	LOLFLMBH_03176	FKBCLEAI_03125	PEOEKBMJ_02742
mtgA		Biosynthetic peptidoglycan transglycosylase	17	17	1	2	72				728	728	728	GDHFCLIG_01796	DCOEAKDN_03959	CAHLJNJH_01316	IEJFIBJM_02045	FDNFLFOA_00026	KNLHNOFG_01580	KHBCPPAM_00727	PMKPIPAH_00592	CIFCONAO_02534	OFPFBJIB_02041	JLFACLEC_03465	HANCEBKE_01477	JFBKJDKP_01602	CFNAKKIB_01357	LOLFLMBH_01043	FKBCLEAI_01043	PEOEKBMJ_02040
yciK		putative oxidoreductase YciK	17	17	1	1	609				761	761	761	GDHFCLIG_00936	DCOEAKDN_00068	CAHLJNJH_00936	IEJFIBJM_00605	FDNFLFOA_01035	KNLHNOFG_00939	KHBCPPAM_02743	PMKPIPAH_03485	CIFCONAO_00680	OFPFBJIB_00602	JLFACLEC_00934	HANCEBKE_00934	JFBKJDKP_00930	CFNAKKIB_00356	LOLFLMBH_00932	FKBCLEAI_00041	PEOEKBMJ_00932
tesA		Acyl-CoA thioesterase 1	17	17	1	3	434				584	584	584	GDHFCLIG_02091	DCOEAKDN_00772	CAHLJNJH_02047	IEJFIBJM_02340	FDNFLFOA_01573	KNLHNOFG_02320	KHBCPPAM_02000	PMKPIPAH_01288	CIFCONAO_01513	OFPFBJIB_02345	JLFACLEC_01772	HANCEBKE_02335	JFBKJDKP_02331	CFNAKKIB_02096	LOLFLMBH_02343	FKBCLEAI_02342	PEOEKBMJ_02342
group_1456		hypothetical protein	17	17	1	1	1283				1118	1118	1118	GDHFCLIG_00559	DCOEAKDN_00445	CAHLJNJH_00559	IEJFIBJM_00982	FDNFLFOA_00658	KNLHNOFG_00562	KHBCPPAM_00212	PMKPIPAH_00957	CIFCONAO_00303	OFPFBJIB_00978	JLFACLEC_00559	HANCEBKE_00559	JFBKJDKP_00555	CFNAKKIB_00731	LOLFLMBH_00557	FKBCLEAI_00416	PEOEKBMJ_00557
group_1457		hypothetical protein	17	17	1	6	192				719	719	719	GDHFCLIG_04177	DCOEAKDN_04559	CAHLJNJH_03147	IEJFIBJM_04124	FDNFLFOA_04105	KNLHNOFG_03234	KHBCPPAM_04017	PMKPIPAH_02407	CIFCONAO_03039	OFPFBJIB_03484	JLFACLEC_03131	HANCEBKE_03405	JFBKJDKP_03137	CFNAKKIB_03204	LOLFLMBH_04126	FKBCLEAI_03660	PEOEKBMJ_04125
rdgB		dITP/XTP pyrophosphatase	17	17	1	2	291				593	593	593	GDHFCLIG_01576	DCOEAKDN_01447	CAHLJNJH_01536	IEJFIBJM_01825	FDNFLFOA_00247	KNLHNOFG_01801	KHBCPPAM_00948	PMKPIPAH_00812	CIFCONAO_03657	OFPFBJIB_01821	JLFACLEC_02284	HANCEBKE_01257	JFBKJDKP_01822	CFNAKKIB_01578	LOLFLMBH_01264	FKBCLEAI_01263	PEOEKBMJ_01819
purL		Phosphoribosylformylglycinamidine synthase	17	17	1	6	59				3887	3887	3887	GDHFCLIG_03957	DCOEAKDN_02664	CAHLJNJH_03277	IEJFIBJM_03980	FDNFLFOA_03885	KNLHNOFG_03364	KHBCPPAM_03874	PMKPIPAH_02537	CIFCONAO_03169	OFPFBJIB_03614	JLFACLEC_03260	HANCEBKE_03276	JFBKJDKP_03008	CFNAKKIB_03075	LOLFLMBH_03907	FKBCLEAI_03531	PEOEKBMJ_03981
cysA_2		Sulfate/thiosulfate import ATP-binding protein CysA	17	17	1	6	188				1097	1097	1097	GDHFCLIG_04173	DCOEAKDN_03603	CAHLJNJH_03151	IEJFIBJM_04128	FDNFLFOA_04101	KNLHNOFG_03238	KHBCPPAM_04021	PMKPIPAH_02411	CIFCONAO_03043	OFPFBJIB_03488	JLFACLEC_03135	HANCEBKE_03401	JFBKJDKP_03133	CFNAKKIB_03200	LOLFLMBH_04122	FKBCLEAI_03656	PEOEKBMJ_04129
group_1461		tRNA-Pro(ggg)	17	17	1	1	732				76	76	76	GDHFCLIG_00008	DCOEAKDN_03455	CAHLJNJH_00009	IEJFIBJM_01532	FDNFLFOA_01499	KNLHNOFG_00009	KHBCPPAM_03711	PMKPIPAH_03534	CIFCONAO_02117	OFPFBJIB_01528	JLFACLEC_00009	HANCEBKE_00009	JFBKJDKP_00007	CFNAKKIB_01279	LOLFLMBH_00009	FKBCLEAI_00964	PEOEKBMJ_00009
group_1462		Invasin	17	17	1	11	72				560	560	560	GDHFCLIG_04420	DCOEAKDN_04520	CAHLJNJH_04394	IEJFIBJM_04518	FDNFLFOA_04513	KNLHNOFG_04456	KHBCPPAM_04553	PMKPIPAH_04369	CIFCONAO_04408	OFPFBJIB_04398	JLFACLEC_04346	HANCEBKE_04336	JFBKJDKP_04385	CFNAKKIB_04363	LOLFLMBH_04338	FKBCLEAI_04381	PEOEKBMJ_04401
nanM		N-acetylneuraminate epimerase	17	17	1	1	286				1142	1142	1142	GDHFCLIG_01258	DCOEAKDN_02803	CAHLJNJH_01257	IEJFIBJM_00282	FDNFLFOA_02349	KNLHNOFG_01261	KHBCPPAM_01484	PMKPIPAH_00282	CIFCONAO_01002	OFPFBJIB_00280	JLFACLEC_01256	HANCEBKE_01829	JFBKJDKP_01251	CFNAKKIB_00034	LOLFLMBH_01829	FKBCLEAI_01827	PEOEKBMJ_01253
tyrS		Tyrosine--tRNA ligase	17	17	1	1	1370				1274	1274	1274	GDHFCLIG_00646	DCOEAKDN_00358	CAHLJNJH_00646	IEJFIBJM_00895	FDNFLFOA_00745	KNLHNOFG_00649	KHBCPPAM_00125	PMKPIPAH_01044	CIFCONAO_00390	OFPFBJIB_00891	JLFACLEC_00645	HANCEBKE_00645	JFBKJDKP_00641	CFNAKKIB_00645	LOLFLMBH_00643	FKBCLEAI_00330	PEOEKBMJ_00643
group_1465		hypothetical protein	17	17	1	2	154				1310	1310	1310	GDHFCLIG_01713	DCOEAKDN_02424	CAHLJNJH_01399	IEJFIBJM_01962	FDNFLFOA_00110	KNLHNOFG_01664	KHBCPPAM_00811	PMKPIPAH_00675	CIFCONAO_02450	OFPFBJIB_01958	JLFACLEC_03382	HANCEBKE_01394	JFBKJDKP_01685	CFNAKKIB_01441	LOLFLMBH_01127	FKBCLEAI_01126	PEOEKBMJ_01956
ybhA_1		Pyridoxal phosphate phosphatase YbhA	17	17	1	1	19				818	818	818	GDHFCLIG_03803	DCOEAKDN_04305	CAHLJNJH_03786	IEJFIBJM_00016	FDNFLFOA_04601	KNLHNOFG_04544	KHBCPPAM_04423	PMKPIPAH_00550	CIFCONAO_01270	OFPFBJIB_00016	JLFACLEC_01522	HANCEBKE_02095	JFBKJDKP_01516	CFNAKKIB_03695	LOLFLMBH_02094	FKBCLEAI_01563	PEOEKBMJ_01519
gntR_3		HTH-type transcriptional regulator GntR	17	17	1	6	291				1019	1019	1019	GDHFCLIG_03306	DCOEAKDN_01848	CAHLJNJH_03386	IEJFIBJM_03536	FDNFLFOA_03187	KNLHNOFG_03667	KHBCPPAM_03328	PMKPIPAH_02664	CIFCONAO_03296	OFPFBJIB_03741	JLFACLEC_03563	HANCEBKE_03670	JFBKJDKP_03236	CFNAKKIB_03314	LOLFLMBH_03536	FKBCLEAI_03770	PEOEKBMJ_03424
group_1468		hypothetical protein	17	17	1	2	358				260	260	260	GDHFCLIG_01508	DCOEAKDN_01515	CAHLJNJH_01604	IEJFIBJM_01757	FDNFLFOA_00315	KNLHNOFG_01869	KHBCPPAM_01016	PMKPIPAH_00880	CIFCONAO_03589	OFPFBJIB_01753	JLFACLEC_02216	HANCEBKE_01189	JFBKJDKP_01890	CFNAKKIB_01646	LOLFLMBH_01332	FKBCLEAI_01331	PEOEKBMJ_01751
ilvB		Acetolactate synthase isozyme 1 large subunit	17	17	1	5	62				1688	1688	1688	GDHFCLIG_02716	DCOEAKDN_02526	CAHLJNJH_02298	IEJFIBJM_02965	FDNFLFOA_03748	KNLHNOFG_03417	KHBCPPAM_03221	PMKPIPAH_03787	CIFCONAO_02092	OFPFBJIB_02966	JLFACLEC_04049	HANCEBKE_03582	JFBKJDKP_02581	CFNAKKIB_03924	LOLFLMBH_03770	FKBCLEAI_04088	PEOEKBMJ_03824
ribZ		Riboflavin transporter RibZ	17	17	1	1	486				1373	1373	1373	GDHFCLIG_01059	DCOEAKDN_03311	CAHLJNJH_01059	IEJFIBJM_00481	FDNFLFOA_02834	KNLHNOFG_01062	KHBCPPAM_01683	PMKPIPAH_00083	CIFCONAO_00803	OFPFBJIB_00478	JLFACLEC_01057	HANCEBKE_01631	JFBKJDKP_01053	CFNAKKIB_00232	LOLFLMBH_01631	FKBCLEAI_02025	PEOEKBMJ_01055
gstA		Glutathione S-transferase GstA	17	17	1	1	1372				605	605	605	GDHFCLIG_00648	DCOEAKDN_00356	CAHLJNJH_00648	IEJFIBJM_00893	FDNFLFOA_00747	KNLHNOFG_00651	KHBCPPAM_00123	PMKPIPAH_01046	CIFCONAO_00392	OFPFBJIB_00889	JLFACLEC_00647	HANCEBKE_00647	JFBKJDKP_00643	CFNAKKIB_00643	LOLFLMBH_00645	FKBCLEAI_00328	PEOEKBMJ_00645
hypC		Hydrogenase isoenzymes formation protein HypC	17	17	1	2	431				272	272	272	GDHFCLIG_01325	DCOEAKDN_03149	CAHLJNJH_01787	IEJFIBJM_01574	FDNFLFOA_00498	KNLHNOFG_02052	KHBCPPAM_01200	PMKPIPAH_03048	CIFCONAO_03507	OFPFBJIB_01570	JLFACLEC_02033	HANCEBKE_01006	JFBKJDKP_02073	CFNAKKIB_01829	LOLFLMBH_01515	FKBCLEAI_01514	PEOEKBMJ_01568
ydjM		Inner membrane protein YdjM	17	17	1	1	1241				599	599	599	GDHFCLIG_00517	DCOEAKDN_00486	CAHLJNJH_00517	IEJFIBJM_01023	FDNFLFOA_00617	KNLHNOFG_00521	KHBCPPAM_00253	PMKPIPAH_01525	CIFCONAO_00262	OFPFBJIB_01019	JLFACLEC_00518	HANCEBKE_00518	JFBKJDKP_00515	CFNAKKIB_00771	LOLFLMBH_00517	FKBCLEAI_00456	PEOEKBMJ_00517
nsrR		HTH-type transcriptional repressor NsrR	17	17	1	4	170				425	425	425	GDHFCLIG_03005	DCOEAKDN_03803	CAHLJNJH_02917	IEJFIBJM_02995	FDNFLFOA_02660	KNLHNOFG_02817	KHBCPPAM_02342	PMKPIPAH_01892	CIFCONAO_02717	OFPFBJIB_02996	JLFACLEC_02641	HANCEBKE_02842	JFBKJDKP_03340	CFNAKKIB_02335	LOLFLMBH_02730	FKBCLEAI_02732	PEOEKBMJ_03135
yihU		3-sulfolactaldehyde reductase	17	17	1	8	101				896	896	896	GDHFCLIG_03557	DCOEAKDN_02346	CAHLJNJH_03656	IEJFIBJM_03808	FDNFLFOA_03617	KNLHNOFG_04003	KHBCPPAM_03673	PMKPIPAH_03354	CIFCONAO_03980	OFPFBJIB_04075	JLFACLEC_03918	HANCEBKE_03941	JFBKJDKP_03990	CFNAKKIB_03649	LOLFLMBH_03723	FKBCLEAI_03873	PEOEKBMJ_03693
tsaC		Threonylcarbamoyl-AMP synthase	17	17	1	5	5				572	572	572	GDHFCLIG_02328	DCOEAKDN_01194	CAHLJNJH_04449	IEJFIBJM_02577	FDNFLFOA_02095	KNLHNOFG_04590	KHBCPPAM_04608	PMKPIPAH_04424	CIFCONAO_04511	OFPFBJIB_02577	JLFACLEC_02339	HANCEBKE_04452	JFBKJDKP_02968	CFNAKKIB_02612	LOLFLMBH_04454	FKBCLEAI_03009	PEOEKBMJ_02858
ybeY		Endoribonuclease YbeY	17	17	1	3	71				473	473	473	GDHFCLIG_01937	DCOEAKDN_00618	CAHLJNJH_01893	IEJFIBJM_02186	FDNFLFOA_03515	KNLHNOFG_02474	KHBCPPAM_02154	PMKPIPAH_01442	CIFCONAO_01359	OFPFBJIB_02499	JLFACLEC_01926	HANCEBKE_02181	JFBKJDKP_02177	CFNAKKIB_02250	LOLFLMBH_02497	FKBCLEAI_02496	PEOEKBMJ_02496
wzzB		Chain length determinant protein	17	17	1	1	882				983	983	983	GDHFCLIG_00158	DCOEAKDN_02952	CAHLJNJH_00159	IEJFIBJM_01382	FDNFLFOA_01349	KNLHNOFG_00159	KHBCPPAM_00612	PMKPIPAH_03888	CIFCONAO_02267	OFPFBJIB_01378	JLFACLEC_00159	HANCEBKE_00159	JFBKJDKP_00157	CFNAKKIB_01129	LOLFLMBH_00159	FKBCLEAI_00814	PEOEKBMJ_00159
mlaB		putative phospholipid ABC transporter-binding protein MlaB	17	17	1	2	90				296	296	296	GDHFCLIG_01779	DCOEAKDN_03941	CAHLJNJH_01333	IEJFIBJM_02028	FDNFLFOA_00044	KNLHNOFG_01598	KHBCPPAM_00744	PMKPIPAH_00609	CIFCONAO_02516	OFPFBJIB_02024	JLFACLEC_03448	HANCEBKE_01460	JFBKJDKP_01619	CFNAKKIB_01375	LOLFLMBH_01061	FKBCLEAI_01060	PEOEKBMJ_02022
rfbB		dTDP-glucose 4,6-dehydratase	17	17	1	1	863				1085	1085	1085	GDHFCLIG_00139	DCOEAKDN_03882	CAHLJNJH_00140	IEJFIBJM_01401	FDNFLFOA_01368	KNLHNOFG_00140	KHBCPPAM_00631	PMKPIPAH_04172	CIFCONAO_02248	OFPFBJIB_01397	JLFACLEC_00140	HANCEBKE_00140	JFBKJDKP_00138	CFNAKKIB_01148	LOLFLMBH_00140	FKBCLEAI_00833	PEOEKBMJ_00140
ydjA		Putative NAD(P)H nitroreductase YdjA	17	17	1	1	1215				551	551	551	GDHFCLIG_00491	DCOEAKDN_00512	CAHLJNJH_00491	IEJFIBJM_01049	FDNFLFOA_00591	KNLHNOFG_00495	KHBCPPAM_00279	PMKPIPAH_01551	CIFCONAO_00236	OFPFBJIB_01045	JLFACLEC_00492	HANCEBKE_00492	JFBKJDKP_00489	CFNAKKIB_00797	LOLFLMBH_00491	FKBCLEAI_00482	PEOEKBMJ_00491
group_1482		hypothetical protein	17	17	1	4	326				203	203	203	GDHFCLIG_02850	DCOEAKDN_02205	CAHLJNJH_02762	IEJFIBJM_03150	FDNFLFOA_02505	KNLHNOFG_02662	KHBCPPAM_03439	PMKPIPAH_03120	CIFCONAO_03746	OFPFBJIB_03151	JLFACLEC_02797	HANCEBKE_02686	JFBKJDKP_03496	CFNAKKIB_02491	LOLFLMBH_02886	FKBCLEAI_02888	PEOEKBMJ_02979
flk		Flagellar regulator flk	17	17	1	6	265				1001	1001	1001	GDHFCLIG_03332	DCOEAKDN_01822	CAHLJNJH_03360	IEJFIBJM_03510	FDNFLFOA_03161	KNLHNOFG_03693	KHBCPPAM_03354	PMKPIPAH_02690	CIFCONAO_03322	OFPFBJIB_03767	JLFACLEC_03537	HANCEBKE_03644	JFBKJDKP_03210	CFNAKKIB_03340	LOLFLMBH_03562	FKBCLEAI_03796	PEOEKBMJ_03398
yedI		Inner membrane protein YedI	17	17	1	1	316				911	911	911	GDHFCLIG_01227	DCOEAKDN_02835	CAHLJNJH_01226	IEJFIBJM_00314	FDNFLFOA_02380	KNLHNOFG_01229	KHBCPPAM_01516	PMKPIPAH_00251	CIFCONAO_00971	OFPFBJIB_00311	JLFACLEC_01225	HANCEBKE_01798	JFBKJDKP_01220	CFNAKKIB_00065	LOLFLMBH_01798	FKBCLEAI_01858	PEOEKBMJ_01222
citD_1		Citrate lyase acyl carrier protein	17	17	1	3	117				296	296	296	GDHFCLIG_01983	DCOEAKDN_00664	CAHLJNJH_01939	IEJFIBJM_02232	FDNFLFOA_03469	KNLHNOFG_02428	KHBCPPAM_02108	PMKPIPAH_01396	CIFCONAO_01405	OFPFBJIB_02453	JLFACLEC_01880	HANCEBKE_02227	JFBKJDKP_02223	CFNAKKIB_02204	LOLFLMBH_02451	FKBCLEAI_02450	PEOEKBMJ_02450
group_1486		hypothetical protein	17	17	1	1	956				524	524	524	GDHFCLIG_00232	DCOEAKDN_02878	CAHLJNJH_00233	IEJFIBJM_01308	FDNFLFOA_01275	KNLHNOFG_00233	KHBCPPAM_00538	PMKPIPAH_03814	CIFCONAO_02341	OFPFBJIB_01304	JLFACLEC_00233	HANCEBKE_00233	JFBKJDKP_00231	CFNAKKIB_01055	LOLFLMBH_00233	FKBCLEAI_00740	PEOEKBMJ_00233
tusD		Sulfurtransferase TusD	17	17	1	5	402				386	386	386	GDHFCLIG_02377	DCOEAKDN_01145	CAHLJNJH_02636	IEJFIBJM_02626	FDNFLFOA_02046	KNLHNOFG_03209	KHBCPPAM_04525	PMKPIPAH_02207	CIFCONAO_01753	OFPFBJIB_02626	JLFACLEC_02388	HANCEBKE_03058	JFBKJDKP_02919	CFNAKKIB_02661	LOLFLMBH_03243	FKBCLEAI_03058	PEOEKBMJ_02809
eutB		Ethanolamine ammonia-lyase heavy chain	17	17	1	6	172				1361	1361	1361	GDHFCLIG_04157	DCOEAKDN_03587	CAHLJNJH_03167	IEJFIBJM_04144	FDNFLFOA_04085	KNLHNOFG_03254	KHBCPPAM_04037	PMKPIPAH_02427	CIFCONAO_03059	OFPFBJIB_03504	JLFACLEC_03151	HANCEBKE_03385	JFBKJDKP_03117	CFNAKKIB_03184	LOLFLMBH_04106	FKBCLEAI_03640	PEOEKBMJ_04145
fsr		Fosmidomycin resistance protein	17	17	1	3	421				1220	1220	1220	GDHFCLIG_02104	DCOEAKDN_00785	CAHLJNJH_02060	IEJFIBJM_02353	FDNFLFOA_01586	KNLHNOFG_02307	KHBCPPAM_01987	PMKPIPAH_01275	CIFCONAO_01526	OFPFBJIB_02332	JLFACLEC_01759	HANCEBKE_02348	JFBKJDKP_02344	CFNAKKIB_02083	LOLFLMBH_02330	FKBCLEAI_02329	PEOEKBMJ_02329
ibpA_2		Small heat shock protein IbpA	17	17	1	5	48				413	413	413	GDHFCLIG_02730	DCOEAKDN_02512	CAHLJNJH_02284	IEJFIBJM_02979	FDNFLFOA_03734	KNLHNOFG_03403	KHBCPPAM_03235	PMKPIPAH_03801	CIFCONAO_02106	OFPFBJIB_02980	JLFACLEC_04063	HANCEBKE_03596	JFBKJDKP_02567	CFNAKKIB_03938	LOLFLMBH_03756	FKBCLEAI_04102	PEOEKBMJ_03810
afr_2		1,5-anhydro-D-fructose reductase	17	17	1	2	169				998	998	998	GDHFCLIG_01698	DCOEAKDN_02439	CAHLJNJH_01414	IEJFIBJM_01947	FDNFLFOA_00125	KNLHNOFG_01679	KHBCPPAM_00826	PMKPIPAH_00690	CIFCONAO_02435	OFPFBJIB_01943	JLFACLEC_03367	HANCEBKE_01379	JFBKJDKP_01700	CFNAKKIB_01456	LOLFLMBH_01142	FKBCLEAI_01141	PEOEKBMJ_01941
group_1492		hypothetical protein	17	17	1	1	902				335	335	335	GDHFCLIG_00178	DCOEAKDN_02932	CAHLJNJH_00179	IEJFIBJM_01362	FDNFLFOA_01329	KNLHNOFG_00179	KHBCPPAM_00592	PMKPIPAH_03868	CIFCONAO_02287	OFPFBJIB_01358	JLFACLEC_00179	HANCEBKE_00179	JFBKJDKP_00177	CFNAKKIB_01109	LOLFLMBH_00179	FKBCLEAI_00794	PEOEKBMJ_00179
rimO_2		Ribosomal protein S12 methylthiotransferase RimO	17	17	1	2	224				2171	2171	2171	GDHFCLIG_01643	DCOEAKDN_02494	CAHLJNJH_01469	IEJFIBJM_01892	FDNFLFOA_00180	KNLHNOFG_01734	KHBCPPAM_00881	PMKPIPAH_00745	CIFCONAO_02380	OFPFBJIB_01888	JLFACLEC_03312	HANCEBKE_01324	JFBKJDKP_01755	CFNAKKIB_01511	LOLFLMBH_01197	FKBCLEAI_01196	PEOEKBMJ_01886
ycjG		L-Ala-D/L-Glu epimerase	17	17	1	1	647				965	965	965	GDHFCLIG_00898	DCOEAKDN_00106	CAHLJNJH_00898	IEJFIBJM_00643	FDNFLFOA_00997	KNLHNOFG_00901	KHBCPPAM_02781	PMKPIPAH_03447	CIFCONAO_00642	OFPFBJIB_00640	JLFACLEC_00896	HANCEBKE_00896	JFBKJDKP_00892	CFNAKKIB_00394	LOLFLMBH_00894	FKBCLEAI_00079	PEOEKBMJ_00894
zapD		Cell division protein ZapD	17	17	1	7	126				743	743	743	GDHFCLIG_03103	DCOEAKDN_01283	CAHLJNJH_03043	IEJFIBJM_03380	FDNFLFOA_03003	KNLHNOFG_02943	KHBCPPAM_02618	PMKPIPAH_02116	CIFCONAO_02936	OFPFBJIB_03381	JLFACLEC_03027	HANCEBKE_02968	JFBKJDKP_03698	CFNAKKIB_02954	LOLFLMBH_03333	FKBCLEAI_03410	PEOEKBMJ_03233
ansP2		L-asparagine permease 2	17	17	1	1	1501				1493	1493	1493	GDHFCLIG_00777	DCOEAKDN_00227	CAHLJNJH_00777	IEJFIBJM_00764	FDNFLFOA_00876	KNLHNOFG_00780	KHBCPPAM_02902	PMKPIPAH_01175	CIFCONAO_00521	OFPFBJIB_00761	JLFACLEC_00775	HANCEBKE_00775	JFBKJDKP_00771	CFNAKKIB_00515	LOLFLMBH_00773	FKBCLEAI_00200	PEOEKBMJ_00773
group_1497		hypothetical protein	17	17	1	1	741				344	344	344	GDHFCLIG_00017	DCOEAKDN_03464	CAHLJNJH_00018	IEJFIBJM_01523	FDNFLFOA_01490	KNLHNOFG_00018	KHBCPPAM_03720	PMKPIPAH_03543	CIFCONAO_02126	OFPFBJIB_01519	JLFACLEC_00018	HANCEBKE_00018	JFBKJDKP_00016	CFNAKKIB_01270	LOLFLMBH_00018	FKBCLEAI_00955	PEOEKBMJ_00018
rspB		Starvation-sensing protein RspB	17	17	1	1	1425				1019	1019	1019	GDHFCLIG_00701	DCOEAKDN_00303	CAHLJNJH_00701	IEJFIBJM_00840	FDNFLFOA_00800	KNLHNOFG_00704	KHBCPPAM_00070	PMKPIPAH_01099	CIFCONAO_00445	OFPFBJIB_00836	JLFACLEC_00700	HANCEBKE_00700	JFBKJDKP_00696	CFNAKKIB_00590	LOLFLMBH_00698	FKBCLEAI_00275	PEOEKBMJ_00698
srlR_4		Glucitol operon repressor	17	17	1	2	412				773	773	773	GDHFCLIG_01306	DCOEAKDN_03168	CAHLJNJH_01806	IEJFIBJM_01555	FDNFLFOA_00517	KNLHNOFG_02071	KHBCPPAM_01219	PMKPIPAH_03067	CIFCONAO_03526	OFPFBJIB_01551	JLFACLEC_02014	HANCEBKE_00987	JFBKJDKP_02092	CFNAKKIB_01848	LOLFLMBH_01534	FKBCLEAI_01533	PEOEKBMJ_01549
ndhC		NAD(P)H-quinone oxidoreductase subunit 3	17	17	1	6	307				443	443	443	GDHFCLIG_03290	DCOEAKDN_01864	CAHLJNJH_03402	IEJFIBJM_03552	FDNFLFOA_03203	KNLHNOFG_03651	KHBCPPAM_03312	PMKPIPAH_02648	CIFCONAO_03280	OFPFBJIB_03725	JLFACLEC_03579	HANCEBKE_03686	JFBKJDKP_03252	CFNAKKIB_03298	LOLFLMBH_03520	FKBCLEAI_03754	PEOEKBMJ_03440
yegE		putative diguanylate cyclase YegE	17	17	1	1	837				2990	2990	2990	GDHFCLIG_00113	DCOEAKDN_03908	CAHLJNJH_00114	IEJFIBJM_01427	FDNFLFOA_01394	KNLHNOFG_00114	KHBCPPAM_03816	PMKPIPAH_04146	CIFCONAO_02222	OFPFBJIB_01423	JLFACLEC_00114	HANCEBKE_00114	JFBKJDKP_00112	CFNAKKIB_01174	LOLFLMBH_00114	FKBCLEAI_00859	PEOEKBMJ_00114
group_1502		hypothetical protein	17	17	1	3	46				485	485	485	GDHFCLIG_01906	DCOEAKDN_00587	CAHLJNJH_01862	IEJFIBJM_02155	FDNFLFOA_03546	KNLHNOFG_02505	KHBCPPAM_02185	PMKPIPAH_01473	CIFCONAO_01328	OFPFBJIB_02530	JLFACLEC_01957	HANCEBKE_02150	JFBKJDKP_02146	CFNAKKIB_02281	LOLFLMBH_02528	FKBCLEAI_02527	PEOEKBMJ_02527
pgtC		Phosphoglycerate transport regulatory protein PgtC	17	17	1	6	234				1274	1274	1274	GDHFCLIG_03363	DCOEAKDN_01790	CAHLJNJH_03328	IEJFIBJM_03479	FDNFLFOA_03130	KNLHNOFG_03725	KHBCPPAM_03386	PMKPIPAH_02722	CIFCONAO_03353	OFPFBJIB_03798	JLFACLEC_03506	HANCEBKE_03613	JFBKJDKP_03178	CFNAKKIB_03371	LOLFLMBH_03594	FKBCLEAI_03828	PEOEKBMJ_03366
glpE_2		Thiosulfate sulfurtransferase GlpE	17	17	1	5	150				431	431	431	GDHFCLIG_02628	DCOEAKDN_02614	CAHLJNJH_02386	IEJFIBJM_02877	FDNFLFOA_03836	KNLHNOFG_03505	KHBCPPAM_03133	PMKPIPAH_03968	CIFCONAO_02004	OFPFBJIB_02878	JLFACLEC_03961	HANCEBKE_03494	JFBKJDKP_02669	CFNAKKIB_03836	LOLFLMBH_03858	FKBCLEAI_04000	PEOEKBMJ_03912
group_1505		hypothetical protein	17	17	1	6	91				668	668	668	GDHFCLIG_03989	DCOEAKDN_02696	CAHLJNJH_03245	IEJFIBJM_03948	FDNFLFOA_03917	KNLHNOFG_03332	KHBCPPAM_03842	PMKPIPAH_02505	CIFCONAO_03137	OFPFBJIB_03582	JLFACLEC_03228	HANCEBKE_03308	JFBKJDKP_03040	CFNAKKIB_03107	LOLFLMBH_03939	FKBCLEAI_03563	PEOEKBMJ_03949
group_1506		hypothetical protein	17	17	1	2	545				329	329	329	GDHFCLIG_01438	DCOEAKDN_01585	CAHLJNJH_01674	IEJFIBJM_01687	FDNFLFOA_00385	KNLHNOFG_01939	KHBCPPAM_01086	PMKPIPAH_02935	CIFCONAO_03394	OFPFBJIB_01683	JLFACLEC_02146	HANCEBKE_01119	JFBKJDKP_01960	CFNAKKIB_01716	LOLFLMBH_01402	FKBCLEAI_01401	PEOEKBMJ_01681
group_1507		hypothetical protein	17	17	1	3	319				284	284	284	GDHFCLIG_02206	DCOEAKDN_00887	CAHLJNJH_02162	IEJFIBJM_02455	FDNFLFOA_01688	KNLHNOFG_02205	KHBCPPAM_01885	PMKPIPAH_02857	CIFCONAO_01628	OFPFBJIB_02230	JLFACLEC_01657	HANCEBKE_02450	JFBKJDKP_02446	CFNAKKIB_01981	LOLFLMBH_02228	FKBCLEAI_02227	PEOEKBMJ_02227
lpxP		Lipid A biosynthesis palmitoleoyltransferase	17	17	1	6	230				920	920	920	GDHFCLIG_03367	DCOEAKDN_01786	CAHLJNJH_03324	IEJFIBJM_03475	FDNFLFOA_03126	KNLHNOFG_03729	KHBCPPAM_03390	PMKPIPAH_02726	CIFCONAO_03357	OFPFBJIB_03802	JLFACLEC_03502	HANCEBKE_03609	JFBKJDKP_03174	CFNAKKIB_03375	LOLFLMBH_03598	FKBCLEAI_03832	PEOEKBMJ_03362
talB		Transaldolase B	17	17	1	4	395				953	953	953	GDHFCLIG_02781	DCOEAKDN_02136	CAHLJNJH_02691	IEJFIBJM_03219	FDNFLFOA_02436	KNLHNOFG_02593	KHBCPPAM_03510	PMKPIPAH_03191	CIFCONAO_03817	OFPFBJIB_03220	JLFACLEC_02866	HANCEBKE_02617	JFBKJDKP_03565	CFNAKKIB_02560	LOLFLMBH_02955	FKBCLEAI_02957	PEOEKBMJ_02910
group_1510		hypothetical protein	17	17	1	2	239				503	503	503	GDHFCLIG_01628	DCOEAKDN_02509	CAHLJNJH_01484	IEJFIBJM_01877	FDNFLFOA_00195	KNLHNOFG_01749	KHBCPPAM_00896	PMKPIPAH_00760	CIFCONAO_02365	OFPFBJIB_01873	JLFACLEC_03297	HANCEBKE_01309	JFBKJDKP_01770	CFNAKKIB_01526	LOLFLMBH_01212	FKBCLEAI_01211	PEOEKBMJ_01871
nfdA		N-substituted formamide deformylase	17	17	1	1	1392				1700	1700	1700	GDHFCLIG_00668	DCOEAKDN_00336	CAHLJNJH_00668	IEJFIBJM_00873	FDNFLFOA_00767	KNLHNOFG_00671	KHBCPPAM_00103	PMKPIPAH_01066	CIFCONAO_00412	OFPFBJIB_00869	JLFACLEC_00667	HANCEBKE_00667	JFBKJDKP_00663	CFNAKKIB_00623	LOLFLMBH_00665	FKBCLEAI_00308	PEOEKBMJ_00665
smc_1		Chromosome partition protein Smc	17	17	1	3	11				1178	1178	1178	GDHFCLIG_01871	DCOEAKDN_04411	CAHLJNJH_01827	IEJFIBJM_02120	FDNFLFOA_03581	KNLHNOFG_02540	KHBCPPAM_02220	PMKPIPAH_01508	CIFCONAO_01293	OFPFBJIB_02565	JLFACLEC_01992	HANCEBKE_02115	JFBKJDKP_02111	CFNAKKIB_02316	LOLFLMBH_02563	FKBCLEAI_02562	PEOEKBMJ_02562
sorB		PTS system sorbose-specific EIIB component	17	17	1	4	331				461	461	461	GDHFCLIG_02845	DCOEAKDN_02200	CAHLJNJH_02757	IEJFIBJM_03155	FDNFLFOA_02500	KNLHNOFG_02657	KHBCPPAM_03444	PMKPIPAH_03125	CIFCONAO_03751	OFPFBJIB_03156	JLFACLEC_02802	HANCEBKE_02681	JFBKJDKP_03501	CFNAKKIB_02496	LOLFLMBH_02891	FKBCLEAI_02893	PEOEKBMJ_02974
nlpD_2		Murein hydrolase activator NlpD	17	17	1	2	499				1133	1133	1133	GDHFCLIG_01392	DCOEAKDN_03082	CAHLJNJH_01720	IEJFIBJM_01641	FDNFLFOA_00431	KNLHNOFG_01985	KHBCPPAM_01132	PMKPIPAH_02981	CIFCONAO_03440	OFPFBJIB_01637	JLFACLEC_02100	HANCEBKE_01073	JFBKJDKP_02006	CFNAKKIB_01762	LOLFLMBH_01448	FKBCLEAI_01447	PEOEKBMJ_01635
group_1515		hypothetical protein	17	17	1	1	291				218	218	218	GDHFCLIG_01253	DCOEAKDN_02808	CAHLJNJH_01252	IEJFIBJM_00287	FDNFLFOA_02354	KNLHNOFG_01256	KHBCPPAM_01489	PMKPIPAH_00277	CIFCONAO_00997	OFPFBJIB_00285	JLFACLEC_01251	HANCEBKE_01824	JFBKJDKP_01246	CFNAKKIB_00039	LOLFLMBH_01824	FKBCLEAI_01832	PEOEKBMJ_01248
group_1516		hypothetical protein	17	17	1	1	206				626	626	626	GDHFCLIG_03865	DCOEAKDN_02723	CAHLJNJH_03963	IEJFIBJM_00203	FDNFLFOA_02269	KNLHNOFG_01341	KHBCPPAM_01404	PMKPIPAH_00362	CIFCONAO_01082	OFPFBJIB_00201	JLFACLEC_01336	HANCEBKE_01909	JFBKJDKP_01330	CFNAKKIB_03996	LOLFLMBH_01908	FKBCLEAI_01748	PEOEKBMJ_01333
codA		Cytosine deaminase	17	17	1	2	64				1280	1280	1280	GDHFCLIG_01804	DCOEAKDN_03967	CAHLJNJH_01308	IEJFIBJM_02053	FDNFLFOA_00018	KNLHNOFG_01572	KHBCPPAM_00719	PMKPIPAH_00584	CIFCONAO_02542	OFPFBJIB_02049	JLFACLEC_03473	HANCEBKE_01485	JFBKJDKP_01594	CFNAKKIB_01349	LOLFLMBH_01035	FKBCLEAI_01035	PEOEKBMJ_02048
group_1518		hypothetical protein	17	17	1	1	1162				344	344	344	GDHFCLIG_00437	DCOEAKDN_00566	CAHLJNJH_00437	IEJFIBJM_01103	FDNFLFOA_00537	KNLHNOFG_00441	KHBCPPAM_00333	PMKPIPAH_01605	CIFCONAO_00182	OFPFBJIB_01099	JLFACLEC_00438	HANCEBKE_00438	JFBKJDKP_00435	CFNAKKIB_00851	LOLFLMBH_00437	FKBCLEAI_00536	PEOEKBMJ_00437
mutT		8-oxo-dGTP diphosphatase	17	17	1	7	121				395	395	395	GDHFCLIG_03098	DCOEAKDN_01278	CAHLJNJH_03048	IEJFIBJM_03385	FDNFLFOA_02998	KNLHNOFG_02948	KHBCPPAM_02623	PMKPIPAH_02121	CIFCONAO_02941	OFPFBJIB_03386	JLFACLEC_03032	HANCEBKE_02973	JFBKJDKP_03693	CFNAKKIB_02959	LOLFLMBH_03328	FKBCLEAI_03415	PEOEKBMJ_03228
pabB		Aminodeoxychorismate synthase component 1	17	17	1	1	503				1364	1364	1364	GDHFCLIG_01042	DCOEAKDN_03329	CAHLJNJH_01042	IEJFIBJM_00499	FDNFLFOA_02852	KNLHNOFG_01045	KHBCPPAM_01701	PMKPIPAH_00066	CIFCONAO_00786	OFPFBJIB_00496	JLFACLEC_01040	HANCEBKE_01614	JFBKJDKP_01036	CFNAKKIB_00250	LOLFLMBH_01614	FKBCLEAI_02043	PEOEKBMJ_01038
artP		Arginine transport ATP-binding protein ArtP	17	17	1	1	131				728	728	728	GDHFCLIG_03690	DCOEAKDN_01697	CAHLJNJH_03898	IEJFIBJM_00128	FDNFLFOA_02194	KNLHNOFG_01416	KHBCPPAM_01329	PMKPIPAH_00437	CIFCONAO_01157	OFPFBJIB_00126	JLFACLEC_01411	HANCEBKE_01984	JFBKJDKP_01405	CFNAKKIB_03805	LOLFLMBH_01983	FKBCLEAI_01673	PEOEKBMJ_01408
nuoB		NADH-quinone oxidoreductase subunit B	17	17	1	6	308				662	662	662	GDHFCLIG_03289	DCOEAKDN_01865	CAHLJNJH_03403	IEJFIBJM_03553	FDNFLFOA_03204	KNLHNOFG_03650	KHBCPPAM_03311	PMKPIPAH_02647	CIFCONAO_03279	OFPFBJIB_03724	JLFACLEC_03580	HANCEBKE_03687	JFBKJDKP_03253	CFNAKKIB_03297	LOLFLMBH_03519	FKBCLEAI_03753	PEOEKBMJ_03441
tusB		Protein TusB	17	17	1	5	404				287	287	287	GDHFCLIG_02375	DCOEAKDN_01147	CAHLJNJH_02638	IEJFIBJM_02624	FDNFLFOA_02048	KNLHNOFG_03211	KHBCPPAM_04527	PMKPIPAH_02205	CIFCONAO_01751	OFPFBJIB_02624	JLFACLEC_02386	HANCEBKE_03056	JFBKJDKP_02921	CFNAKKIB_02659	LOLFLMBH_03245	FKBCLEAI_03056	PEOEKBMJ_02811
cynT		Carbonic anhydrase	17	17	1	11	3				740	740	740	GDHFCLIG_04494	DCOEAKDN_04557	CAHLJNJH_04517	IEJFIBJM_04458	FDNFLFOA_04640	KNLHNOFG_04658	KHBCPPAM_04603	PMKPIPAH_04385	CIFCONAO_04466	OFPFBJIB_04504	JLFACLEC_04331	HANCEBKE_04321	JFBKJDKP_04370	CFNAKKIB_04378	LOLFLMBH_04323	FKBCLEAI_04396	PEOEKBMJ_04386
group_1525		hypothetical protein	17	17	1	7	82				620	620	620	GDHFCLIG_03059	DCOEAKDN_01239	CAHLJNJH_03087	IEJFIBJM_03424	FDNFLFOA_02959	KNLHNOFG_02987	KHBCPPAM_02662	PMKPIPAH_02160	CIFCONAO_02980	OFPFBJIB_03425	JLFACLEC_03071	HANCEBKE_03012	JFBKJDKP_03654	CFNAKKIB_02998	LOLFLMBH_03289	FKBCLEAI_03454	PEOEKBMJ_03189
group_1526		hypothetical protein	17	17	1	12	21				197	197	197	GDHFCLIG_04328	DCOEAKDN_03651	CAHLJNJH_04214	IEJFIBJM_04411	FDNFLFOA_04256	KNLHNOFG_04359	KHBCPPAM_04329	PMKPIPAH_04112	CIFCONAO_04230	OFPFBJIB_04301	JLFACLEC_04261	HANCEBKE_04251	JFBKJDKP_04325	CFNAKKIB_04262	LOLFLMBH_04253	FKBCLEAI_04300	PEOEKBMJ_04332
nrfA		Cytochrome c-552	17	17	1	4	81				1436	1436	1436	GDHFCLIG_03451	DCOEAKDN_02011	CAHLJNJH_03552	IEJFIBJM_03703	FDNFLFOA_03351	KNLHNOFG_03813	KHBCPPAM_02430	PMKPIPAH_01804	CIFCONAO_02805	OFPFBJIB_03888	JLFACLEC_03729	HANCEBKE_03835	JFBKJDKP_03886	CFNAKKIB_03461	LOLFLMBH_02643	FKBCLEAI_02645	PEOEKBMJ_03590
cbiD		Cobalt-precorrin-5B C(1)-methyltransferase	17	17	1	1	929				1139	1139	1139	GDHFCLIG_00205	DCOEAKDN_02905	CAHLJNJH_00206	IEJFIBJM_01335	FDNFLFOA_01302	KNLHNOFG_00206	KHBCPPAM_00565	PMKPIPAH_03841	CIFCONAO_02314	OFPFBJIB_01331	JLFACLEC_00206	HANCEBKE_00206	JFBKJDKP_00204	CFNAKKIB_01082	LOLFLMBH_00206	FKBCLEAI_00767	PEOEKBMJ_00206
rraB		Regulator of ribonuclease activity B	17	17	1	4	253				416	416	416	GDHFCLIG_02922	DCOEAKDN_04123	CAHLJNJH_02834	IEJFIBJM_03078	FDNFLFOA_02577	KNLHNOFG_02734	KHBCPPAM_02259	PMKPIPAH_01975	CIFCONAO_02634	OFPFBJIB_03079	JLFACLEC_02725	HANCEBKE_02758	JFBKJDKP_03424	CFNAKKIB_02419	LOLFLMBH_02814	FKBCLEAI_02816	PEOEKBMJ_03051
group_1530		hypothetical protein	17	17	1	8	137				689	689	689	GDHFCLIG_03593	DCOEAKDN_02310	CAHLJNJH_03692	IEJFIBJM_03844	FDNFLFOA_03653	KNLHNOFG_03967	KHBCPPAM_03637	PMKPIPAH_03318	CIFCONAO_03944	OFPFBJIB_04039	JLFACLEC_03882	HANCEBKE_03977	JFBKJDKP_04026	CFNAKKIB_03613	LOLFLMBH_03687	FKBCLEAI_03909	PEOEKBMJ_03729
group_1531		hypothetical protein	17	17	1	1	1045				149	149	149	GDHFCLIG_00319	DCOEAKDN_05140	CAHLJNJH_00319	IEJFIBJM_01221	FDNFLFOA_01187	KNLHNOFG_00323	KHBCPPAM_00451	PMKPIPAH_01723	CIFCONAO_00064	OFPFBJIB_01217	JLFACLEC_00320	HANCEBKE_00320	JFBKJDKP_00317	CFNAKKIB_00969	LOLFLMBH_00319	FKBCLEAI_00654	PEOEKBMJ_00319
ybbW		Putative allantoin permease	17	17	1	3	450				1454	1454	1454	GDHFCLIG_02075	DCOEAKDN_00756	CAHLJNJH_02031	IEJFIBJM_02324	FDNFLFOA_01557	KNLHNOFG_02336	KHBCPPAM_02016	PMKPIPAH_01304	CIFCONAO_01497	OFPFBJIB_02361	JLFACLEC_01788	HANCEBKE_02319	JFBKJDKP_02315	CFNAKKIB_02112	LOLFLMBH_02359	FKBCLEAI_02358	PEOEKBMJ_02358
alx		Inner membrane protein alx	17	17	1	2	168				968	968	968	GDHFCLIG_01699	DCOEAKDN_02438	CAHLJNJH_01413	IEJFIBJM_01948	FDNFLFOA_00124	KNLHNOFG_01678	KHBCPPAM_00825	PMKPIPAH_00689	CIFCONAO_02436	OFPFBJIB_01944	JLFACLEC_03368	HANCEBKE_01380	JFBKJDKP_01699	CFNAKKIB_01455	LOLFLMBH_01141	FKBCLEAI_01140	PEOEKBMJ_01942
ywlC		Threonylcarbamoyl-AMP synthase	17	17	1	1	606				620	620	620	GDHFCLIG_00939	DCOEAKDN_00065	CAHLJNJH_00939	IEJFIBJM_00602	FDNFLFOA_01038	KNLHNOFG_00942	KHBCPPAM_02740	PMKPIPAH_03488	CIFCONAO_00683	OFPFBJIB_00599	JLFACLEC_00937	HANCEBKE_00937	JFBKJDKP_00933	CFNAKKIB_00353	LOLFLMBH_00935	FKBCLEAI_00038	PEOEKBMJ_00935
csgB		Minor curlin subunit	17	17	1	1	1059				455	455	455	GDHFCLIG_00333	DCOEAKDN_02972	CAHLJNJH_00333	IEJFIBJM_01207	FDNFLFOA_01173	KNLHNOFG_00337	KHBCPPAM_00437	PMKPIPAH_01709	CIFCONAO_00078	OFPFBJIB_01203	JLFACLEC_00334	HANCEBKE_00334	JFBKJDKP_00331	CFNAKKIB_00955	LOLFLMBH_00333	FKBCLEAI_00640	PEOEKBMJ_00333
argR_1		Arginine repressor	17	17	1	2	38				470	470	470	GDHFCLIG_01830	DCOEAKDN_04245	CAHLJNJH_04268	IEJFIBJM_02079	FDNFLFOA_04490	KNLHNOFG_01546	KHBCPPAM_00693	PMKPIPAH_04213	CIFCONAO_02568	OFPFBJIB_02075	JLFACLEC_04390	HANCEBKE_01511	JFBKJDKP_01568	CFNAKKIB_01323	LOLFLMBH_01009	FKBCLEAI_01009	PEOEKBMJ_02074
rcnR		Transcriptional repressor RcnR	17	17	1	2	371				272	272	272	GDHFCLIG_01495	DCOEAKDN_01528	CAHLJNJH_01617	IEJFIBJM_01744	FDNFLFOA_00328	KNLHNOFG_01882	KHBCPPAM_01029	PMKPIPAH_00893	CIFCONAO_03576	OFPFBJIB_01740	JLFACLEC_02203	HANCEBKE_01176	JFBKJDKP_01903	CFNAKKIB_01659	LOLFLMBH_01345	FKBCLEAI_01344	PEOEKBMJ_01738
fbaA_2		Fructose-bisphosphate aldolase class 2	17	17	1	2	325				1079	1079	1079	GDHFCLIG_01542	DCOEAKDN_01481	CAHLJNJH_01570	IEJFIBJM_01791	FDNFLFOA_00281	KNLHNOFG_01835	KHBCPPAM_00982	PMKPIPAH_00846	CIFCONAO_03623	OFPFBJIB_01787	JLFACLEC_02250	HANCEBKE_01223	JFBKJDKP_01856	CFNAKKIB_01612	LOLFLMBH_01298	FKBCLEAI_01297	PEOEKBMJ_01785
group_1539		hypothetical protein	17	17	1	3	309				683	683	683	GDHFCLIG_02216	DCOEAKDN_00897	CAHLJNJH_02172	IEJFIBJM_02465	FDNFLFOA_01698	KNLHNOFG_02195	KHBCPPAM_01875	PMKPIPAH_02847	CIFCONAO_01638	OFPFBJIB_02220	JLFACLEC_01647	HANCEBKE_02460	JFBKJDKP_02456	CFNAKKIB_01971	LOLFLMBH_02218	FKBCLEAI_02217	PEOEKBMJ_02217
lgoD		L-galactonate-5-dehydrogenase	17	17	1	2	310				1016	1016	1016	GDHFCLIG_01557	DCOEAKDN_01466	CAHLJNJH_01555	IEJFIBJM_01806	FDNFLFOA_00266	KNLHNOFG_01820	KHBCPPAM_00967	PMKPIPAH_00831	CIFCONAO_03638	OFPFBJIB_01802	JLFACLEC_02265	HANCEBKE_01238	JFBKJDKP_01841	CFNAKKIB_01597	LOLFLMBH_01283	FKBCLEAI_01282	PEOEKBMJ_01800
chiA_1		Chitinase A	17	17	1	4	407				2099	2099	2099	GDHFCLIG_02769	DCOEAKDN_02124	CAHLJNJH_02679	IEJFIBJM_03231	FDNFLFOA_02424	KNLHNOFG_02581	KHBCPPAM_03522	PMKPIPAH_03203	CIFCONAO_03829	OFPFBJIB_03232	JLFACLEC_02878	HANCEBKE_02605	JFBKJDKP_03577	CFNAKKIB_02572	LOLFLMBH_02967	FKBCLEAI_02969	PEOEKBMJ_02898
group_1542		hypothetical protein	17	17	1	4	27				245	245	245	GDHFCLIG_03504	DCOEAKDN_02064	CAHLJNJH_03499	IEJFIBJM_03649	FDNFLFOA_03404	KNLHNOFG_03866	KHBCPPAM_02483	PMKPIPAH_04283	CIFCONAO_04284	OFPFBJIB_03835	JLFACLEC_03676	HANCEBKE_03888	JFBKJDKP_03833	CFNAKKIB_03408	LOLFLMBH_02590	FKBCLEAI_02592	PEOEKBMJ_03537
degP		Periplasmic serine endoprotease DegP	17	17	1	7	198				1427	1427	1427	GDHFCLIG_03175	DCOEAKDN_01355	CAHLJNJH_02971	IEJFIBJM_03308	FDNFLFOA_03075	KNLHNOFG_02871	KHBCPPAM_02546	PMKPIPAH_02044	CIFCONAO_02864	OFPFBJIB_03309	JLFACLEC_02955	HANCEBKE_02896	JFBKJDKP_03770	CFNAKKIB_02882	LOLFLMBH_03405	FKBCLEAI_03338	PEOEKBMJ_03305
cheW		Chemotaxis protein CheW	17	17	1	1	378				503	503	503	GDHFCLIG_01165	DCOEAKDN_03727	CAHLJNJH_01164	IEJFIBJM_00376	FDNFLFOA_02729	KNLHNOFG_01167	KHBCPPAM_01578	PMKPIPAH_00189	CIFCONAO_00909	OFPFBJIB_00373	JLFACLEC_01163	HANCEBKE_01736	JFBKJDKP_01158	CFNAKKIB_00127	LOLFLMBH_01736	FKBCLEAI_01920	PEOEKBMJ_01160
dtpA		Dipeptide and tripeptide permease A	17	17	1	1	1373				1505	1505	1505	GDHFCLIG_00649	DCOEAKDN_00355	CAHLJNJH_00649	IEJFIBJM_00892	FDNFLFOA_00748	KNLHNOFG_00652	KHBCPPAM_00122	PMKPIPAH_01047	CIFCONAO_00393	OFPFBJIB_00888	JLFACLEC_00648	HANCEBKE_00648	JFBKJDKP_00644	CFNAKKIB_00642	LOLFLMBH_00646	FKBCLEAI_00327	PEOEKBMJ_00646
gabP		GABA permease	17	17	1	9	32				1400	1400	1400	GDHFCLIG_04072	DCOEAKDN_03214	CAHLJNJH_04049	IEJFIBJM_04074	FDNFLFOA_03973	KNLHNOFG_04064	KHBCPPAM_03941	PMKPIPAH_03654	CIFCONAO_04040	OFPFBJIB_04163	JLFACLEC_04123	HANCEBKE_04113	JFBKJDKP_04135	CFNAKKIB_04072	LOLFLMBH_03994	FKBCLEAI_04135	PEOEKBMJ_04075
pykF		Pyruvate kinase I	17	17	1	1	1298				1412	1412	1412	GDHFCLIG_00573	DCOEAKDN_00431	CAHLJNJH_00573	IEJFIBJM_00968	FDNFLFOA_00672	KNLHNOFG_00576	KHBCPPAM_00198	PMKPIPAH_00971	CIFCONAO_00317	OFPFBJIB_00964	JLFACLEC_00573	HANCEBKE_00573	JFBKJDKP_00569	CFNAKKIB_00717	LOLFLMBH_00571	FKBCLEAI_00402	PEOEKBMJ_00571
bioB		Biotin synthase	17	17	1	1	29				1040	1040	1040	GDHFCLIG_03793	DCOEAKDN_04295	CAHLJNJH_03796	IEJFIBJM_00026	FDNFLFOA_04611	KNLHNOFG_04554	KHBCPPAM_04413	PMKPIPAH_00540	CIFCONAO_01260	OFPFBJIB_00026	JLFACLEC_01512	HANCEBKE_02085	JFBKJDKP_01506	CFNAKKIB_03705	LOLFLMBH_02084	FKBCLEAI_01573	PEOEKBMJ_01509
acpP_2		Acyl carrier protein	17	17	1	2	456				248	248	248	GDHFCLIG_01350	DCOEAKDN_03124	CAHLJNJH_01762	IEJFIBJM_01599	FDNFLFOA_00473	KNLHNOFG_02027	KHBCPPAM_01175	PMKPIPAH_03023	CIFCONAO_03482	OFPFBJIB_01595	JLFACLEC_02058	HANCEBKE_01031	JFBKJDKP_02048	CFNAKKIB_01804	LOLFLMBH_01490	FKBCLEAI_01489	PEOEKBMJ_01593
ldrD_2		Small toxic polypeptide LdrD	17	17	1	5	230				107	107	107	GDHFCLIG_02549	DCOEAKDN_00973	CAHLJNJH_02465	IEJFIBJM_02798	FDNFLFOA_01875	KNLHNOFG_03037	KHBCPPAM_03054	PMKPIPAH_02379	CIFCONAO_01925	OFPFBJIB_02798	JLFACLEC_02560	HANCEBKE_03230	JFBKJDKP_02748	CFNAKKIB_02832	LOLFLMBH_03071	FKBCLEAI_03230	PEOEKBMJ_02637
recX		Regulatory protein RecX	17	17	1	2	402				539	539	539	GDHFCLIG_01296	DCOEAKDN_03178	CAHLJNJH_01816	IEJFIBJM_01545	FDNFLFOA_00527	KNLHNOFG_02081	KHBCPPAM_01229	PMKPIPAH_03077	CIFCONAO_03536	OFPFBJIB_01541	JLFACLEC_02004	HANCEBKE_00977	JFBKJDKP_02102	CFNAKKIB_01858	LOLFLMBH_01544	FKBCLEAI_01543	PEOEKBMJ_01539
caf1M_2		Chaperone protein caf1M	17	17	1	4	278				740	740	740	GDHFCLIG_02897	DCOEAKDN_04677	CAHLJNJH_02809	IEJFIBJM_03103	FDNFLFOA_02552	KNLHNOFG_02709	KHBCPPAM_02234	PMKPIPAH_02000	CIFCONAO_02609	OFPFBJIB_03104	JLFACLEC_02750	HANCEBKE_02733	JFBKJDKP_03449	CFNAKKIB_02444	LOLFLMBH_02839	FKBCLEAI_02841	PEOEKBMJ_03026
group_1553		hypothetical protein	17	17	1	7	143				791	791	791	GDHFCLIG_03120	DCOEAKDN_01300	CAHLJNJH_03026	IEJFIBJM_03363	FDNFLFOA_03020	KNLHNOFG_02926	KHBCPPAM_02601	PMKPIPAH_02099	CIFCONAO_02919	OFPFBJIB_03364	JLFACLEC_03010	HANCEBKE_02951	JFBKJDKP_03715	CFNAKKIB_02937	LOLFLMBH_03350	FKBCLEAI_03393	PEOEKBMJ_03250
group_1554		hypothetical protein	17	17	1	2	155				164	164	164	GDHFCLIG_01712	DCOEAKDN_02425	CAHLJNJH_01400	IEJFIBJM_01961	FDNFLFOA_00111	KNLHNOFG_01665	KHBCPPAM_00812	PMKPIPAH_00676	CIFCONAO_02449	OFPFBJIB_01957	JLFACLEC_03381	HANCEBKE_01393	JFBKJDKP_01686	CFNAKKIB_01442	LOLFLMBH_01128	FKBCLEAI_01127	PEOEKBMJ_01955
zupT		Zinc transporter ZupT	17	17	1	2	202				773	773	773	GDHFCLIG_01665	DCOEAKDN_02472	CAHLJNJH_01447	IEJFIBJM_01914	FDNFLFOA_00158	KNLHNOFG_01712	KHBCPPAM_00859	PMKPIPAH_00723	CIFCONAO_02402	OFPFBJIB_01910	JLFACLEC_03334	HANCEBKE_01346	JFBKJDKP_01733	CFNAKKIB_01489	LOLFLMBH_01175	FKBCLEAI_01174	PEOEKBMJ_01908
sulA		Cell division inhibitor SulA	17	17	1	1	228				509	509	509	GDHFCLIG_03843	DCOEAKDN_02745	CAHLJNJH_03941	IEJFIBJM_00224	FDNFLFOA_02291	KNLHNOFG_01319	KHBCPPAM_01426	PMKPIPAH_00340	CIFCONAO_01060	OFPFBJIB_00222	JLFACLEC_01314	HANCEBKE_01887	JFBKJDKP_01309	CFNAKKIB_04017	LOLFLMBH_01887	FKBCLEAI_01769	PEOEKBMJ_01311
hisM		Histidine transport system permease protein HisM	17	17	1	6	284				707	707	707	GDHFCLIG_03313	DCOEAKDN_01841	CAHLJNJH_03379	IEJFIBJM_03529	FDNFLFOA_03180	KNLHNOFG_03674	KHBCPPAM_03335	PMKPIPAH_02671	CIFCONAO_03303	OFPFBJIB_03748	JLFACLEC_03556	HANCEBKE_03663	JFBKJDKP_03229	CFNAKKIB_03321	LOLFLMBH_03543	FKBCLEAI_03777	PEOEKBMJ_03417
group_1558		hypothetical protein	17	17	1	1	597				506	506	506	GDHFCLIG_00948	DCOEAKDN_00056	CAHLJNJH_00948	IEJFIBJM_00593	FDNFLFOA_01047	KNLHNOFG_00951	KHBCPPAM_02731	PMKPIPAH_03497	CIFCONAO_00692	OFPFBJIB_00590	JLFACLEC_00946	HANCEBKE_00946	JFBKJDKP_00942	CFNAKKIB_00344	LOLFLMBH_00944	FKBCLEAI_00029	PEOEKBMJ_00944
group_1559		hypothetical protein	17	17	1	5	3				257	257	257	GDHFCLIG_02326	DCOEAKDN_01196	CAHLJNJH_04447	IEJFIBJM_02575	FDNFLFOA_02097	KNLHNOFG_04588	KHBCPPAM_04606	PMKPIPAH_04422	CIFCONAO_04513	OFPFBJIB_02575	JLFACLEC_02337	HANCEBKE_04454	JFBKJDKP_02970	CFNAKKIB_02610	LOLFLMBH_04456	FKBCLEAI_03007	PEOEKBMJ_02860
fadK		Short-chain-fatty-acid--CoA ligase	17	17	1	1	1270				1640	1640	1640	GDHFCLIG_00546	DCOEAKDN_00458	CAHLJNJH_00546	IEJFIBJM_00995	FDNFLFOA_00645	KNLHNOFG_00549	KHBCPPAM_00225	PMKPIPAH_00944	CIFCONAO_00290	OFPFBJIB_00991	JLFACLEC_00546	HANCEBKE_00546	JFBKJDKP_00542	CFNAKKIB_00744	LOLFLMBH_00544	FKBCLEAI_00429	PEOEKBMJ_00544
trkA		Trk system potassium uptake protein TrkA	17	17	1	5	12				1376	1376	1376	GDHFCLIG_02335	DCOEAKDN_01187	CAHLJNJH_04456	IEJFIBJM_02584	FDNFLFOA_02088	KNLHNOFG_04597	KHBCPPAM_04615	PMKPIPAH_04431	CIFCONAO_04504	OFPFBJIB_02584	JLFACLEC_02346	HANCEBKE_04445	JFBKJDKP_02961	CFNAKKIB_02619	LOLFLMBH_04447	FKBCLEAI_03016	PEOEKBMJ_02851
group_1562		hypothetical protein	17	17	1	1	579				647	647	647	GDHFCLIG_00966	DCOEAKDN_00038	CAHLJNJH_00966	IEJFIBJM_00575	FDNFLFOA_01065	KNLHNOFG_00969	KHBCPPAM_02713	PMKPIPAH_03515	CIFCONAO_00710	OFPFBJIB_00572	JLFACLEC_00964	HANCEBKE_00964	JFBKJDKP_00960	CFNAKKIB_00326	LOLFLMBH_00962	FKBCLEAI_00011	PEOEKBMJ_00962
rstA		Transcriptional regulatory protein RstA	17	17	1	1	1394				731	731	731	GDHFCLIG_00670	DCOEAKDN_00334	CAHLJNJH_00670	IEJFIBJM_00871	FDNFLFOA_00769	KNLHNOFG_00673	KHBCPPAM_00101	PMKPIPAH_01068	CIFCONAO_00414	OFPFBJIB_00867	JLFACLEC_00669	HANCEBKE_00669	JFBKJDKP_00665	CFNAKKIB_00621	LOLFLMBH_00667	FKBCLEAI_00306	PEOEKBMJ_00667
pepP		Xaa-Pro aminopeptidase	17	17	1	2	335				1316	1316	1316	GDHFCLIG_01532	DCOEAKDN_01491	CAHLJNJH_01580	IEJFIBJM_01781	FDNFLFOA_00291	KNLHNOFG_01845	KHBCPPAM_00992	PMKPIPAH_00856	CIFCONAO_03613	OFPFBJIB_01777	JLFACLEC_02240	HANCEBKE_01213	JFBKJDKP_01866	CFNAKKIB_01622	LOLFLMBH_01308	FKBCLEAI_01307	PEOEKBMJ_01775
group_1565		hypothetical protein	17	17	1	1	47				602	602	602	GDHFCLIG_03775	DCOEAKDN_01613	CAHLJNJH_03814	IEJFIBJM_00044	FDNFLFOA_02110	KNLHNOFG_01501	KHBCPPAM_01245	PMKPIPAH_00522	CIFCONAO_01242	OFPFBJIB_00042	JLFACLEC_01496	HANCEBKE_02069	JFBKJDKP_01490	CFNAKKIB_03721	LOLFLMBH_02068	FKBCLEAI_01589	PEOEKBMJ_01493
group_1566		hypothetical protein	17	17	1	11	56				290	290	290	GDHFCLIG_04427	DCOEAKDN_04527	CAHLJNJH_04387	IEJFIBJM_04511	FDNFLFOA_04520	KNLHNOFG_04463	KHBCPPAM_04546	PMKPIPAH_04362	CIFCONAO_04415	OFPFBJIB_04405	JLFACLEC_04353	HANCEBKE_04343	JFBKJDKP_04392	CFNAKKIB_04356	LOLFLMBH_04345	FKBCLEAI_04374	PEOEKBMJ_04408
group_1567		hypothetical protein	17	17	1	2	93				287	287	287	GDHFCLIG_01776	DCOEAKDN_03938	CAHLJNJH_01336	IEJFIBJM_02025	FDNFLFOA_00047	KNLHNOFG_01601	KHBCPPAM_00747	PMKPIPAH_00612	CIFCONAO_02513	OFPFBJIB_02021	JLFACLEC_03445	HANCEBKE_01457	JFBKJDKP_01622	CFNAKKIB_01378	LOLFLMBH_01064	FKBCLEAI_01063	PEOEKBMJ_02019
sucB		Dihydrolipoyllysine-residue succinyltransferase component of 2-oxoglutarate dehydrogenase complex	17	17	1	3	22				1208	1208	1208	GDHFCLIG_01882	DCOEAKDN_04422	CAHLJNJH_01838	IEJFIBJM_02131	FDNFLFOA_03570	KNLHNOFG_02529	KHBCPPAM_02209	PMKPIPAH_01497	CIFCONAO_01304	OFPFBJIB_02554	JLFACLEC_01981	HANCEBKE_02126	JFBKJDKP_02122	CFNAKKIB_02305	LOLFLMBH_02552	FKBCLEAI_02551	PEOEKBMJ_02551
group_1569		hypothetical protein	17	17	1	1	769				1160	1160	1160	GDHFCLIG_00045	DCOEAKDN_03492	CAHLJNJH_00046	IEJFIBJM_01495	FDNFLFOA_01462	KNLHNOFG_00046	KHBCPPAM_03748	PMKPIPAH_03571	CIFCONAO_02154	OFPFBJIB_01491	JLFACLEC_00046	HANCEBKE_00046	JFBKJDKP_00044	CFNAKKIB_01242	LOLFLMBH_00046	FKBCLEAI_00927	PEOEKBMJ_00046
ydgK		Inner membrane protein YdgK	17	17	1	1	1381				440	440	440	GDHFCLIG_00657	DCOEAKDN_00347	CAHLJNJH_00657	IEJFIBJM_00884	FDNFLFOA_00756	KNLHNOFG_00660	KHBCPPAM_00114	PMKPIPAH_01055	CIFCONAO_00401	OFPFBJIB_00880	JLFACLEC_00656	HANCEBKE_00656	JFBKJDKP_00652	CFNAKKIB_00634	LOLFLMBH_00654	FKBCLEAI_00319	PEOEKBMJ_00654
hdeB		Acid stress chaperone HdeB	17	17	1	1	1478				329	329	329	GDHFCLIG_00754	DCOEAKDN_00250	CAHLJNJH_00754	IEJFIBJM_00787	FDNFLFOA_00853	KNLHNOFG_00757	KHBCPPAM_00017	PMKPIPAH_01152	CIFCONAO_00498	OFPFBJIB_00784	JLFACLEC_00752	HANCEBKE_00752	JFBKJDKP_00748	CFNAKKIB_00538	LOLFLMBH_00750	FKBCLEAI_00223	PEOEKBMJ_00750
tesB		Acyl-CoA thioesterase 2	17	17	1	3	393				860	860	860	GDHFCLIG_02132	DCOEAKDN_00813	CAHLJNJH_02088	IEJFIBJM_02381	FDNFLFOA_01614	KNLHNOFG_02279	KHBCPPAM_01959	PMKPIPAH_01247	CIFCONAO_01554	OFPFBJIB_02304	JLFACLEC_01731	HANCEBKE_02376	JFBKJDKP_02372	CFNAKKIB_02055	LOLFLMBH_02302	FKBCLEAI_02301	PEOEKBMJ_02301
group_1573		hypothetical protein	17	17	1	3	158				248	248	248	GDHFCLIG_02024	DCOEAKDN_00705	CAHLJNJH_01980	IEJFIBJM_02273	FDNFLFOA_03428	KNLHNOFG_02387	KHBCPPAM_02067	PMKPIPAH_01355	CIFCONAO_01446	OFPFBJIB_02412	JLFACLEC_01839	HANCEBKE_02268	JFBKJDKP_02264	CFNAKKIB_02163	LOLFLMBH_02410	FKBCLEAI_02409	PEOEKBMJ_02409
mdtL		Multidrug resistance protein MdtL	17	17	1	12	24				1187	1187	1187	GDHFCLIG_04325	DCOEAKDN_03648	CAHLJNJH_04217	IEJFIBJM_04414	FDNFLFOA_04253	KNLHNOFG_04356	KHBCPPAM_04326	PMKPIPAH_04109	CIFCONAO_04227	OFPFBJIB_04304	JLFACLEC_04264	HANCEBKE_04254	JFBKJDKP_04322	CFNAKKIB_04259	LOLFLMBH_04256	FKBCLEAI_04303	PEOEKBMJ_04329
group_1575		hypothetical protein	17	17	1	2	240				494	494	494	GDHFCLIG_01627	DCOEAKDN_01396	CAHLJNJH_01485	IEJFIBJM_01876	FDNFLFOA_00196	KNLHNOFG_01750	KHBCPPAM_00897	PMKPIPAH_00761	CIFCONAO_03708	OFPFBJIB_01872	JLFACLEC_02335	HANCEBKE_01308	JFBKJDKP_01771	CFNAKKIB_01527	LOLFLMBH_01213	FKBCLEAI_01212	PEOEKBMJ_01870
cvrA		K( )/H( ) antiporter NhaP2	17	17	1	1	526				1733	1733	1733	GDHFCLIG_01019	DCOEAKDN_03352	CAHLJNJH_01019	IEJFIBJM_00522	FDNFLFOA_02875	KNLHNOFG_01022	KHBCPPAM_01724	PMKPIPAH_00043	CIFCONAO_00763	OFPFBJIB_00519	JLFACLEC_01017	HANCEBKE_01591	JFBKJDKP_01013	CFNAKKIB_00273	LOLFLMBH_01591	FKBCLEAI_02066	PEOEKBMJ_01015
group_1577		hypothetical protein	17	17	1	8	53				596	596	596	GDHFCLIG_03619	DCOEAKDN_02284	CAHLJNJH_03718	IEJFIBJM_03870	FDNFLFOA_03679	KNLHNOFG_03941	KHBCPPAM_03611	PMKPIPAH_03292	CIFCONAO_03918	OFPFBJIB_04013	JLFACLEC_03856	HANCEBKE_04003	JFBKJDKP_04052	CFNAKKIB_03587	LOLFLMBH_03661	FKBCLEAI_03935	PEOEKBMJ_03755
tmk		Thymidylate kinase	17	17	1	1	1116				641	641	641	GDHFCLIG_00390	DCOEAKDN_03029	CAHLJNJH_00390	IEJFIBJM_01150	FDNFLFOA_01116	KNLHNOFG_00394	KHBCPPAM_00380	PMKPIPAH_01652	CIFCONAO_00135	OFPFBJIB_01146	JLFACLEC_00391	HANCEBKE_00391	JFBKJDKP_00388	CFNAKKIB_00898	LOLFLMBH_00390	FKBCLEAI_00583	PEOEKBMJ_00390
group_1579		hypothetical protein	17	17	1	1	1039				533	533	533	GDHFCLIG_00313	DCOEAKDN_04456	CAHLJNJH_00313	IEJFIBJM_01227	FDNFLFOA_01193	KNLHNOFG_00317	KHBCPPAM_00457	PMKPIPAH_01729	CIFCONAO_00058	OFPFBJIB_01223	JLFACLEC_00314	HANCEBKE_00314	JFBKJDKP_00311	CFNAKKIB_00975	LOLFLMBH_00313	FKBCLEAI_00660	PEOEKBMJ_00313
kefC_2		Glutathione-regulated potassium-efflux system protein KefC	17	17	1	7	70				1862	1862	1862	GDHFCLIG_03047	DCOEAKDN_01227	CAHLJNJH_03099	IEJFIBJM_03436	FDNFLFOA_02947	KNLHNOFG_02999	KHBCPPAM_02674	PMKPIPAH_02172	CIFCONAO_02992	OFPFBJIB_03437	JLFACLEC_03083	HANCEBKE_03024	JFBKJDKP_03642	CFNAKKIB_03010	LOLFLMBH_03277	FKBCLEAI_03466	PEOEKBMJ_03177
rclC		Inner membrane protein RclC	17	17	1	3	167				560	560	560	GDHFCLIG_02033	DCOEAKDN_00714	CAHLJNJH_01989	IEJFIBJM_02282	FDNFLFOA_01515	KNLHNOFG_02378	KHBCPPAM_02058	PMKPIPAH_01346	CIFCONAO_01455	OFPFBJIB_02403	JLFACLEC_01830	HANCEBKE_02277	JFBKJDKP_02273	CFNAKKIB_02154	LOLFLMBH_02401	FKBCLEAI_02400	PEOEKBMJ_02400
hisH		Imidazole glycerol phosphate synthase subunit HisH	17	17	1	1	886				590	590	590	GDHFCLIG_00162	DCOEAKDN_02948	CAHLJNJH_00163	IEJFIBJM_01378	FDNFLFOA_01345	KNLHNOFG_00163	KHBCPPAM_00608	PMKPIPAH_03884	CIFCONAO_02271	OFPFBJIB_01374	JLFACLEC_00163	HANCEBKE_00163	JFBKJDKP_00161	CFNAKKIB_01125	LOLFLMBH_00163	FKBCLEAI_00810	PEOEKBMJ_00163
zapB		Cell division protein ZapB	17	17	1	8	47				239	239	239	GDHFCLIG_03625	DCOEAKDN_02278	CAHLJNJH_03724	IEJFIBJM_03876	FDNFLFOA_03685	KNLHNOFG_03935	KHBCPPAM_03605	PMKPIPAH_03286	CIFCONAO_03912	OFPFBJIB_04007	JLFACLEC_03850	HANCEBKE_04009	JFBKJDKP_04058	CFNAKKIB_03581	LOLFLMBH_03655	FKBCLEAI_03941	PEOEKBMJ_03761
bamE		Outer membrane protein assembly factor BamE	17	17	1	9	66				338	338	338	GDHFCLIG_04037	DCOEAKDN_03249	CAHLJNJH_04084	IEJFIBJM_04039	FDNFLFOA_04008	KNLHNOFG_04099	KHBCPPAM_03976	PMKPIPAH_03689	CIFCONAO_04075	OFPFBJIB_04128	JLFACLEC_04088	HANCEBKE_04078	JFBKJDKP_04170	CFNAKKIB_04107	LOLFLMBH_04029	FKBCLEAI_04170	PEOEKBMJ_04040
group_1585		hypothetical protein	17	17	1	1	367				638	638	638	GDHFCLIG_01176	DCOEAKDN_03716	CAHLJNJH_01175	IEJFIBJM_00365	FDNFLFOA_02718	KNLHNOFG_01178	KHBCPPAM_01567	PMKPIPAH_00200	CIFCONAO_00920	OFPFBJIB_00362	JLFACLEC_01174	HANCEBKE_01747	JFBKJDKP_01169	CFNAKKIB_00116	LOLFLMBH_01747	FKBCLEAI_01909	PEOEKBMJ_01171
hyaB_2		Hydrogenase-1 large chain	17	17	1	1	540				1793	1793	1793	GDHFCLIG_01005	DCOEAKDN_03366	CAHLJNJH_01005	IEJFIBJM_00536	FDNFLFOA_02889	KNLHNOFG_01008	KHBCPPAM_01738	PMKPIPAH_00029	CIFCONAO_00749	OFPFBJIB_00533	JLFACLEC_01003	HANCEBKE_01577	JFBKJDKP_00999	CFNAKKIB_00287	LOLFLMBH_01577	FKBCLEAI_02080	PEOEKBMJ_01001
yhdT		putative membrane protein YhdT	17	17	1	2	17				242	242	242	GDHFCLIG_01851	DCOEAKDN_04224	CAHLJNJH_04289	IEJFIBJM_02100	FDNFLFOA_04469	KNLHNOFG_01525	KHBCPPAM_00672	PMKPIPAH_04192	CIFCONAO_02589	OFPFBJIB_02096	JLFACLEC_04411	HANCEBKE_01532	JFBKJDKP_01547	CFNAKKIB_01302	LOLFLMBH_00988	FKBCLEAI_00988	PEOEKBMJ_02095
rpe_1		Ribulose-phosphate 3-epimerase	17	17	1	1	1533				632	632	632	GDHFCLIG_00809	DCOEAKDN_00195	CAHLJNJH_00809	IEJFIBJM_00732	FDNFLFOA_00908	KNLHNOFG_00812	KHBCPPAM_02870	PMKPIPAH_01207	CIFCONAO_00553	OFPFBJIB_00729	JLFACLEC_00807	HANCEBKE_00807	JFBKJDKP_00803	CFNAKKIB_00483	LOLFLMBH_00805	FKBCLEAI_00168	PEOEKBMJ_00805
group_1589		hypothetical protein	17	17	1	3	302				623	623	623	GDHFCLIG_02223	DCOEAKDN_00904	CAHLJNJH_02179	IEJFIBJM_02472	FDNFLFOA_01705	KNLHNOFG_02188	KHBCPPAM_01868	PMKPIPAH_02840	CIFCONAO_01645	OFPFBJIB_02213	JLFACLEC_01640	HANCEBKE_02467	JFBKJDKP_02463	CFNAKKIB_01964	LOLFLMBH_02211	FKBCLEAI_02210	PEOEKBMJ_02210
puuP		Putrescine importer PuuP	17	17	1	1	1299				1343	1343	1343	GDHFCLIG_00574	DCOEAKDN_00430	CAHLJNJH_00574	IEJFIBJM_00967	FDNFLFOA_00673	KNLHNOFG_00577	KHBCPPAM_00197	PMKPIPAH_00972	CIFCONAO_00318	OFPFBJIB_00963	JLFACLEC_00574	HANCEBKE_00574	JFBKJDKP_00570	CFNAKKIB_00716	LOLFLMBH_00572	FKBCLEAI_00401	PEOEKBMJ_00572
mdtC		Multidrug resistance protein MdtC	17	17	1	1	831				3080	3080	3080	GDHFCLIG_00107	DCOEAKDN_03914	CAHLJNJH_00108	IEJFIBJM_01433	FDNFLFOA_01400	KNLHNOFG_00108	KHBCPPAM_03810	PMKPIPAH_04140	CIFCONAO_02216	OFPFBJIB_01429	JLFACLEC_00108	HANCEBKE_00108	JFBKJDKP_00106	CFNAKKIB_01180	LOLFLMBH_00108	FKBCLEAI_00865	PEOEKBMJ_00108
group_1592		hypothetical protein	17	17	1	1	593				743	743	743	GDHFCLIG_00952	DCOEAKDN_00052	CAHLJNJH_00952	IEJFIBJM_00589	FDNFLFOA_01051	KNLHNOFG_00955	KHBCPPAM_02727	PMKPIPAH_03501	CIFCONAO_00696	OFPFBJIB_00586	JLFACLEC_00950	HANCEBKE_00950	JFBKJDKP_00946	CFNAKKIB_00340	LOLFLMBH_00948	FKBCLEAI_00025	PEOEKBMJ_00948
fdoI		Formate dehydrogenase, cytochrome b556(fdo) subunit	17	17	1	8	114				635	635	635	GDHFCLIG_03570	DCOEAKDN_02333	CAHLJNJH_03669	IEJFIBJM_03821	FDNFLFOA_03630	KNLHNOFG_03990	KHBCPPAM_03660	PMKPIPAH_03341	CIFCONAO_03967	OFPFBJIB_04062	JLFACLEC_03905	HANCEBKE_03954	JFBKJDKP_04003	CFNAKKIB_03636	LOLFLMBH_03710	FKBCLEAI_03886	PEOEKBMJ_03706
ftsZ		Cell division protein FtsZ	17	17	1	7	117				1151	1151	1151	GDHFCLIG_03094	DCOEAKDN_01274	CAHLJNJH_03052	IEJFIBJM_03389	FDNFLFOA_02994	KNLHNOFG_02952	KHBCPPAM_02627	PMKPIPAH_02125	CIFCONAO_02945	OFPFBJIB_03390	JLFACLEC_03036	HANCEBKE_02977	JFBKJDKP_03689	CFNAKKIB_02963	LOLFLMBH_03324	FKBCLEAI_03419	PEOEKBMJ_03224
group_1595		hypothetical protein	17	17	1	4	393				773	773	773	GDHFCLIG_02783	DCOEAKDN_02138	CAHLJNJH_02693	IEJFIBJM_03217	FDNFLFOA_02438	KNLHNOFG_02595	KHBCPPAM_03508	PMKPIPAH_03189	CIFCONAO_03815	OFPFBJIB_03218	JLFACLEC_02864	HANCEBKE_02619	JFBKJDKP_03563	CFNAKKIB_02558	LOLFLMBH_02953	FKBCLEAI_02955	PEOEKBMJ_02912
csgG		Curli production assembly/transport component CsgG	17	17	1	1	1055				833	833	833	GDHFCLIG_00329	DCOEAKDN_02968	CAHLJNJH_00329	IEJFIBJM_01211	FDNFLFOA_01177	KNLHNOFG_00333	KHBCPPAM_00441	PMKPIPAH_01713	CIFCONAO_00074	OFPFBJIB_01207	JLFACLEC_00330	HANCEBKE_00330	JFBKJDKP_00327	CFNAKKIB_00959	LOLFLMBH_00329	FKBCLEAI_00644	PEOEKBMJ_00329
gcvP		Glycine dehydrogenase (decarboxylating)	17	17	1	2	340				2873	2873	2873	GDHFCLIG_01527	DCOEAKDN_01496	CAHLJNJH_01585	IEJFIBJM_01776	FDNFLFOA_00296	KNLHNOFG_01850	KHBCPPAM_00997	PMKPIPAH_00861	CIFCONAO_03608	OFPFBJIB_01772	JLFACLEC_02235	HANCEBKE_01208	JFBKJDKP_01871	CFNAKKIB_01627	LOLFLMBH_01313	FKBCLEAI_01312	PEOEKBMJ_01770
yacG		DNA gyrase inhibitor YacG	17	17	1	7	125				191	191	191	GDHFCLIG_03102	DCOEAKDN_01282	CAHLJNJH_03044	IEJFIBJM_03381	FDNFLFOA_03002	KNLHNOFG_02944	KHBCPPAM_02619	PMKPIPAH_02117	CIFCONAO_02937	OFPFBJIB_03382	JLFACLEC_03028	HANCEBKE_02969	JFBKJDKP_03697	CFNAKKIB_02955	LOLFLMBH_03332	FKBCLEAI_03411	PEOEKBMJ_03232
radA		DNA repair protein RadA	17	17	1	4	368				1382	1382	1382	GDHFCLIG_02808	DCOEAKDN_02163	CAHLJNJH_02718	IEJFIBJM_03192	FDNFLFOA_02463	KNLHNOFG_02620	KHBCPPAM_03483	PMKPIPAH_03164	CIFCONAO_03790	OFPFBJIB_03193	JLFACLEC_02839	HANCEBKE_02644	JFBKJDKP_03538	CFNAKKIB_02533	LOLFLMBH_02928	FKBCLEAI_02930	PEOEKBMJ_02937
putP		Sodium/proline symporter	17	17	1	1	280				1508	1508	1508	GDHFCLIG_01264	DCOEAKDN_02797	CAHLJNJH_01263	IEJFIBJM_00276	FDNFLFOA_02343	KNLHNOFG_01267	KHBCPPAM_01478	PMKPIPAH_00288	CIFCONAO_01008	OFPFBJIB_00274	JLFACLEC_01262	HANCEBKE_01835	JFBKJDKP_01257	CFNAKKIB_00028	LOLFLMBH_01835	FKBCLEAI_01821	PEOEKBMJ_01259
group_1601		hypothetical protein	17	17	1	1	681				140	140	140	GDHFCLIG_00864	DCOEAKDN_00140	CAHLJNJH_00864	IEJFIBJM_00677	FDNFLFOA_00963	KNLHNOFG_00867	KHBCPPAM_02815	PMKPIPAH_03413	CIFCONAO_00608	OFPFBJIB_00674	JLFACLEC_00862	HANCEBKE_00862	JFBKJDKP_00858	CFNAKKIB_00428	LOLFLMBH_00860	FKBCLEAI_00113	PEOEKBMJ_00860
group_1602		hypothetical protein	17	17	1	5	16				368	368	368	GDHFCLIG_02339	DCOEAKDN_01183	CAHLJNJH_04460	IEJFIBJM_02588	FDNFLFOA_02084	KNLHNOFG_04601	KHBCPPAM_04619	PMKPIPAH_04435	CIFCONAO_04500	OFPFBJIB_02588	JLFACLEC_02350	HANCEBKE_04441	JFBKJDKP_02957	CFNAKKIB_02623	LOLFLMBH_04443	FKBCLEAI_03020	PEOEKBMJ_02847
queG		Epoxyqueuosine reductase	17	17	1	4	158				1139	1139	1139	GDHFCLIG_03017	DCOEAKDN_03815	CAHLJNJH_02929	IEJFIBJM_02983	FDNFLFOA_02672	KNLHNOFG_02829	KHBCPPAM_02354	PMKPIPAH_01880	CIFCONAO_02729	OFPFBJIB_02984	JLFACLEC_02629	HANCEBKE_02854	JFBKJDKP_03328	CFNAKKIB_02323	LOLFLMBH_02718	FKBCLEAI_02720	PEOEKBMJ_03147
clpX_1		ATP-dependent Clp protease ATP-binding subunit ClpX	17	17	1	1	1003				185	185	185	GDHFCLIG_00277	DCOEAKDN_04735	CAHLJNJH_00277	IEJFIBJM_01264	FDNFLFOA_01230	KNLHNOFG_00280	KHBCPPAM_00494	PMKPIPAH_01766	CIFCONAO_00022	OFPFBJIB_01259	JLFACLEC_00278	HANCEBKE_00278	JFBKJDKP_00275	CFNAKKIB_01011	LOLFLMBH_00277	FKBCLEAI_00696	PEOEKBMJ_00277
fimD_1		Outer membrane usher protein FimD	17	17	1	3	265				2561	2561	2561	GDHFCLIG_02258	DCOEAKDN_04020	CAHLJNJH_02214	IEJFIBJM_02507	FDNFLFOA_01740	KNLHNOFG_02153	KHBCPPAM_01833	PMKPIPAH_02805	CIFCONAO_01680	OFPFBJIB_02178	JLFACLEC_01605	HANCEBKE_02502	JFBKJDKP_02498	CFNAKKIB_01929	LOLFLMBH_02176	FKBCLEAI_02175	PEOEKBMJ_02175
zntB		Zinc transport protein ZntB	17	17	1	1	672				983	983	983	GDHFCLIG_00873	DCOEAKDN_00131	CAHLJNJH_00873	IEJFIBJM_00668	FDNFLFOA_00972	KNLHNOFG_00876	KHBCPPAM_02806	PMKPIPAH_03422	CIFCONAO_00617	OFPFBJIB_00665	JLFACLEC_00871	HANCEBKE_00871	JFBKJDKP_00867	CFNAKKIB_00419	LOLFLMBH_00869	FKBCLEAI_00104	PEOEKBMJ_00869
cbiJ		Cobalt-precorrin-6A reductase	17	17	1	1	935				791	791	791	GDHFCLIG_00211	DCOEAKDN_02899	CAHLJNJH_00212	IEJFIBJM_01329	FDNFLFOA_01296	KNLHNOFG_00212	KHBCPPAM_00559	PMKPIPAH_03835	CIFCONAO_02320	OFPFBJIB_01325	JLFACLEC_00212	HANCEBKE_00212	JFBKJDKP_00210	CFNAKKIB_01076	LOLFLMBH_00212	FKBCLEAI_00761	PEOEKBMJ_00212
yadH		Inner membrane transport permease YadH	17	17	1	7	161				770	770	770	GDHFCLIG_03138	DCOEAKDN_01318	CAHLJNJH_03008	IEJFIBJM_03345	FDNFLFOA_03038	KNLHNOFG_02908	KHBCPPAM_02583	PMKPIPAH_02081	CIFCONAO_02901	OFPFBJIB_03346	JLFACLEC_02992	HANCEBKE_02933	JFBKJDKP_03733	CFNAKKIB_02919	LOLFLMBH_03368	FKBCLEAI_03375	PEOEKBMJ_03268
group_1609		hypothetical protein	17	17	1	3	220				431	431	431	GDHFCLIG_02303	DCOEAKDN_04483	CAHLJNJH_02259	IEJFIBJM_02552	FDNFLFOA_01785	KNLHNOFG_02108	KHBCPPAM_01788	PMKPIPAH_02760	CIFCONAO_01725	OFPFBJIB_02133	JLFACLEC_01560	HANCEBKE_02547	JFBKJDKP_02543	CFNAKKIB_01884	LOLFLMBH_02131	FKBCLEAI_02130	PEOEKBMJ_02130
besA		Ferri-bacillibactin esterase BesA	17	17	1	9	50				929	929	929	GDHFCLIG_04054	DCOEAKDN_03232	CAHLJNJH_04067	IEJFIBJM_04056	FDNFLFOA_03991	KNLHNOFG_04082	KHBCPPAM_03959	PMKPIPAH_03672	CIFCONAO_04058	OFPFBJIB_04145	JLFACLEC_04105	HANCEBKE_04095	JFBKJDKP_04153	CFNAKKIB_04090	LOLFLMBH_04012	FKBCLEAI_04153	PEOEKBMJ_04057
group_1611		hypothetical protein	17	17	1	1	438				335	335	335	GDHFCLIG_01106	DCOEAKDN_04322	CAHLJNJH_01105	IEJFIBJM_00435	FDNFLFOA_02788	KNLHNOFG_01108	KHBCPPAM_01637	PMKPIPAH_00130	CIFCONAO_00850	OFPFBJIB_00432	JLFACLEC_01104	HANCEBKE_01677	JFBKJDKP_01099	CFNAKKIB_00186	LOLFLMBH_01677	FKBCLEAI_01979	PEOEKBMJ_01101
ypjD		Inner membrane protein YpjD	17	17	1	9	72				791	791	791	GDHFCLIG_04031	DCOEAKDN_03255	CAHLJNJH_04090	IEJFIBJM_04033	FDNFLFOA_04014	KNLHNOFG_04105	KHBCPPAM_03982	PMKPIPAH_03695	CIFCONAO_04081	OFPFBJIB_04122	JLFACLEC_04082	HANCEBKE_04072	JFBKJDKP_04176	CFNAKKIB_04113	LOLFLMBH_04035	FKBCLEAI_04176	PEOEKBMJ_04034
group_1613		hypothetical protein	17	17	1	1	842				1139	1139	1139	GDHFCLIG_00118	DCOEAKDN_03903	CAHLJNJH_00119	IEJFIBJM_01422	FDNFLFOA_01389	KNLHNOFG_00119	KHBCPPAM_00652	PMKPIPAH_04151	CIFCONAO_02227	OFPFBJIB_01418	JLFACLEC_00119	HANCEBKE_00119	JFBKJDKP_00117	CFNAKKIB_01169	LOLFLMBH_00119	FKBCLEAI_00854	PEOEKBMJ_00119
fadR		Fatty acid metabolism regulator protein	17	17	1	1	522				719	719	719	GDHFCLIG_01023	DCOEAKDN_03348	CAHLJNJH_01023	IEJFIBJM_00518	FDNFLFOA_02871	KNLHNOFG_01026	KHBCPPAM_01720	PMKPIPAH_00047	CIFCONAO_00767	OFPFBJIB_00515	JLFACLEC_01021	HANCEBKE_01595	JFBKJDKP_01017	CFNAKKIB_00269	LOLFLMBH_01595	FKBCLEAI_02062	PEOEKBMJ_01019
hns_2		DNA-binding protein H-NS	17	17	1	1	576				413	413	413	GDHFCLIG_00969	DCOEAKDN_00035	CAHLJNJH_00969	IEJFIBJM_00572	FDNFLFOA_01068	KNLHNOFG_00972	KHBCPPAM_02710	PMKPIPAH_03518	CIFCONAO_00713	OFPFBJIB_00569	JLFACLEC_00967	HANCEBKE_00967	JFBKJDKP_00963	CFNAKKIB_00323	LOLFLMBH_00965	FKBCLEAI_00008	PEOEKBMJ_00965
coaD		Phosphopantetheine adenylyltransferase	17	17	1	5	128				479	479	479	GDHFCLIG_02650	DCOEAKDN_02592	CAHLJNJH_02364	IEJFIBJM_02899	FDNFLFOA_03814	KNLHNOFG_03483	KHBCPPAM_03155	PMKPIPAH_03721	CIFCONAO_02026	OFPFBJIB_02900	JLFACLEC_03983	HANCEBKE_03516	JFBKJDKP_02647	CFNAKKIB_03858	LOLFLMBH_03836	FKBCLEAI_04022	PEOEKBMJ_03890
trmD		tRNA (guanine-N(1)-)-methyltransferase	17	17	1	9	76				767	767	767	GDHFCLIG_04027	DCOEAKDN_03259	CAHLJNJH_04094	IEJFIBJM_04029	FDNFLFOA_04018	KNLHNOFG_04109	KHBCPPAM_03986	PMKPIPAH_03699	CIFCONAO_04085	OFPFBJIB_04118	JLFACLEC_04078	HANCEBKE_04068	JFBKJDKP_04180	CFNAKKIB_04117	LOLFLMBH_04039	FKBCLEAI_04180	PEOEKBMJ_04030
frr		Ribosome-recycling factor	17	17	1	7	30				557	557	557	GDHFCLIG_03186	DCOEAKDN_01366	CAHLJNJH_02960	IEJFIBJM_03297	FDNFLFOA_03086	KNLHNOFG_02860	KHBCPPAM_02535	PMKPIPAH_02033	CIFCONAO_02853	OFPFBJIB_03298	JLFACLEC_02944	HANCEBKE_02885	JFBKJDKP_03781	CFNAKKIB_02871	LOLFLMBH_03416	FKBCLEAI_03327	PEOEKBMJ_03316
hoxK		Uptake hydrogenase small subunit	17	17	1	1	1458				1103	1103	1103	GDHFCLIG_00734	DCOEAKDN_00270	CAHLJNJH_00734	IEJFIBJM_00807	FDNFLFOA_00833	KNLHNOFG_00737	KHBCPPAM_00037	PMKPIPAH_01132	CIFCONAO_00478	OFPFBJIB_00803	JLFACLEC_00733	HANCEBKE_00733	JFBKJDKP_00729	CFNAKKIB_00557	LOLFLMBH_00731	FKBCLEAI_00242	PEOEKBMJ_00731
infC		Translation initiation factor IF-3	17	17	1	1	1253				434	434	434	GDHFCLIG_00529	DCOEAKDN_00474	CAHLJNJH_00529	IEJFIBJM_01011	FDNFLFOA_00629	KNLHNOFG_00533	KHBCPPAM_00241	PMKPIPAH_00928	CIFCONAO_00274	OFPFBJIB_01007	JLFACLEC_00530	HANCEBKE_00530	JFBKJDKP_00526	CFNAKKIB_00760	LOLFLMBH_00528	FKBCLEAI_00445	PEOEKBMJ_00528
bglA		6-phospho-beta-glucosidase BglA	17	17	1	2	342				1433	1433	1433	GDHFCLIG_01525	DCOEAKDN_01498	CAHLJNJH_01587	IEJFIBJM_01774	FDNFLFOA_00298	KNLHNOFG_01852	KHBCPPAM_00999	PMKPIPAH_00863	CIFCONAO_03606	OFPFBJIB_01770	JLFACLEC_02233	HANCEBKE_01206	JFBKJDKP_01873	CFNAKKIB_01629	LOLFLMBH_01315	FKBCLEAI_01314	PEOEKBMJ_01768
group_1622		hypothetical protein	17	17	1	5	106				1709	1709	1709	GDHFCLIG_02672	DCOEAKDN_02570	CAHLJNJH_02342	IEJFIBJM_02921	FDNFLFOA_03792	KNLHNOFG_03461	KHBCPPAM_03177	PMKPIPAH_03743	CIFCONAO_02048	OFPFBJIB_02922	JLFACLEC_04005	HANCEBKE_03538	JFBKJDKP_02625	CFNAKKIB_03880	LOLFLMBH_03814	FKBCLEAI_04044	PEOEKBMJ_03868
esiB_2		Secretory immunoglobulin A-binding protein EsiB	17	17	1	1	568				1529	1529	1529	GDHFCLIG_00977	DCOEAKDN_00027	CAHLJNJH_00977	IEJFIBJM_00564	FDNFLFOA_02917	KNLHNOFG_00980	KHBCPPAM_01766	PMKPIPAH_00001	CIFCONAO_00721	OFPFBJIB_00561	JLFACLEC_00975	HANCEBKE_01549	JFBKJDKP_00971	CFNAKKIB_00315	LOLFLMBH_01549	FKBCLEAI_02108	PEOEKBMJ_00973
group_1624		hypothetical protein	17	17	1	3	367				683	683	683	GDHFCLIG_02158	DCOEAKDN_00839	CAHLJNJH_02114	IEJFIBJM_02407	FDNFLFOA_01640	KNLHNOFG_02253	KHBCPPAM_01933	PMKPIPAH_02905	CIFCONAO_01580	OFPFBJIB_02278	JLFACLEC_01705	HANCEBKE_02402	JFBKJDKP_02398	CFNAKKIB_02029	LOLFLMBH_02276	FKBCLEAI_02275	PEOEKBMJ_02275
fimA_3		Type-1 fimbrial protein, A chain	17	17	1	4	385				545	545	545	GDHFCLIG_02791	DCOEAKDN_02146	CAHLJNJH_02701	IEJFIBJM_03209	FDNFLFOA_02446	KNLHNOFG_02603	KHBCPPAM_03500	PMKPIPAH_03181	CIFCONAO_03807	OFPFBJIB_03210	JLFACLEC_02856	HANCEBKE_02627	JFBKJDKP_03555	CFNAKKIB_02550	LOLFLMBH_02945	FKBCLEAI_02947	PEOEKBMJ_02920
group_1626		hypothetical protein	17	17	1	11	71				350	350	350	GDHFCLIG_04419	DCOEAKDN_04519	CAHLJNJH_04395	IEJFIBJM_04519	FDNFLFOA_04512	KNLHNOFG_04455	KHBCPPAM_04554	PMKPIPAH_04370	CIFCONAO_04407	OFPFBJIB_04397	JLFACLEC_04345	HANCEBKE_04335	JFBKJDKP_04384	CFNAKKIB_04364	LOLFLMBH_04337	FKBCLEAI_04382	PEOEKBMJ_04400
group_1627		hypothetical protein	17	17	1	1	1423				335	335	335	GDHFCLIG_00699	DCOEAKDN_00305	CAHLJNJH_00699	IEJFIBJM_00842	FDNFLFOA_00798	KNLHNOFG_00702	KHBCPPAM_00072	PMKPIPAH_01097	CIFCONAO_00443	OFPFBJIB_00838	JLFACLEC_00698	HANCEBKE_00698	JFBKJDKP_00694	CFNAKKIB_00592	LOLFLMBH_00696	FKBCLEAI_00277	PEOEKBMJ_00696
pta		Phosphate acetyltransferase	17	17	1	6	298				2144	2144	2144	GDHFCLIG_03299	DCOEAKDN_01855	CAHLJNJH_03393	IEJFIBJM_03543	FDNFLFOA_03194	KNLHNOFG_03660	KHBCPPAM_03321	PMKPIPAH_02657	CIFCONAO_03289	OFPFBJIB_03734	JLFACLEC_03570	HANCEBKE_03677	JFBKJDKP_03243	CFNAKKIB_03307	LOLFLMBH_03529	FKBCLEAI_03763	PEOEKBMJ_03431
qseB		Transcriptional regulatory protein QseB	17	17	1	2	215				659	659	659	GDHFCLIG_01652	DCOEAKDN_02485	CAHLJNJH_01460	IEJFIBJM_01901	FDNFLFOA_00171	KNLHNOFG_01725	KHBCPPAM_00872	PMKPIPAH_00736	CIFCONAO_02389	OFPFBJIB_01897	JLFACLEC_03321	HANCEBKE_01333	JFBKJDKP_01746	CFNAKKIB_01502	LOLFLMBH_01188	FKBCLEAI_01187	PEOEKBMJ_01895
group_1630		hypothetical protein	17	17	1	4	192				275	275	275	GDHFCLIG_02983	DCOEAKDN_03781	CAHLJNJH_02895	IEJFIBJM_03017	FDNFLFOA_02638	KNLHNOFG_02795	KHBCPPAM_02320	PMKPIPAH_01914	CIFCONAO_02695	OFPFBJIB_03018	JLFACLEC_02664	HANCEBKE_02819	JFBKJDKP_03363	CFNAKKIB_02358	LOLFLMBH_02753	FKBCLEAI_02755	PEOEKBMJ_03112
nuoK		NADH-quinone oxidoreductase subunit K	17	17	1	6	316				302	302	302	GDHFCLIG_03281	DCOEAKDN_01873	CAHLJNJH_03411	IEJFIBJM_03561	FDNFLFOA_03212	KNLHNOFG_03642	KHBCPPAM_03303	PMKPIPAH_02639	CIFCONAO_03271	OFPFBJIB_03716	JLFACLEC_03588	HANCEBKE_03695	JFBKJDKP_03261	CFNAKKIB_03289	LOLFLMBH_03511	FKBCLEAI_03745	PEOEKBMJ_03449
group_1632		hypothetical protein	17	17	1	1	803				467	467	467	GDHFCLIG_00079	DCOEAKDN_03526	CAHLJNJH_00080	IEJFIBJM_01461	FDNFLFOA_01428	KNLHNOFG_00080	KHBCPPAM_03782	PMKPIPAH_03605	CIFCONAO_02188	OFPFBJIB_01457	JLFACLEC_00080	HANCEBKE_00080	JFBKJDKP_00078	CFNAKKIB_01208	LOLFLMBH_00080	FKBCLEAI_00893	PEOEKBMJ_00080
group_1633		hypothetical protein	17	17	1	8	52				428	428	428	GDHFCLIG_03620	DCOEAKDN_02283	CAHLJNJH_03719	IEJFIBJM_03871	FDNFLFOA_03680	KNLHNOFG_03940	KHBCPPAM_03610	PMKPIPAH_03291	CIFCONAO_03917	OFPFBJIB_04012	JLFACLEC_03855	HANCEBKE_04004	JFBKJDKP_04053	CFNAKKIB_03586	LOLFLMBH_03660	FKBCLEAI_03936	PEOEKBMJ_03756
ftsI_2		Peptidoglycan D,D-transpeptidase FtsI	17	17	1	7	106				1766	1766	1766	GDHFCLIG_03083	DCOEAKDN_01263	CAHLJNJH_03063	IEJFIBJM_03400	FDNFLFOA_02983	KNLHNOFG_02963	KHBCPPAM_02638	PMKPIPAH_02136	CIFCONAO_02956	OFPFBJIB_03401	JLFACLEC_03047	HANCEBKE_02988	JFBKJDKP_03678	CFNAKKIB_02974	LOLFLMBH_03313	FKBCLEAI_03430	PEOEKBMJ_03213
mscS_1		Small-conductance mechanosensitive channel	17	17	1	2	326				860	860	860	GDHFCLIG_01541	DCOEAKDN_01482	CAHLJNJH_01571	IEJFIBJM_01790	FDNFLFOA_00282	KNLHNOFG_01836	KHBCPPAM_00983	PMKPIPAH_00847	CIFCONAO_03622	OFPFBJIB_01786	JLFACLEC_02249	HANCEBKE_01222	JFBKJDKP_01857	CFNAKKIB_01613	LOLFLMBH_01299	FKBCLEAI_01298	PEOEKBMJ_01784
group_1636		hypothetical protein	17	17	1	3	79				515	515	515	GDHFCLIG_01945	DCOEAKDN_00626	CAHLJNJH_01901	IEJFIBJM_02194	FDNFLFOA_03507	KNLHNOFG_02466	KHBCPPAM_02146	PMKPIPAH_01434	CIFCONAO_01367	OFPFBJIB_02491	JLFACLEC_01918	HANCEBKE_02189	JFBKJDKP_02185	CFNAKKIB_02242	LOLFLMBH_02489	FKBCLEAI_02488	PEOEKBMJ_02488
cobB		NAD-dependent protein deacylase	17	17	1	1	1137				821	821	821	GDHFCLIG_00411	DCOEAKDN_03050	CAHLJNJH_00411	IEJFIBJM_01129	FDNFLFOA_01095	KNLHNOFG_00415	KHBCPPAM_00359	PMKPIPAH_01631	CIFCONAO_00156	OFPFBJIB_01125	JLFACLEC_00412	HANCEBKE_00412	JFBKJDKP_00409	CFNAKKIB_00877	LOLFLMBH_00411	FKBCLEAI_00562	PEOEKBMJ_00411
purT		Formate-dependent phosphoribosylglycinamide formyltransferase	17	17	1	1	416				1178	1178	1178	GDHFCLIG_01127	DCOEAKDN_04344	CAHLJNJH_01126	IEJFIBJM_00414	FDNFLFOA_02767	KNLHNOFG_01129	KHBCPPAM_01616	PMKPIPAH_00151	CIFCONAO_00871	OFPFBJIB_00411	JLFACLEC_01125	HANCEBKE_01698	JFBKJDKP_01120	CFNAKKIB_00165	LOLFLMBH_01698	FKBCLEAI_01958	PEOEKBMJ_01122
glcR_2		HTH-type transcriptional repressor GlcR	17	17	1	2	492				764	764	764	GDHFCLIG_01386	DCOEAKDN_03088	CAHLJNJH_01726	IEJFIBJM_01635	FDNFLFOA_00437	KNLHNOFG_01991	KHBCPPAM_01139	PMKPIPAH_02987	CIFCONAO_03446	OFPFBJIB_01631	JLFACLEC_02094	HANCEBKE_01067	JFBKJDKP_02012	CFNAKKIB_01768	LOLFLMBH_01454	FKBCLEAI_01453	PEOEKBMJ_01629
rdoA		Serine/threonine protein kinase RdoA	17	17	1	8	74				986	986	986	GDHFCLIG_03530	DCOEAKDN_02373	CAHLJNJH_03629	IEJFIBJM_03781	FDNFLFOA_03590	KNLHNOFG_04030	KHBCPPAM_03700	PMKPIPAH_03381	CIFCONAO_04007	OFPFBJIB_04102	JLFACLEC_03945	HANCEBKE_03914	JFBKJDKP_03963	CFNAKKIB_03676	LOLFLMBH_03750	FKBCLEAI_03846	PEOEKBMJ_03666
tgt		Queuine tRNA-ribosyltransferase	17	17	1	3	333				1127	1127	1127	GDHFCLIG_02192	DCOEAKDN_00873	CAHLJNJH_02148	IEJFIBJM_02441	FDNFLFOA_01674	KNLHNOFG_02219	KHBCPPAM_01899	PMKPIPAH_02871	CIFCONAO_01614	OFPFBJIB_02244	JLFACLEC_01671	HANCEBKE_02436	JFBKJDKP_02432	CFNAKKIB_01995	LOLFLMBH_02242	FKBCLEAI_02241	PEOEKBMJ_02241
parA_1		Chromosome partitioning protein ParA	17	17	1	5	235				752	752	752	GDHFCLIG_02544	DCOEAKDN_00978	CAHLJNJH_02470	IEJFIBJM_02793	FDNFLFOA_01880	KNLHNOFG_03042	KHBCPPAM_03049	PMKPIPAH_02374	CIFCONAO_01920	OFPFBJIB_02793	JLFACLEC_02555	HANCEBKE_03225	JFBKJDKP_02753	CFNAKKIB_02827	LOLFLMBH_03076	FKBCLEAI_03225	PEOEKBMJ_02642
pdxK		Pyridoxine/pyridoxal/pyridoxamine kinase	17	17	1	6	194				866	866	866	GDHFCLIG_04179	DCOEAKDN_04561	CAHLJNJH_03145	IEJFIBJM_04122	FDNFLFOA_04107	KNLHNOFG_03232	KHBCPPAM_04015	PMKPIPAH_02405	CIFCONAO_03037	OFPFBJIB_03482	JLFACLEC_03129	HANCEBKE_03407	JFBKJDKP_03139	CFNAKKIB_03206	LOLFLMBH_04128	FKBCLEAI_03662	PEOEKBMJ_04123
cvpA		Colicin V production protein	17	17	1	6	273				488	488	488	GDHFCLIG_03324	DCOEAKDN_01830	CAHLJNJH_03368	IEJFIBJM_03518	FDNFLFOA_03169	KNLHNOFG_03685	KHBCPPAM_03346	PMKPIPAH_02682	CIFCONAO_03314	OFPFBJIB_03759	JLFACLEC_03545	HANCEBKE_03652	JFBKJDKP_03218	CFNAKKIB_03332	LOLFLMBH_03554	FKBCLEAI_03788	PEOEKBMJ_03406
spvC		MAPK phosphothreonine lyase	17	17	1	11	68				725	725	725	GDHFCLIG_04416	DCOEAKDN_04516	CAHLJNJH_04398	IEJFIBJM_04522	FDNFLFOA_04509	KNLHNOFG_04452	KHBCPPAM_04557	PMKPIPAH_04373	CIFCONAO_04404	OFPFBJIB_04394	JLFACLEC_04342	HANCEBKE_04332	JFBKJDKP_04381	CFNAKKIB_04367	LOLFLMBH_04334	FKBCLEAI_04385	PEOEKBMJ_04397
rrrD_1		Lysozyme RrrD	17	17	1	1	439				452	452	452	GDHFCLIG_01105	DCOEAKDN_04321	CAHLJNJH_01104	IEJFIBJM_00436	FDNFLFOA_02789	KNLHNOFG_01107	KHBCPPAM_01638	PMKPIPAH_00129	CIFCONAO_00849	OFPFBJIB_00433	JLFACLEC_01103	HANCEBKE_01676	JFBKJDKP_01098	CFNAKKIB_00187	LOLFLMBH_01676	FKBCLEAI_01980	PEOEKBMJ_01100
adeP		Adenine permease AdeP	17	17	1	12	28				1337	1337	1337	GDHFCLIG_04321	DCOEAKDN_03644	CAHLJNJH_04221	IEJFIBJM_04418	FDNFLFOA_04249	KNLHNOFG_04352	KHBCPPAM_04322	PMKPIPAH_04105	CIFCONAO_04223	OFPFBJIB_04308	JLFACLEC_04268	HANCEBKE_04258	JFBKJDKP_04318	CFNAKKIB_04255	LOLFLMBH_04260	FKBCLEAI_04307	PEOEKBMJ_04325
group_1648		hypothetical protein	17	17	1	9	55				266	266	266	GDHFCLIG_04049	DCOEAKDN_03237	CAHLJNJH_04072	IEJFIBJM_04051	FDNFLFOA_03996	KNLHNOFG_04087	KHBCPPAM_03964	PMKPIPAH_03677	CIFCONAO_04063	OFPFBJIB_04140	JLFACLEC_04100	HANCEBKE_04090	JFBKJDKP_04158	CFNAKKIB_04095	LOLFLMBH_04017	FKBCLEAI_04158	PEOEKBMJ_04052
gadX_1		HTH-type transcriptional regulator GadX	17	17	1	4	102				761	761	761	GDHFCLIG_03430	DCOEAKDN_01990	CAHLJNJH_03573	IEJFIBJM_03724	FDNFLFOA_03330	KNLHNOFG_03792	KHBCPPAM_02409	PMKPIPAH_01825	CIFCONAO_02784	OFPFBJIB_03909	JLFACLEC_03750	HANCEBKE_03814	JFBKJDKP_03907	CFNAKKIB_03482	LOLFLMBH_02664	FKBCLEAI_02666	PEOEKBMJ_03611
group_1650		hypothetical protein	17	17	1	3	424				794	794	794	GDHFCLIG_02101	DCOEAKDN_00782	CAHLJNJH_02057	IEJFIBJM_02350	FDNFLFOA_01583	KNLHNOFG_02310	KHBCPPAM_01990	PMKPIPAH_01278	CIFCONAO_01523	OFPFBJIB_02335	JLFACLEC_01762	HANCEBKE_02345	JFBKJDKP_02341	CFNAKKIB_02086	LOLFLMBH_02333	FKBCLEAI_02332	PEOEKBMJ_02332
group_1651		putative oxidoreductase	17	17	1	1	1199				848	848	848	GDHFCLIG_00475	DCOEAKDN_00528	CAHLJNJH_00475	IEJFIBJM_01065	FDNFLFOA_00575	KNLHNOFG_00479	KHBCPPAM_00295	PMKPIPAH_01567	CIFCONAO_00220	OFPFBJIB_01061	JLFACLEC_00476	HANCEBKE_00476	JFBKJDKP_00473	CFNAKKIB_00813	LOLFLMBH_00475	FKBCLEAI_00498	PEOEKBMJ_00475
parE		DNA topoisomerase 4 subunit B	17	17	1	2	211				1892	1892	1892	GDHFCLIG_01656	DCOEAKDN_02481	CAHLJNJH_01456	IEJFIBJM_01905	FDNFLFOA_00167	KNLHNOFG_01721	KHBCPPAM_00868	PMKPIPAH_00732	CIFCONAO_02393	OFPFBJIB_01901	JLFACLEC_03325	HANCEBKE_01337	JFBKJDKP_01742	CFNAKKIB_01498	LOLFLMBH_01184	FKBCLEAI_01183	PEOEKBMJ_01899
rplY		50S ribosomal protein L25	17	17	1	1	737				284	284	284	GDHFCLIG_00013	DCOEAKDN_03460	CAHLJNJH_00014	IEJFIBJM_01527	FDNFLFOA_01494	KNLHNOFG_00014	KHBCPPAM_03716	PMKPIPAH_03539	CIFCONAO_02122	OFPFBJIB_01523	JLFACLEC_00014	HANCEBKE_00014	JFBKJDKP_00012	CFNAKKIB_01274	LOLFLMBH_00014	FKBCLEAI_00959	PEOEKBMJ_00014
glnQ_3		Glutamine transport ATP-binding protein GlnQ	17	17	1	3	77				725	725	725	GDHFCLIG_01943	DCOEAKDN_00624	CAHLJNJH_01899	IEJFIBJM_02192	FDNFLFOA_03509	KNLHNOFG_02468	KHBCPPAM_02148	PMKPIPAH_01436	CIFCONAO_01365	OFPFBJIB_02493	JLFACLEC_01920	HANCEBKE_02187	JFBKJDKP_02183	CFNAKKIB_02244	LOLFLMBH_02491	FKBCLEAI_02490	PEOEKBMJ_02490
mltF		Membrane-bound lytic murein transglycosylase F	17	17	1	6	58				1544	1544	1544	GDHFCLIG_03956	DCOEAKDN_02663	CAHLJNJH_03278	IEJFIBJM_03981	FDNFLFOA_03884	KNLHNOFG_03365	KHBCPPAM_03875	PMKPIPAH_02538	CIFCONAO_03170	OFPFBJIB_03615	JLFACLEC_03261	HANCEBKE_03275	JFBKJDKP_03007	CFNAKKIB_03074	LOLFLMBH_03906	FKBCLEAI_03530	PEOEKBMJ_03982
group_1656		hypothetical protein	17	17	1	2	475				443	443	443	GDHFCLIG_01369	DCOEAKDN_03105	CAHLJNJH_01743	IEJFIBJM_01618	FDNFLFOA_00454	KNLHNOFG_02008	KHBCPPAM_01156	PMKPIPAH_03004	CIFCONAO_03463	OFPFBJIB_01614	JLFACLEC_02077	HANCEBKE_01050	JFBKJDKP_02029	CFNAKKIB_01785	LOLFLMBH_01471	FKBCLEAI_01470	PEOEKBMJ_01612
dinI_1		DNA damage-inducible protein I	17	17	1	1	1078				245	245	245	GDHFCLIG_00352	DCOEAKDN_02991	CAHLJNJH_00352	IEJFIBJM_01188	FDNFLFOA_01154	KNLHNOFG_00356	KHBCPPAM_00418	PMKPIPAH_01690	CIFCONAO_00097	OFPFBJIB_01184	JLFACLEC_00353	HANCEBKE_00353	JFBKJDKP_00350	CFNAKKIB_00936	LOLFLMBH_00352	FKBCLEAI_00621	PEOEKBMJ_00352
group_1658		hypothetical protein	17	17	1	5	118				863	863	863	GDHFCLIG_02660	DCOEAKDN_02582	CAHLJNJH_02354	IEJFIBJM_02909	FDNFLFOA_03804	KNLHNOFG_03473	KHBCPPAM_03165	PMKPIPAH_03731	CIFCONAO_02036	OFPFBJIB_02910	JLFACLEC_03993	HANCEBKE_03526	JFBKJDKP_02637	CFNAKKIB_03868	LOLFLMBH_03826	FKBCLEAI_04032	PEOEKBMJ_03880
yhjX		putative MFS-type transporter YhjX	17	17	1	6	51				1196	1196	1196	GDHFCLIG_03949	DCOEAKDN_02656	CAHLJNJH_03285	IEJFIBJM_03988	FDNFLFOA_03877	KNLHNOFG_03372	KHBCPPAM_03882	PMKPIPAH_02545	CIFCONAO_03177	OFPFBJIB_03622	JLFACLEC_03268	HANCEBKE_03268	JFBKJDKP_03000	CFNAKKIB_03067	LOLFLMBH_03899	FKBCLEAI_03523	PEOEKBMJ_03989
poxB		Pyruvate dehydrogenase [ubiquinone]	17	17	1	1	138				1718	1718	1718	GDHFCLIG_03683	DCOEAKDN_01704	CAHLJNJH_03905	IEJFIBJM_00135	FDNFLFOA_02201	KNLHNOFG_01409	KHBCPPAM_01336	PMKPIPAH_00430	CIFCONAO_01150	OFPFBJIB_00133	JLFACLEC_01404	HANCEBKE_01977	JFBKJDKP_01398	CFNAKKIB_03812	LOLFLMBH_01976	FKBCLEAI_01680	PEOEKBMJ_01401
metJ		Met repressor	17	17	1	8	35				317	317	317	GDHFCLIG_03637	DCOEAKDN_02266	CAHLJNJH_03736	IEJFIBJM_03888	FDNFLFOA_03697	KNLHNOFG_03923	KHBCPPAM_03593	PMKPIPAH_03274	CIFCONAO_03900	OFPFBJIB_03995	JLFACLEC_03838	HANCEBKE_04021	JFBKJDKP_04070	CFNAKKIB_03569	LOLFLMBH_03643	FKBCLEAI_03953	PEOEKBMJ_03773
group_1662		hypothetical protein	17	17	1	3	214				518	518	518	GDHFCLIG_02309	DCOEAKDN_04477	CAHLJNJH_02265	IEJFIBJM_02558	FDNFLFOA_01791	KNLHNOFG_02102	KHBCPPAM_01782	PMKPIPAH_02754	CIFCONAO_01731	OFPFBJIB_02127	JLFACLEC_01554	HANCEBKE_02553	JFBKJDKP_02549	CFNAKKIB_01878	LOLFLMBH_02125	FKBCLEAI_02124	PEOEKBMJ_02124
oxyR_3		Hydrogen peroxide-inducible genes activator	17	17	1	8	7				917	917	917	GDHFCLIG_03665	DCOEAKDN_02238	CAHLJNJH_03764	IEJFIBJM_03916	FDNFLFOA_03725	KNLHNOFG_03895	KHBCPPAM_03565	PMKPIPAH_03246	CIFCONAO_03872	OFPFBJIB_03967	JLFACLEC_03810	HANCEBKE_04049	JFBKJDKP_04098	CFNAKKIB_03541	LOLFLMBH_03615	FKBCLEAI_03981	PEOEKBMJ_03801
rob_1		Right origin-binding protein	17	17	1	1	657				851	851	851	GDHFCLIG_00888	DCOEAKDN_00116	CAHLJNJH_00888	IEJFIBJM_00653	FDNFLFOA_00987	KNLHNOFG_00891	KHBCPPAM_02791	PMKPIPAH_03437	CIFCONAO_00632	OFPFBJIB_00650	JLFACLEC_00886	HANCEBKE_00886	JFBKJDKP_00882	CFNAKKIB_00404	LOLFLMBH_00884	FKBCLEAI_00089	PEOEKBMJ_00884
bshA_2		N-acetyl-alpha-D-glucosaminyl L-malate synthase	17	17	1	5	134				1079	1079	1079	GDHFCLIG_02644	DCOEAKDN_02598	CAHLJNJH_02370	IEJFIBJM_02893	FDNFLFOA_03820	KNLHNOFG_03489	KHBCPPAM_03149	PMKPIPAH_03715	CIFCONAO_02020	OFPFBJIB_02894	JLFACLEC_03977	HANCEBKE_03510	JFBKJDKP_02653	CFNAKKIB_03852	LOLFLMBH_03842	FKBCLEAI_04016	PEOEKBMJ_03896
hypF		Carbamoyltransferase HypF	17	17	1	2	417				2240	2240	2240	GDHFCLIG_01311	DCOEAKDN_03163	CAHLJNJH_01801	IEJFIBJM_01560	FDNFLFOA_00512	KNLHNOFG_02066	KHBCPPAM_01214	PMKPIPAH_03062	CIFCONAO_03521	OFPFBJIB_01556	JLFACLEC_02019	HANCEBKE_00992	JFBKJDKP_02087	CFNAKKIB_01843	LOLFLMBH_01529	FKBCLEAI_01528	PEOEKBMJ_01554
uspE		Universal stress protein E	17	17	1	1	667				947	947	947	GDHFCLIG_00878	DCOEAKDN_00126	CAHLJNJH_00878	IEJFIBJM_00663	FDNFLFOA_00977	KNLHNOFG_00881	KHBCPPAM_02801	PMKPIPAH_03427	CIFCONAO_00622	OFPFBJIB_00660	JLFACLEC_00876	HANCEBKE_00876	JFBKJDKP_00872	CFNAKKIB_00414	LOLFLMBH_00874	FKBCLEAI_00099	PEOEKBMJ_00874
tap		Methyl-accepting chemotaxis protein IV	17	17	1	1	671				1154	1154	1154	GDHFCLIG_00874	DCOEAKDN_00130	CAHLJNJH_00874	IEJFIBJM_00667	FDNFLFOA_00973	KNLHNOFG_00877	KHBCPPAM_02805	PMKPIPAH_03423	CIFCONAO_00618	OFPFBJIB_00664	JLFACLEC_00872	HANCEBKE_00872	JFBKJDKP_00868	CFNAKKIB_00418	LOLFLMBH_00870	FKBCLEAI_00103	PEOEKBMJ_00870
marA_1		Multiple antibiotic resistance protein MarA	17	17	1	1	1439				383	383	383	GDHFCLIG_00715	DCOEAKDN_00289	CAHLJNJH_00715	IEJFIBJM_00826	FDNFLFOA_00814	KNLHNOFG_00718	KHBCPPAM_00056	PMKPIPAH_01113	CIFCONAO_00459	OFPFBJIB_00822	JLFACLEC_00714	HANCEBKE_00714	JFBKJDKP_00710	CFNAKKIB_00576	LOLFLMBH_00712	FKBCLEAI_00261	PEOEKBMJ_00712
lpxH		UDP-2,3-diacylglucosamine hydrolase	17	17	1	3	195				722	722	722	GDHFCLIG_02062	DCOEAKDN_00743	CAHLJNJH_02018	IEJFIBJM_02311	FDNFLFOA_01544	KNLHNOFG_02349	KHBCPPAM_02029	PMKPIPAH_01317	CIFCONAO_01484	OFPFBJIB_02374	JLFACLEC_01801	HANCEBKE_02306	JFBKJDKP_02302	CFNAKKIB_02125	LOLFLMBH_02372	FKBCLEAI_02371	PEOEKBMJ_02371
yjcH		Inner membrane protein YjcH	17	17	1	4	79				314	314	314	GDHFCLIG_03453	DCOEAKDN_02013	CAHLJNJH_03550	IEJFIBJM_03701	FDNFLFOA_03353	KNLHNOFG_03815	KHBCPPAM_02432	PMKPIPAH_01802	CIFCONAO_02807	OFPFBJIB_03886	JLFACLEC_03727	HANCEBKE_03837	JFBKJDKP_03884	CFNAKKIB_03459	LOLFLMBH_02641	FKBCLEAI_02643	PEOEKBMJ_03588
proC		Pyrroline-5-carboxylate reductase	17	17	1	3	314				809	809	809	GDHFCLIG_02211	DCOEAKDN_00892	CAHLJNJH_02167	IEJFIBJM_02460	FDNFLFOA_01693	KNLHNOFG_02200	KHBCPPAM_01880	PMKPIPAH_02852	CIFCONAO_01633	OFPFBJIB_02225	JLFACLEC_01652	HANCEBKE_02455	JFBKJDKP_02451	CFNAKKIB_01976	LOLFLMBH_02223	FKBCLEAI_02222	PEOEKBMJ_02222
yehB		Outer membrane usher protein YehB	17	17	1	1	811				2486	2486	2486	GDHFCLIG_00087	DCOEAKDN_04872	CAHLJNJH_00088	IEJFIBJM_01453	FDNFLFOA_01420	KNLHNOFG_00088	KHBCPPAM_03790	PMKPIPAH_03613	CIFCONAO_02196	OFPFBJIB_01449	JLFACLEC_00088	HANCEBKE_00088	JFBKJDKP_00086	CFNAKKIB_01200	LOLFLMBH_00088	FKBCLEAI_00885	PEOEKBMJ_00088
group_1674		hypothetical protein	17	17	1	3	407				167	167	167	GDHFCLIG_02118	DCOEAKDN_00799	CAHLJNJH_02074	IEJFIBJM_02367	FDNFLFOA_01600	KNLHNOFG_02293	KHBCPPAM_01973	PMKPIPAH_01261	CIFCONAO_01540	OFPFBJIB_02318	JLFACLEC_01745	HANCEBKE_02362	JFBKJDKP_02358	CFNAKKIB_02069	LOLFLMBH_02316	FKBCLEAI_02315	PEOEKBMJ_02315
panC		Pantothenate synthetase	17	17	1	7	169				854	854	854	GDHFCLIG_03146	DCOEAKDN_01326	CAHLJNJH_03000	IEJFIBJM_03337	FDNFLFOA_03046	KNLHNOFG_02900	KHBCPPAM_02575	PMKPIPAH_02073	CIFCONAO_02893	OFPFBJIB_03338	JLFACLEC_02984	HANCEBKE_02925	JFBKJDKP_03741	CFNAKKIB_02911	LOLFLMBH_03376	FKBCLEAI_03367	PEOEKBMJ_03276
fliO		Flagellar protein FliO	17	17	1	1	326				377	377	377	GDHFCLIG_01217	DCOEAKDN_03675	CAHLJNJH_01216	IEJFIBJM_00324	FDNFLFOA_02677	KNLHNOFG_01219	KHBCPPAM_01526	PMKPIPAH_00241	CIFCONAO_00961	OFPFBJIB_00321	JLFACLEC_01215	HANCEBKE_01788	JFBKJDKP_01210	CFNAKKIB_00075	LOLFLMBH_01788	FKBCLEAI_01868	PEOEKBMJ_01212
dtpB		Dipeptide and tripeptide permease B	17	17	1	5	263				1472	1472	1472	GDHFCLIG_02516	DCOEAKDN_01006	CAHLJNJH_02498	IEJFIBJM_02765	FDNFLFOA_01908	KNLHNOFG_03070	KHBCPPAM_03021	PMKPIPAH_02346	CIFCONAO_01892	OFPFBJIB_02765	JLFACLEC_02527	HANCEBKE_03197	JFBKJDKP_02781	CFNAKKIB_02799	LOLFLMBH_03104	FKBCLEAI_03197	PEOEKBMJ_02670
hyaA		Hydrogenase-1 small chain	17	17	1	1	541				1118	1118	1118	GDHFCLIG_01004	DCOEAKDN_03367	CAHLJNJH_01004	IEJFIBJM_00537	FDNFLFOA_02890	KNLHNOFG_01007	KHBCPPAM_01739	PMKPIPAH_00028	CIFCONAO_00748	OFPFBJIB_00534	JLFACLEC_01002	HANCEBKE_01576	JFBKJDKP_00998	CFNAKKIB_00288	LOLFLMBH_01576	FKBCLEAI_02081	PEOEKBMJ_01000
fdnH_1		Formate dehydrogenase, nitrate-inducible, iron-sulfur subunit	17	17	1	1	1485				884	884	884	GDHFCLIG_00761	DCOEAKDN_00243	CAHLJNJH_00761	IEJFIBJM_00780	FDNFLFOA_00860	KNLHNOFG_00764	KHBCPPAM_00010	PMKPIPAH_01159	CIFCONAO_00505	OFPFBJIB_00777	JLFACLEC_00759	HANCEBKE_00759	JFBKJDKP_00755	CFNAKKIB_00531	LOLFLMBH_00757	FKBCLEAI_00216	PEOEKBMJ_00757
dsbA_2		Thiol:disulfide interchange protein DsbA	17	17	1	8	75				623	623	623	GDHFCLIG_03531	DCOEAKDN_02372	CAHLJNJH_03630	IEJFIBJM_03782	FDNFLFOA_03591	KNLHNOFG_04029	KHBCPPAM_03699	PMKPIPAH_03380	CIFCONAO_04006	OFPFBJIB_04101	JLFACLEC_03944	HANCEBKE_03915	JFBKJDKP_03964	CFNAKKIB_03675	LOLFLMBH_03749	FKBCLEAI_03847	PEOEKBMJ_03667
group_1681		hypothetical protein	17	17	1	3	254				299	299	299	GDHFCLIG_02269	DCOEAKDN_04031	CAHLJNJH_02225	IEJFIBJM_02518	FDNFLFOA_01751	KNLHNOFG_02142	KHBCPPAM_01822	PMKPIPAH_02794	CIFCONAO_01691	OFPFBJIB_02167	JLFACLEC_01594	HANCEBKE_02513	JFBKJDKP_02509	CFNAKKIB_01918	LOLFLMBH_02165	FKBCLEAI_02164	PEOEKBMJ_02164
rlmG		Ribosomal RNA large subunit methyltransferase G	17	17	1	2	172				1136	1136	1136	GDHFCLIG_01695	DCOEAKDN_02442	CAHLJNJH_01417	IEJFIBJM_01944	FDNFLFOA_00128	KNLHNOFG_01682	KHBCPPAM_00829	PMKPIPAH_00693	CIFCONAO_02432	OFPFBJIB_01940	JLFACLEC_03364	HANCEBKE_01376	JFBKJDKP_01703	CFNAKKIB_01459	LOLFLMBH_01145	FKBCLEAI_01144	PEOEKBMJ_01938
group_1683		hypothetical protein	17	17	1	1	213				686	686	686	GDHFCLIG_03858	DCOEAKDN_02730	CAHLJNJH_03956	IEJFIBJM_00209	FDNFLFOA_02276	KNLHNOFG_01334	KHBCPPAM_01411	PMKPIPAH_00355	CIFCONAO_01075	OFPFBJIB_00207	JLFACLEC_01329	HANCEBKE_01902	JFBKJDKP_01324	CFNAKKIB_04002	LOLFLMBH_01902	FKBCLEAI_01754	PEOEKBMJ_01326
group_1684		hypothetical protein	17	17	1	11	46				557	557	557	GDHFCLIG_04437	DCOEAKDN_04653	CAHLJNJH_04377	IEJFIBJM_04501	FDNFLFOA_04530	KNLHNOFG_04473	KHBCPPAM_04536	PMKPIPAH_04352	CIFCONAO_04425	OFPFBJIB_04415	JLFACLEC_04363	HANCEBKE_04353	JFBKJDKP_04402	CFNAKKIB_04346	LOLFLMBH_04355	FKBCLEAI_04364	PEOEKBMJ_04418
flgL		Flagellar hook-associated protein 3	17	17	1	1	1100				953	953	953	GDHFCLIG_00374	DCOEAKDN_03013	CAHLJNJH_00374	IEJFIBJM_01166	FDNFLFOA_01132	KNLHNOFG_00378	KHBCPPAM_00396	PMKPIPAH_01668	CIFCONAO_00119	OFPFBJIB_01162	JLFACLEC_00375	HANCEBKE_00375	JFBKJDKP_00372	CFNAKKIB_00914	LOLFLMBH_00374	FKBCLEAI_00599	PEOEKBMJ_00374
levE		PTS system fructose-specific EIIB component	17	17	1	5	80				485	485	485	GDHFCLIG_02698	DCOEAKDN_02544	CAHLJNJH_02316	IEJFIBJM_02947	FDNFLFOA_03766	KNLHNOFG_03435	KHBCPPAM_03203	PMKPIPAH_03769	CIFCONAO_02074	OFPFBJIB_02948	JLFACLEC_04031	HANCEBKE_03564	JFBKJDKP_02599	CFNAKKIB_03906	LOLFLMBH_03788	FKBCLEAI_04070	PEOEKBMJ_03842
group_1687		hypothetical protein	17	17	1	1	1144				1334	1334	1334	GDHFCLIG_00418	DCOEAKDN_03057	CAHLJNJH_00418	IEJFIBJM_01122	FDNFLFOA_01088	KNLHNOFG_00422	KHBCPPAM_00352	PMKPIPAH_01624	CIFCONAO_00163	OFPFBJIB_01118	JLFACLEC_00419	HANCEBKE_00419	JFBKJDKP_00416	CFNAKKIB_00870	LOLFLMBH_00418	FKBCLEAI_00555	PEOEKBMJ_00418
rfaF		ADP-heptose--LPS heptosyltransferase 2	17	17	1	5	142				1046	1046	1046	GDHFCLIG_02636	DCOEAKDN_02606	CAHLJNJH_02378	IEJFIBJM_02885	FDNFLFOA_03828	KNLHNOFG_03497	KHBCPPAM_03141	PMKPIPAH_03976	CIFCONAO_02012	OFPFBJIB_02886	JLFACLEC_03969	HANCEBKE_03502	JFBKJDKP_02661	CFNAKKIB_03844	LOLFLMBH_03850	FKBCLEAI_04008	PEOEKBMJ_03904
group_1689		hypothetical protein	17	17	1	1	459				179	179	179	GDHFCLIG_01085	DCOEAKDN_03285	CAHLJNJH_01085	IEJFIBJM_00455	FDNFLFOA_02808	KNLHNOFG_01088	KHBCPPAM_01657	PMKPIPAH_00109	CIFCONAO_00829	OFPFBJIB_00452	JLFACLEC_01083	HANCEBKE_01657	JFBKJDKP_01079	CFNAKKIB_00206	LOLFLMBH_01657	FKBCLEAI_01999	PEOEKBMJ_01081
yqjG		Glutathionyl-hydroquinone reductase YqjG	17	17	1	2	159				986	986	986	GDHFCLIG_01708	DCOEAKDN_02429	CAHLJNJH_01404	IEJFIBJM_01957	FDNFLFOA_00115	KNLHNOFG_01669	KHBCPPAM_00816	PMKPIPAH_00680	CIFCONAO_02445	OFPFBJIB_01953	JLFACLEC_03377	HANCEBKE_01389	JFBKJDKP_01690	CFNAKKIB_01446	LOLFLMBH_01132	FKBCLEAI_01131	PEOEKBMJ_01951
yjmD		putative zinc-type alcohol dehydrogenase-like protein YjmD	17	17	1	1	1461				1025	1025	1025	GDHFCLIG_00737	DCOEAKDN_00267	CAHLJNJH_00737	IEJFIBJM_00804	FDNFLFOA_00836	KNLHNOFG_00740	KHBCPPAM_00034	PMKPIPAH_01135	CIFCONAO_00481	OFPFBJIB_00800	JLFACLEC_00736	HANCEBKE_00736	JFBKJDKP_00732	CFNAKKIB_00554	LOLFLMBH_00734	FKBCLEAI_00239	PEOEKBMJ_00734
group_1692		hypothetical protein	17	17	1	3	37				206	206	206	GDHFCLIG_01897	DCOEAKDN_00578	CAHLJNJH_01853	IEJFIBJM_02146	FDNFLFOA_03555	KNLHNOFG_02514	KHBCPPAM_02194	PMKPIPAH_01482	CIFCONAO_01319	OFPFBJIB_02539	JLFACLEC_01966	HANCEBKE_02141	JFBKJDKP_02137	CFNAKKIB_02290	LOLFLMBH_02537	FKBCLEAI_02536	PEOEKBMJ_02536
nrfB		Cytochrome c-type protein NrfB	17	17	1	4	82				566	566	566	GDHFCLIG_03450	DCOEAKDN_02010	CAHLJNJH_03553	IEJFIBJM_03704	FDNFLFOA_03350	KNLHNOFG_03812	KHBCPPAM_02429	PMKPIPAH_01805	CIFCONAO_02804	OFPFBJIB_03889	JLFACLEC_03730	HANCEBKE_03834	JFBKJDKP_03887	CFNAKKIB_03462	LOLFLMBH_02644	FKBCLEAI_02646	PEOEKBMJ_03591
group_1694		hypothetical protein	17	17	1	1	611				251	251	251	GDHFCLIG_00934	DCOEAKDN_00070	CAHLJNJH_00934	IEJFIBJM_00607	FDNFLFOA_01033	KNLHNOFG_00937	KHBCPPAM_02745	PMKPIPAH_03483	CIFCONAO_00678	OFPFBJIB_00604	JLFACLEC_00932	HANCEBKE_00932	JFBKJDKP_00928	CFNAKKIB_00358	LOLFLMBH_00930	FKBCLEAI_00043	PEOEKBMJ_00930
invA		Invasion protein InvA	17	17	1	2	471				2057	2057	2057	GDHFCLIG_01365	DCOEAKDN_03109	CAHLJNJH_01747	IEJFIBJM_01614	FDNFLFOA_00458	KNLHNOFG_02012	KHBCPPAM_01160	PMKPIPAH_03008	CIFCONAO_03467	OFPFBJIB_01610	JLFACLEC_02073	HANCEBKE_01046	JFBKJDKP_02033	CFNAKKIB_01789	LOLFLMBH_01475	FKBCLEAI_01474	PEOEKBMJ_01608
aspT_2		Aspartate/alanine antiporter	17	17	1	5	50				1661	1661	1661	GDHFCLIG_02728	DCOEAKDN_02514	CAHLJNJH_02286	IEJFIBJM_02977	FDNFLFOA_03736	KNLHNOFG_03405	KHBCPPAM_03233	PMKPIPAH_03799	CIFCONAO_02104	OFPFBJIB_02978	JLFACLEC_04061	HANCEBKE_03594	JFBKJDKP_02569	CFNAKKIB_03936	LOLFLMBH_03758	FKBCLEAI_04100	PEOEKBMJ_03812
group_1697		hypothetical protein	17	17	1	1	143				950	950	950	GDHFCLIG_03678	DCOEAKDN_01709	CAHLJNJH_03910	IEJFIBJM_00140	FDNFLFOA_02206	KNLHNOFG_01404	KHBCPPAM_01341	PMKPIPAH_00425	CIFCONAO_01145	OFPFBJIB_00138	JLFACLEC_01399	HANCEBKE_01972	JFBKJDKP_01393	CFNAKKIB_03817	LOLFLMBH_01971	FKBCLEAI_01685	PEOEKBMJ_01396
group_1698		hypothetical protein	17	17	1	5	61				98	98	98	GDHFCLIG_02717	DCOEAKDN_02525	CAHLJNJH_02297	IEJFIBJM_02966	FDNFLFOA_03747	KNLHNOFG_03416	KHBCPPAM_03222	PMKPIPAH_03788	CIFCONAO_02093	OFPFBJIB_02967	JLFACLEC_04050	HANCEBKE_03583	JFBKJDKP_02580	CFNAKKIB_03925	LOLFLMBH_03769	FKBCLEAI_04089	PEOEKBMJ_03823
ssaN		putative secretion system apparatus ATP synthase SsaN	17	17	1	1	1336				1301	1301	1301	GDHFCLIG_00610	DCOEAKDN_00394	CAHLJNJH_00610	IEJFIBJM_00931	FDNFLFOA_00709	KNLHNOFG_00613	KHBCPPAM_00161	PMKPIPAH_01008	CIFCONAO_00354	OFPFBJIB_00926	JLFACLEC_00610	HANCEBKE_00610	JFBKJDKP_00606	CFNAKKIB_00680	LOLFLMBH_00608	FKBCLEAI_00365	PEOEKBMJ_00608
group_1700		hypothetical protein	17	17	1	1	185				1232	1232	1232	GDHFCLIG_03886	DCOEAKDN_01751	CAHLJNJH_03984	IEJFIBJM_00182	FDNFLFOA_02248	KNLHNOFG_01362	KHBCPPAM_01383	PMKPIPAH_00383	CIFCONAO_01103	OFPFBJIB_00180	JLFACLEC_01357	HANCEBKE_01930	JFBKJDKP_01351	CFNAKKIB_03975	LOLFLMBH_01929	FKBCLEAI_01727	PEOEKBMJ_01354
caf1A_2		F1 capsule-anchoring protein	17	17	1	4	279				2444	2444	2444	GDHFCLIG_02896	DCOEAKDN_04676	CAHLJNJH_02808	IEJFIBJM_03104	FDNFLFOA_02551	KNLHNOFG_02708	KHBCPPAM_02233	PMKPIPAH_02001	CIFCONAO_02608	OFPFBJIB_03105	JLFACLEC_02751	HANCEBKE_02732	JFBKJDKP_03450	CFNAKKIB_02445	LOLFLMBH_02840	FKBCLEAI_02842	PEOEKBMJ_03025
group_1702		hypothetical protein	17	17	1	14	8				386	386	386	GDHFCLIG_04522	DCOEAKDN_04699	CAHLJNJH_04525	IEJFIBJM_04669	FDNFLFOA_04681	KNLHNOFG_04703	KHBCPPAM_04699	PMKPIPAH_04492	CIFCONAO_04518	OFPFBJIB_04492	JLFACLEC_04464	HANCEBKE_04459	JFBKJDKP_04464	CFNAKKIB_04454	LOLFLMBH_04461	FKBCLEAI_04461	PEOEKBMJ_04468
eno		Enolase	17	17	1	2	526				1298	1298	1298	GDHFCLIG_01419	DCOEAKDN_04490	CAHLJNJH_01693	IEJFIBJM_01668	FDNFLFOA_00404	KNLHNOFG_01958	KHBCPPAM_01105	PMKPIPAH_02954	CIFCONAO_03413	OFPFBJIB_01664	JLFACLEC_02127	HANCEBKE_01100	JFBKJDKP_01979	CFNAKKIB_01735	LOLFLMBH_01421	FKBCLEAI_01420	PEOEKBMJ_01662
pcm		Protein-L-isoaspartate O-methyltransferase	17	17	1	2	500				626	626	626	GDHFCLIG_01393	DCOEAKDN_03081	CAHLJNJH_01719	IEJFIBJM_01642	FDNFLFOA_00430	KNLHNOFG_01984	KHBCPPAM_01131	PMKPIPAH_02980	CIFCONAO_03439	OFPFBJIB_01638	JLFACLEC_02101	HANCEBKE_01074	JFBKJDKP_02005	CFNAKKIB_01761	LOLFLMBH_01447	FKBCLEAI_01446	PEOEKBMJ_01636
malX		PTS system maltose-specific EIICB component	17	17	1	1	1385				236	236	236	GDHFCLIG_00661	DCOEAKDN_00343	CAHLJNJH_00661	IEJFIBJM_00880	FDNFLFOA_00760	KNLHNOFG_00664	KHBCPPAM_00110	PMKPIPAH_01059	CIFCONAO_00405	OFPFBJIB_00876	JLFACLEC_00660	HANCEBKE_00660	JFBKJDKP_00656	CFNAKKIB_00630	LOLFLMBH_00658	FKBCLEAI_00315	PEOEKBMJ_00658
ybhC		Putative acyl-CoA thioester hydrolase YbhC	17	17	1	1	21				1283	1283	1283	GDHFCLIG_03801	DCOEAKDN_04303	CAHLJNJH_03788	IEJFIBJM_00018	FDNFLFOA_04603	KNLHNOFG_04546	KHBCPPAM_04421	PMKPIPAH_00548	CIFCONAO_01268	OFPFBJIB_00018	JLFACLEC_01520	HANCEBKE_02093	JFBKJDKP_01514	CFNAKKIB_03697	LOLFLMBH_02092	FKBCLEAI_01565	PEOEKBMJ_01517
appA_2		Oligopeptide-binding protein AppA	17	17	1	1	745				1805	1805	1805	GDHFCLIG_00021	DCOEAKDN_03468	CAHLJNJH_00022	IEJFIBJM_01519	FDNFLFOA_01486	KNLHNOFG_00022	KHBCPPAM_03724	PMKPIPAH_03547	CIFCONAO_02130	OFPFBJIB_01515	JLFACLEC_00022	HANCEBKE_00022	JFBKJDKP_00020	CFNAKKIB_01266	LOLFLMBH_00022	FKBCLEAI_00951	PEOEKBMJ_00022
lldR_1		Putative L-lactate dehydrogenase operon regulatory protein	17	17	1	4	303				725	725	725	GDHFCLIG_02873	DCOEAKDN_02228	CAHLJNJH_02785	IEJFIBJM_03127	FDNFLFOA_02528	KNLHNOFG_02685	KHBCPPAM_03416	PMKPIPAH_03097	CIFCONAO_03723	OFPFBJIB_03128	JLFACLEC_02774	HANCEBKE_02709	JFBKJDKP_03473	CFNAKKIB_02468	LOLFLMBH_02863	FKBCLEAI_02865	PEOEKBMJ_03002
group_1709		hypothetical protein	17	17	1	2	66				1103	1103	1103	GDHFCLIG_01802	DCOEAKDN_03965	CAHLJNJH_01310	IEJFIBJM_02051	FDNFLFOA_00020	KNLHNOFG_01574	KHBCPPAM_00721	PMKPIPAH_00586	CIFCONAO_02540	OFPFBJIB_02047	JLFACLEC_03471	HANCEBKE_01483	JFBKJDKP_01596	CFNAKKIB_01351	LOLFLMBH_01037	FKBCLEAI_01037	PEOEKBMJ_02046
yjcS		Putative alkyl/aryl-sulfatase YjcS	17	17	1	1	429				1979	1979	1979	GDHFCLIG_01115	DCOEAKDN_04331	CAHLJNJH_01114	IEJFIBJM_00426	FDNFLFOA_02779	KNLHNOFG_01117	KHBCPPAM_01628	PMKPIPAH_00139	CIFCONAO_00859	OFPFBJIB_00423	JLFACLEC_01113	HANCEBKE_01686	JFBKJDKP_01108	CFNAKKIB_00177	LOLFLMBH_01686	FKBCLEAI_01970	PEOEKBMJ_01110
ygbE		Inner membrane protein YgbE	17	17	1	2	506				323	323	323	GDHFCLIG_01399	DCOEAKDN_03075	CAHLJNJH_01713	IEJFIBJM_01648	FDNFLFOA_00424	KNLHNOFG_01978	KHBCPPAM_01125	PMKPIPAH_02974	CIFCONAO_03433	OFPFBJIB_01644	JLFACLEC_02107	HANCEBKE_01080	JFBKJDKP_01999	CFNAKKIB_01755	LOLFLMBH_01441	FKBCLEAI_01440	PEOEKBMJ_01642
ygdR_2		putative lipoprotein YgdR	17	17	1	1	655				236	236	236	GDHFCLIG_00890	DCOEAKDN_00114	CAHLJNJH_00890	IEJFIBJM_00651	FDNFLFOA_00989	KNLHNOFG_00893	KHBCPPAM_02789	PMKPIPAH_03439	CIFCONAO_00634	OFPFBJIB_00648	JLFACLEC_00888	HANCEBKE_00888	JFBKJDKP_00884	CFNAKKIB_00402	LOLFLMBH_00886	FKBCLEAI_00087	PEOEKBMJ_00886
murJ		putative lipid II flippase MurJ	17	17	1	1	1086				1574	1574	1574	GDHFCLIG_00360	DCOEAKDN_02999	CAHLJNJH_00360	IEJFIBJM_01180	FDNFLFOA_01146	KNLHNOFG_00364	KHBCPPAM_00410	PMKPIPAH_01682	CIFCONAO_00105	OFPFBJIB_01176	JLFACLEC_00361	HANCEBKE_00361	JFBKJDKP_00358	CFNAKKIB_00928	LOLFLMBH_00360	FKBCLEAI_00613	PEOEKBMJ_00360
group_1714		hypothetical protein	17	17	1	4	97				89	89	89	GDHFCLIG_03435	DCOEAKDN_01995	CAHLJNJH_03568	IEJFIBJM_03719	FDNFLFOA_03335	KNLHNOFG_03797	KHBCPPAM_02414	PMKPIPAH_01820	CIFCONAO_02789	OFPFBJIB_03904	JLFACLEC_03745	HANCEBKE_03819	JFBKJDKP_03902	CFNAKKIB_03477	LOLFLMBH_02659	FKBCLEAI_02661	PEOEKBMJ_03606
nifJ		Pyruvate-flavodoxin oxidoreductase	17	17	1	1	697				3524	3524	3524	GDHFCLIG_00848	DCOEAKDN_00156	CAHLJNJH_00848	IEJFIBJM_00693	FDNFLFOA_00947	KNLHNOFG_00851	KHBCPPAM_02831	PMKPIPAH_03397	CIFCONAO_00592	OFPFBJIB_00690	JLFACLEC_00846	HANCEBKE_00846	JFBKJDKP_00842	CFNAKKIB_00444	LOLFLMBH_00844	FKBCLEAI_00129	PEOEKBMJ_00844
glpX		Fructose-1,6-bisphosphatase 1 class 2	17	17	1	8	50				1010	1010	1010	GDHFCLIG_03622	DCOEAKDN_02281	CAHLJNJH_03721	IEJFIBJM_03873	FDNFLFOA_03682	KNLHNOFG_03938	KHBCPPAM_03608	PMKPIPAH_03289	CIFCONAO_03915	OFPFBJIB_04010	JLFACLEC_03853	HANCEBKE_04006	JFBKJDKP_04055	CFNAKKIB_03584	LOLFLMBH_03658	FKBCLEAI_03938	PEOEKBMJ_03758
nuoC		NADH-quinone oxidoreductase subunit C/D	17	17	1	6	309				1802	1802	1802	GDHFCLIG_03288	DCOEAKDN_01866	CAHLJNJH_03404	IEJFIBJM_03554	FDNFLFOA_03205	KNLHNOFG_03649	KHBCPPAM_03310	PMKPIPAH_02646	CIFCONAO_03278	OFPFBJIB_03723	JLFACLEC_03581	HANCEBKE_03688	JFBKJDKP_03254	CFNAKKIB_03296	LOLFLMBH_03518	FKBCLEAI_03752	PEOEKBMJ_03442
tehA		Tellurite resistance protein TehA	17	17	1	1	1525				1013	1013	1013	GDHFCLIG_00801	DCOEAKDN_00203	CAHLJNJH_00801	IEJFIBJM_00740	FDNFLFOA_00900	KNLHNOFG_00804	KHBCPPAM_02878	PMKPIPAH_01199	CIFCONAO_00545	OFPFBJIB_00737	JLFACLEC_00799	HANCEBKE_00799	JFBKJDKP_00795	CFNAKKIB_00491	LOLFLMBH_00797	FKBCLEAI_00176	PEOEKBMJ_00797
creD		Inner membrane protein CreD	17	17	1	4	380				1349	1349	1349	GDHFCLIG_02796	DCOEAKDN_02151	CAHLJNJH_02706	IEJFIBJM_03204	FDNFLFOA_02451	KNLHNOFG_02608	KHBCPPAM_03495	PMKPIPAH_03176	CIFCONAO_03802	OFPFBJIB_03205	JLFACLEC_02851	HANCEBKE_02632	JFBKJDKP_03550	CFNAKKIB_02545	LOLFLMBH_02940	FKBCLEAI_02942	PEOEKBMJ_02925
eutM		Ethanolamine utilization protein EutM	17	17	1	6	165				290	290	290	GDHFCLIG_04150	DCOEAKDN_03580	CAHLJNJH_03174	IEJFIBJM_04151	FDNFLFOA_04078	KNLHNOFG_03261	KHBCPPAM_04044	PMKPIPAH_02434	CIFCONAO_03066	OFPFBJIB_03511	JLFACLEC_03158	HANCEBKE_03378	JFBKJDKP_03110	CFNAKKIB_03177	LOLFLMBH_04099	FKBCLEAI_03633	PEOEKBMJ_04152
atpI		ATP synthase protein I	17	17	1	12	62				380	380	380	GDHFCLIG_04300	DCOEAKDN_03623	CAHLJNJH_04242	IEJFIBJM_04439	FDNFLFOA_04228	KNLHNOFG_04331	KHBCPPAM_04301	PMKPIPAH_04084	CIFCONAO_04202	OFPFBJIB_04329	JLFACLEC_04289	HANCEBKE_04279	JFBKJDKP_04297	CFNAKKIB_04234	LOLFLMBH_04281	FKBCLEAI_04328	PEOEKBMJ_04304
group_1722		hypothetical protein	17	17	1	6	177				329	329	329	GDHFCLIG_04162	DCOEAKDN_03592	CAHLJNJH_03162	IEJFIBJM_04139	FDNFLFOA_04090	KNLHNOFG_03249	KHBCPPAM_04032	PMKPIPAH_02422	CIFCONAO_03054	OFPFBJIB_03499	JLFACLEC_03146	HANCEBKE_03390	JFBKJDKP_03122	CFNAKKIB_03189	LOLFLMBH_04111	FKBCLEAI_03645	PEOEKBMJ_04140
group_1723		hypothetical protein	17	17	1	1	1191				446	446	446	GDHFCLIG_00467	DCOEAKDN_00536	CAHLJNJH_00467	IEJFIBJM_01073	FDNFLFOA_00567	KNLHNOFG_00471	KHBCPPAM_00303	PMKPIPAH_01575	CIFCONAO_00212	OFPFBJIB_01069	JLFACLEC_00468	HANCEBKE_00468	JFBKJDKP_00465	CFNAKKIB_00821	LOLFLMBH_00467	FKBCLEAI_00506	PEOEKBMJ_00467
ybdL		Methionine aminotransferase	17	17	1	3	137				1160	1160	1160	GDHFCLIG_02003	DCOEAKDN_00684	CAHLJNJH_01959	IEJFIBJM_02252	FDNFLFOA_03449	KNLHNOFG_02408	KHBCPPAM_02088	PMKPIPAH_01376	CIFCONAO_01425	OFPFBJIB_02433	JLFACLEC_01860	HANCEBKE_02247	JFBKJDKP_02243	CFNAKKIB_02184	LOLFLMBH_02431	FKBCLEAI_02430	PEOEKBMJ_02430
ipgC		Chaperone protein IpgC	17	17	1	1	1324				428	428	428	GDHFCLIG_00598	DCOEAKDN_00406	CAHLJNJH_00598	IEJFIBJM_00943	FDNFLFOA_00697	KNLHNOFG_00601	KHBCPPAM_00173	PMKPIPAH_00996	CIFCONAO_00342	OFPFBJIB_00938	JLFACLEC_00598	HANCEBKE_00598	JFBKJDKP_00594	CFNAKKIB_00692	LOLFLMBH_00596	FKBCLEAI_00377	PEOEKBMJ_00596
group_1726		hypothetical protein	17	17	1	1	133				323	323	323	GDHFCLIG_03688	DCOEAKDN_01699	CAHLJNJH_03900	IEJFIBJM_00130	FDNFLFOA_02196	KNLHNOFG_01414	KHBCPPAM_01331	PMKPIPAH_00435	CIFCONAO_01155	OFPFBJIB_00128	JLFACLEC_01409	HANCEBKE_01982	JFBKJDKP_01403	CFNAKKIB_03807	LOLFLMBH_01981	FKBCLEAI_01675	PEOEKBMJ_01406
mlaF		putative phospholipid import ATP-binding protein MlaF	17	17	1	2	86				812	812	812	GDHFCLIG_01783	DCOEAKDN_03945	CAHLJNJH_01329	IEJFIBJM_02032	FDNFLFOA_00040	KNLHNOFG_01594	KHBCPPAM_00740	PMKPIPAH_00605	CIFCONAO_02520	OFPFBJIB_02028	JLFACLEC_03452	HANCEBKE_01464	JFBKJDKP_01615	CFNAKKIB_01371	LOLFLMBH_01057	FKBCLEAI_01056	PEOEKBMJ_02026
group_1728		hypothetical protein	17	17	1	4	377				488	488	488	GDHFCLIG_02799	DCOEAKDN_02154	CAHLJNJH_02709	IEJFIBJM_03201	FDNFLFOA_02454	KNLHNOFG_02611	KHBCPPAM_03492	PMKPIPAH_03173	CIFCONAO_03799	OFPFBJIB_03202	JLFACLEC_02848	HANCEBKE_02635	JFBKJDKP_03547	CFNAKKIB_02542	LOLFLMBH_02937	FKBCLEAI_02939	PEOEKBMJ_02928
dgoD_1		D-galactonate dehydratase	17	17	1	12	15				1190	1190	1190	GDHFCLIG_04334	DCOEAKDN_03657	CAHLJNJH_04208	IEJFIBJM_04405	FDNFLFOA_04262	KNLHNOFG_04365	KHBCPPAM_04335	PMKPIPAH_04118	CIFCONAO_04236	OFPFBJIB_04295	JLFACLEC_04255	HANCEBKE_04245	JFBKJDKP_04331	CFNAKKIB_04268	LOLFLMBH_04247	FKBCLEAI_04294	PEOEKBMJ_04338
ibaG		Acid stress protein IbaG	17	17	1	2	91				293	293	293	GDHFCLIG_01778	DCOEAKDN_03940	CAHLJNJH_01334	IEJFIBJM_02027	FDNFLFOA_00045	KNLHNOFG_01599	KHBCPPAM_00745	PMKPIPAH_00610	CIFCONAO_02515	OFPFBJIB_02023	JLFACLEC_03447	HANCEBKE_01459	JFBKJDKP_01620	CFNAKKIB_01376	LOLFLMBH_01062	FKBCLEAI_01061	PEOEKBMJ_02021
rsxD		Electron transport complex subunit RsxD	17	17	1	1	1377				1058	1058	1058	GDHFCLIG_00653	DCOEAKDN_00351	CAHLJNJH_00653	IEJFIBJM_00888	FDNFLFOA_00752	KNLHNOFG_00656	KHBCPPAM_00118	PMKPIPAH_01051	CIFCONAO_00397	OFPFBJIB_00884	JLFACLEC_00652	HANCEBKE_00652	JFBKJDKP_00648	CFNAKKIB_00638	LOLFLMBH_00650	FKBCLEAI_00323	PEOEKBMJ_00650
ttrC		Tetrathionate reductase subunit C	17	17	1	1	1305				1022	1022	1022	GDHFCLIG_00579	DCOEAKDN_00425	CAHLJNJH_00579	IEJFIBJM_00962	FDNFLFOA_00678	KNLHNOFG_00582	KHBCPPAM_00192	PMKPIPAH_00977	CIFCONAO_00323	OFPFBJIB_00957	JLFACLEC_00579	HANCEBKE_00579	JFBKJDKP_00575	CFNAKKIB_00711	LOLFLMBH_00577	FKBCLEAI_00396	PEOEKBMJ_00577
znuA		High-affinity zinc uptake system protein ZnuA	17	17	1	1	408				1001	1001	1001	GDHFCLIG_01135	DCOEAKDN_04352	CAHLJNJH_01134	IEJFIBJM_00406	FDNFLFOA_02759	KNLHNOFG_01137	KHBCPPAM_01608	PMKPIPAH_00159	CIFCONAO_00879	OFPFBJIB_00403	JLFACLEC_01133	HANCEBKE_01706	JFBKJDKP_01128	CFNAKKIB_00157	LOLFLMBH_01706	FKBCLEAI_01950	PEOEKBMJ_01130
rplF		50S ribosomal protein L6	17	17	1	5	28				533	533	533	GDHFCLIG_02351	DCOEAKDN_01171	CAHLJNJH_04472	IEJFIBJM_02600	FDNFLFOA_02072	KNLHNOFG_04613	KHBCPPAM_04631	PMKPIPAH_04447	CIFCONAO_04488	OFPFBJIB_02600	JLFACLEC_02362	HANCEBKE_04429	JFBKJDKP_02945	CFNAKKIB_02635	LOLFLMBH_04431	FKBCLEAI_03032	PEOEKBMJ_02835
pstS1		Phosphate-binding protein PstS 1	17	17	1	5	326				1496	1496	1496	GDHFCLIG_02453	DCOEAKDN_01069	CAHLJNJH_02561	IEJFIBJM_02702	FDNFLFOA_01971	KNLHNOFG_03133	KHBCPPAM_02958	PMKPIPAH_02283	CIFCONAO_01829	OFPFBJIB_02702	JLFACLEC_02464	HANCEBKE_03134	JFBKJDKP_02844	CFNAKKIB_02736	LOLFLMBH_03167	FKBCLEAI_03134	PEOEKBMJ_02733
group_1736		hypothetical protein	17	17	1	5	98				347	347	347	GDHFCLIG_02680	DCOEAKDN_02562	CAHLJNJH_02334	IEJFIBJM_02929	FDNFLFOA_03784	KNLHNOFG_03453	KHBCPPAM_03185	PMKPIPAH_03751	CIFCONAO_02056	OFPFBJIB_02930	JLFACLEC_04013	HANCEBKE_03546	JFBKJDKP_02617	CFNAKKIB_03888	LOLFLMBH_03806	FKBCLEAI_04052	PEOEKBMJ_03860
group_1737		hypothetical protein	17	17	1	1	728				464	464	464	GDHFCLIG_00004	DCOEAKDN_04785	CAHLJNJH_00005	IEJFIBJM_01536	FDNFLFOA_01503	KNLHNOFG_00005	KHBCPPAM_03707	PMKPIPAH_03530	CIFCONAO_02113	OFPFBJIB_01532	JLFACLEC_00005	HANCEBKE_00005	JFBKJDKP_00003	CFNAKKIB_01282	LOLFLMBH_00005	FKBCLEAI_00968	PEOEKBMJ_00005
adhP		Alcohol dehydrogenase, propanol-preferring	17	17	1	1	1483				1010	1010	1010	GDHFCLIG_00759	DCOEAKDN_00245	CAHLJNJH_00759	IEJFIBJM_00782	FDNFLFOA_00858	KNLHNOFG_00762	KHBCPPAM_00012	PMKPIPAH_01157	CIFCONAO_00503	OFPFBJIB_00779	JLFACLEC_00757	HANCEBKE_00757	JFBKJDKP_00753	CFNAKKIB_00533	LOLFLMBH_00755	FKBCLEAI_00218	PEOEKBMJ_00755
recB		RecBCD enzyme subunit RecB	17	17	1	2	572				3545	3545	3545	GDHFCLIG_01466	DCOEAKDN_01557	CAHLJNJH_01646	IEJFIBJM_01715	FDNFLFOA_00357	KNLHNOFG_01911	KHBCPPAM_01058	PMKPIPAH_00922	CIFCONAO_03547	OFPFBJIB_01711	JLFACLEC_02174	HANCEBKE_01147	JFBKJDKP_01932	CFNAKKIB_01688	LOLFLMBH_01374	FKBCLEAI_01373	PEOEKBMJ_01709
sbp		Sulfate-binding protein	17	17	1	8	145				989	989	989	GDHFCLIG_03601	DCOEAKDN_02302	CAHLJNJH_03700	IEJFIBJM_03852	FDNFLFOA_03661	KNLHNOFG_03959	KHBCPPAM_03629	PMKPIPAH_03310	CIFCONAO_03936	OFPFBJIB_04031	JLFACLEC_03874	HANCEBKE_03985	JFBKJDKP_04034	CFNAKKIB_03605	LOLFLMBH_03679	FKBCLEAI_03917	PEOEKBMJ_03737
ptsG		PTS system glucose-specific EIICB component	17	17	1	1	1119				1433	1433	1433	GDHFCLIG_00393	DCOEAKDN_03032	CAHLJNJH_00393	IEJFIBJM_01147	FDNFLFOA_01113	KNLHNOFG_00397	KHBCPPAM_00377	PMKPIPAH_01649	CIFCONAO_00138	OFPFBJIB_01143	JLFACLEC_00394	HANCEBKE_00394	JFBKJDKP_00391	CFNAKKIB_00895	LOLFLMBH_00393	FKBCLEAI_00580	PEOEKBMJ_00393
pgtP		Phosphoglycerate transporter protein	17	17	1	6	233				1391	1391	1391	GDHFCLIG_03364	DCOEAKDN_01789	CAHLJNJH_03327	IEJFIBJM_03478	FDNFLFOA_03129	KNLHNOFG_03726	KHBCPPAM_03387	PMKPIPAH_02723	CIFCONAO_03354	OFPFBJIB_03799	JLFACLEC_03505	HANCEBKE_03612	JFBKJDKP_03177	CFNAKKIB_03372	LOLFLMBH_03595	FKBCLEAI_03829	PEOEKBMJ_03365
group_1743		hypothetical protein	17	17	1	1	1219			Hypothetical protein with no hits to refseq/uniprot/clusters/cdd/tigrfams/pfam overlapping another protein with hits	275	275	275	GDHFCLIG_00495	DCOEAKDN_00508	CAHLJNJH_00495	IEJFIBJM_01045	FDNFLFOA_00595	KNLHNOFG_00499	KHBCPPAM_00275	PMKPIPAH_01547	CIFCONAO_00240	OFPFBJIB_01041	JLFACLEC_00496	HANCEBKE_00496	JFBKJDKP_00493	CFNAKKIB_00793	LOLFLMBH_00495	FKBCLEAI_00478	PEOEKBMJ_00495
glnM		putative glutamine ABC transporter permease protein GlnM	17	17	1	3	75				740	740	740	GDHFCLIG_01941	DCOEAKDN_00622	CAHLJNJH_01897	IEJFIBJM_02190	FDNFLFOA_03511	KNLHNOFG_02470	KHBCPPAM_02150	PMKPIPAH_01438	CIFCONAO_01363	OFPFBJIB_02495	JLFACLEC_01922	HANCEBKE_02185	JFBKJDKP_02181	CFNAKKIB_02246	LOLFLMBH_02493	FKBCLEAI_02492	PEOEKBMJ_02492
glgX_2		Glycogen debranching enzyme	17	17	1	5	317				1976	1976	1976	GDHFCLIG_02462	DCOEAKDN_01060	CAHLJNJH_02552	IEJFIBJM_02711	FDNFLFOA_01962	KNLHNOFG_03124	KHBCPPAM_02967	PMKPIPAH_02292	CIFCONAO_01838	OFPFBJIB_02711	JLFACLEC_02473	HANCEBKE_03143	JFBKJDKP_02835	CFNAKKIB_02745	LOLFLMBH_03158	FKBCLEAI_03143	PEOEKBMJ_02724
uspF		Universal stress protein F	17	17	1	1	696				434	434	434	GDHFCLIG_00849	DCOEAKDN_00155	CAHLJNJH_00849	IEJFIBJM_00692	FDNFLFOA_00948	KNLHNOFG_00852	KHBCPPAM_02830	PMKPIPAH_03398	CIFCONAO_00593	OFPFBJIB_00689	JLFACLEC_00847	HANCEBKE_00847	JFBKJDKP_00843	CFNAKKIB_00443	LOLFLMBH_00845	FKBCLEAI_00128	PEOEKBMJ_00845
tsf		Elongation factor Ts	17	17	1	7	32				923	923	923	GDHFCLIG_03184	DCOEAKDN_01364	CAHLJNJH_02962	IEJFIBJM_03299	FDNFLFOA_03084	KNLHNOFG_02862	KHBCPPAM_02537	PMKPIPAH_02035	CIFCONAO_02855	OFPFBJIB_03300	JLFACLEC_02946	HANCEBKE_02887	JFBKJDKP_03779	CFNAKKIB_02873	LOLFLMBH_03414	FKBCLEAI_03329	PEOEKBMJ_03314
group_1748		hypothetical protein	17	17	1	2	369				758	758	758	GDHFCLIG_01497	DCOEAKDN_01526	CAHLJNJH_01615	IEJFIBJM_01746	FDNFLFOA_00326	KNLHNOFG_01880	KHBCPPAM_01027	PMKPIPAH_00891	CIFCONAO_03578	OFPFBJIB_01742	JLFACLEC_02205	HANCEBKE_01178	JFBKJDKP_01901	CFNAKKIB_01657	LOLFLMBH_01343	FKBCLEAI_01342	PEOEKBMJ_01740
group_1749		hypothetical protein	17	17	1	1	114				290	290	290	GDHFCLIG_03707	DCOEAKDN_01680	CAHLJNJH_03881	IEJFIBJM_00111	FDNFLFOA_02177	KNLHNOFG_01433	KHBCPPAM_01312	PMKPIPAH_00454	CIFCONAO_01174	OFPFBJIB_00109	JLFACLEC_01428	HANCEBKE_02001	JFBKJDKP_01422	CFNAKKIB_03788	LOLFLMBH_02000	FKBCLEAI_01656	PEOEKBMJ_01425
cptA		Phosphoethanolamine transferase CptA	17	17	1	8	13				1733	1733	1733	GDHFCLIG_03659	DCOEAKDN_02244	CAHLJNJH_03758	IEJFIBJM_03910	FDNFLFOA_03719	KNLHNOFG_03901	KHBCPPAM_03571	PMKPIPAH_03252	CIFCONAO_03878	OFPFBJIB_03973	JLFACLEC_03816	HANCEBKE_04043	JFBKJDKP_04092	CFNAKKIB_03547	LOLFLMBH_03621	FKBCLEAI_03975	PEOEKBMJ_03795
group_1751		hypothetical protein	17	17	1	1	488				239	239	239	GDHFCLIG_01057	DCOEAKDN_03314	CAHLJNJH_01057	IEJFIBJM_00484	FDNFLFOA_02837	KNLHNOFG_01060	KHBCPPAM_01686	PMKPIPAH_00081	CIFCONAO_00801	OFPFBJIB_00481	JLFACLEC_01055	HANCEBKE_01629	JFBKJDKP_01051	CFNAKKIB_00235	LOLFLMBH_01629	FKBCLEAI_02028	PEOEKBMJ_01053
dld		D-lactate dehydrogenase	17	17	1	1	793				1730	1730	1730	GDHFCLIG_00069	DCOEAKDN_03516	CAHLJNJH_00070	IEJFIBJM_01471	FDNFLFOA_01438	KNLHNOFG_00070	KHBCPPAM_03772	PMKPIPAH_03595	CIFCONAO_02178	OFPFBJIB_01467	JLFACLEC_00070	HANCEBKE_00070	JFBKJDKP_00068	CFNAKKIB_01218	LOLFLMBH_00070	FKBCLEAI_00903	PEOEKBMJ_00070
mftF		Putative mycofactocin biosynthesis glycosyltransferase MftF	17	17	1	1	876				944	944	944	GDHFCLIG_00152	DCOEAKDN_02958	CAHLJNJH_00153	IEJFIBJM_01388	FDNFLFOA_01355	KNLHNOFG_00153	KHBCPPAM_00618	PMKPIPAH_03894	CIFCONAO_02261	OFPFBJIB_01384	JLFACLEC_00153	HANCEBKE_00153	JFBKJDKP_00151	CFNAKKIB_01135	LOLFLMBH_00153	FKBCLEAI_00820	PEOEKBMJ_00153
qseE		Sensor histidine kinase QseE	17	17	1	6	60				1385	1385	1385	GDHFCLIG_03958	DCOEAKDN_02665	CAHLJNJH_03276	IEJFIBJM_03979	FDNFLFOA_03886	KNLHNOFG_03363	KHBCPPAM_03873	PMKPIPAH_02536	CIFCONAO_03168	OFPFBJIB_03613	JLFACLEC_03259	HANCEBKE_03277	JFBKJDKP_03009	CFNAKKIB_03076	LOLFLMBH_03908	FKBCLEAI_03532	PEOEKBMJ_03980
group_1755		hypothetical protein	17	17	1	5	373				170	170	170	GDHFCLIG_02406	DCOEAKDN_01116	CAHLJNJH_02608	IEJFIBJM_02655	FDNFLFOA_02018	KNLHNOFG_03180	KHBCPPAM_02911	PMKPIPAH_02236	CIFCONAO_01782	OFPFBJIB_02655	JLFACLEC_02417	HANCEBKE_03087	JFBKJDKP_02891	CFNAKKIB_02689	LOLFLMBH_03214	FKBCLEAI_03087	PEOEKBMJ_02780
group_1756		hypothetical protein	17	17	1	1	978				305	305	305	GDHFCLIG_00253	DCOEAKDN_02857	CAHLJNJH_00254	IEJFIBJM_01287	FDNFLFOA_01254	KNLHNOFG_00255	KHBCPPAM_00517	PMKPIPAH_04498	CIFCONAO_02362	OFPFBJIB_01283	JLFACLEC_00254	HANCEBKE_00255	JFBKJDKP_00252	CFNAKKIB_01034	LOLFLMBH_00254	FKBCLEAI_00719	PEOEKBMJ_00254
adrA		putative diguanylate cyclase AdrA	17	17	1	3	313				1112	1112	1112	GDHFCLIG_02212	DCOEAKDN_00893	CAHLJNJH_02168	IEJFIBJM_02461	FDNFLFOA_01694	KNLHNOFG_02199	KHBCPPAM_01879	PMKPIPAH_02851	CIFCONAO_01634	OFPFBJIB_02224	JLFACLEC_01651	HANCEBKE_02456	JFBKJDKP_02452	CFNAKKIB_01975	LOLFLMBH_02222	FKBCLEAI_02221	PEOEKBMJ_02221
srlR_2		Glucitol operon repressor	17	17	1	1	624				722	722	722	GDHFCLIG_00921	DCOEAKDN_00083	CAHLJNJH_00921	IEJFIBJM_00620	FDNFLFOA_01020	KNLHNOFG_00924	KHBCPPAM_02758	PMKPIPAH_03470	CIFCONAO_00665	OFPFBJIB_00617	JLFACLEC_00919	HANCEBKE_00919	JFBKJDKP_00915	CFNAKKIB_00371	LOLFLMBH_00917	FKBCLEAI_00056	PEOEKBMJ_00917
pchR		Regulatory protein PchR	17	17	1	3	289				1007	1007	1007	GDHFCLIG_02234	DCOEAKDN_03996	CAHLJNJH_02190	IEJFIBJM_02483	FDNFLFOA_01716	KNLHNOFG_02177	KHBCPPAM_01857	PMKPIPAH_02829	CIFCONAO_01656	OFPFBJIB_02202	JLFACLEC_01629	HANCEBKE_02478	JFBKJDKP_02474	CFNAKKIB_01953	LOLFLMBH_02200	FKBCLEAI_02199	PEOEKBMJ_02199
mipA		MltA-interacting protein	17	17	1	1	1197				746	746	746	GDHFCLIG_00473	DCOEAKDN_00530	CAHLJNJH_00473	IEJFIBJM_01067	FDNFLFOA_00573	KNLHNOFG_00477	KHBCPPAM_00297	PMKPIPAH_01569	CIFCONAO_00218	OFPFBJIB_01063	JLFACLEC_00474	HANCEBKE_00474	JFBKJDKP_00471	CFNAKKIB_00815	LOLFLMBH_00473	FKBCLEAI_00500	PEOEKBMJ_00473
dedD		Cell division protein DedD	17	17	1	6	272				674	674	674	GDHFCLIG_03325	DCOEAKDN_01829	CAHLJNJH_03367	IEJFIBJM_03517	FDNFLFOA_03168	KNLHNOFG_03686	KHBCPPAM_03347	PMKPIPAH_02683	CIFCONAO_03315	OFPFBJIB_03760	JLFACLEC_03544	HANCEBKE_03651	JFBKJDKP_03217	CFNAKKIB_03333	LOLFLMBH_03555	FKBCLEAI_03789	PEOEKBMJ_03405
group_1762		tRNA-Met(cat)	17	17	1	2	179				75	75	75	GDHFCLIG_01688	DCOEAKDN_02449	CAHLJNJH_01424	IEJFIBJM_01937	FDNFLFOA_00135	KNLHNOFG_01689	KHBCPPAM_00836	PMKPIPAH_00700	CIFCONAO_02425	OFPFBJIB_01933	JLFACLEC_03357	HANCEBKE_01369	JFBKJDKP_01710	CFNAKKIB_01466	LOLFLMBH_01152	FKBCLEAI_01151	PEOEKBMJ_01931
group_1763		PhoH-like protein	17	17	1	3	70				1046	1046	1046	GDHFCLIG_01936	DCOEAKDN_00617	CAHLJNJH_01892	IEJFIBJM_02185	FDNFLFOA_03516	KNLHNOFG_02475	KHBCPPAM_02155	PMKPIPAH_01443	CIFCONAO_01358	OFPFBJIB_02500	JLFACLEC_01927	HANCEBKE_02180	JFBKJDKP_02176	CFNAKKIB_02251	LOLFLMBH_02498	FKBCLEAI_02497	PEOEKBMJ_02497
fdnG_1		Formate dehydrogenase, nitrate-inducible, major subunit	17	17	1	1	1486				2411	2411	2411	GDHFCLIG_00762	DCOEAKDN_00242	CAHLJNJH_00762	IEJFIBJM_00779	FDNFLFOA_00861	KNLHNOFG_00765	KHBCPPAM_00009	PMKPIPAH_01160	CIFCONAO_00506	OFPFBJIB_00776	JLFACLEC_00760	HANCEBKE_00760	JFBKJDKP_00756	CFNAKKIB_00530	LOLFLMBH_00758	FKBCLEAI_00215	PEOEKBMJ_00758
cpo		Non-heme chloroperoxidase	17	17	1	2	313				506	506	506	GDHFCLIG_01554	DCOEAKDN_01469	CAHLJNJH_01558	IEJFIBJM_01803	FDNFLFOA_00269	KNLHNOFG_01823	KHBCPPAM_00970	PMKPIPAH_00834	CIFCONAO_03635	OFPFBJIB_01799	JLFACLEC_02262	HANCEBKE_01235	JFBKJDKP_01844	CFNAKKIB_01600	LOLFLMBH_01286	FKBCLEAI_01285	PEOEKBMJ_01797
potA_1		Spermidine/putrescine import ATP-binding protein PotA	17	17	1	1	1142				1136	1136	1136	GDHFCLIG_00416	DCOEAKDN_03055	CAHLJNJH_00416	IEJFIBJM_01124	FDNFLFOA_01090	KNLHNOFG_00420	KHBCPPAM_00354	PMKPIPAH_01626	CIFCONAO_00161	OFPFBJIB_01120	JLFACLEC_00417	HANCEBKE_00417	JFBKJDKP_00414	CFNAKKIB_00872	LOLFLMBH_00416	FKBCLEAI_00557	PEOEKBMJ_00416
rng		Ribonuclease G	17	17	1	2	28				1469	1469	1469	GDHFCLIG_01840	DCOEAKDN_04235	CAHLJNJH_04278	IEJFIBJM_02089	FDNFLFOA_04480	KNLHNOFG_01536	KHBCPPAM_00683	PMKPIPAH_04203	CIFCONAO_02578	OFPFBJIB_02085	JLFACLEC_04400	HANCEBKE_01521	JFBKJDKP_01558	CFNAKKIB_01313	LOLFLMBH_00999	FKBCLEAI_00999	PEOEKBMJ_02084
cobS		Adenosylcobinamide-GDP ribazoletransferase	17	17	1	1	944				743	743	743	GDHFCLIG_00220	DCOEAKDN_02890	CAHLJNJH_00221	IEJFIBJM_01320	FDNFLFOA_01287	KNLHNOFG_00221	KHBCPPAM_00550	PMKPIPAH_03826	CIFCONAO_02329	OFPFBJIB_01316	JLFACLEC_00221	HANCEBKE_00221	JFBKJDKP_00219	CFNAKKIB_01067	LOLFLMBH_00221	FKBCLEAI_00752	PEOEKBMJ_00221
fadE		Acyl-coenzyme A dehydrogenase	17	17	1	3	234				2444	2444	2444	GDHFCLIG_02289	DCOEAKDN_04396	CAHLJNJH_02245	IEJFIBJM_02538	FDNFLFOA_01771	KNLHNOFG_02122	KHBCPPAM_01802	PMKPIPAH_02774	CIFCONAO_01711	OFPFBJIB_02147	JLFACLEC_01574	HANCEBKE_02533	JFBKJDKP_02529	CFNAKKIB_01898	LOLFLMBH_02145	FKBCLEAI_02144	PEOEKBMJ_02144
ydiB		Quinate/shikimate dehydrogenase	17	17	1	1	1279				866	866	866	GDHFCLIG_00555	DCOEAKDN_00449	CAHLJNJH_00555	IEJFIBJM_00986	FDNFLFOA_00654	KNLHNOFG_00558	KHBCPPAM_00216	PMKPIPAH_00953	CIFCONAO_00299	OFPFBJIB_00982	JLFACLEC_00555	HANCEBKE_00555	JFBKJDKP_00551	CFNAKKIB_00735	LOLFLMBH_00553	FKBCLEAI_00420	PEOEKBMJ_00553
hpf_1		Ribosome hibernation promoting factor	17	17	1	2	78				287	287	287	GDHFCLIG_01791	DCOEAKDN_03953	CAHLJNJH_01321	IEJFIBJM_02040	FDNFLFOA_00032	KNLHNOFG_01586	KHBCPPAM_00732	PMKPIPAH_00597	CIFCONAO_02528	OFPFBJIB_02036	JLFACLEC_03460	HANCEBKE_01472	JFBKJDKP_01607	CFNAKKIB_01363	LOLFLMBH_01049	FKBCLEAI_01048	PEOEKBMJ_02034
group_1772		hypothetical protein	17	17	1	4	426				1247	1247	1247	GDHFCLIG_02749	DCOEAKDN_02104	CAHLJNJH_02659	IEJFIBJM_03251	FDNFLFOA_02404	KNLHNOFG_02561	KHBCPPAM_03542	PMKPIPAH_03223	CIFCONAO_03849	OFPFBJIB_03252	JLFACLEC_02898	HANCEBKE_02585	JFBKJDKP_03597	CFNAKKIB_02592	LOLFLMBH_02987	FKBCLEAI_02989	PEOEKBMJ_02878
creC		Sensor protein CreC	17	17	1	4	379				1424	1424	1424	GDHFCLIG_02797	DCOEAKDN_02152	CAHLJNJH_02707	IEJFIBJM_03203	FDNFLFOA_02452	KNLHNOFG_02609	KHBCPPAM_03494	PMKPIPAH_03175	CIFCONAO_03801	OFPFBJIB_03204	JLFACLEC_02850	HANCEBKE_02633	JFBKJDKP_03549	CFNAKKIB_02544	LOLFLMBH_02939	FKBCLEAI_02941	PEOEKBMJ_02926
hutH		Histidine ammonia-lyase	17	17	1	1	26				1520	1520	1520	GDHFCLIG_03796	DCOEAKDN_04298	CAHLJNJH_03793	IEJFIBJM_00023	FDNFLFOA_04608	KNLHNOFG_04551	KHBCPPAM_04416	PMKPIPAH_00543	CIFCONAO_01263	OFPFBJIB_00023	JLFACLEC_01515	HANCEBKE_02088	JFBKJDKP_01509	CFNAKKIB_03702	LOLFLMBH_02087	FKBCLEAI_01570	PEOEKBMJ_01512
lsrA		Autoinducer 2 import ATP-binding protein LsrA	17	17	1	8	61				1535	1535	1535	GDHFCLIG_03611	DCOEAKDN_02292	CAHLJNJH_03710	IEJFIBJM_03862	FDNFLFOA_03671	KNLHNOFG_03949	KHBCPPAM_03619	PMKPIPAH_03300	CIFCONAO_03926	OFPFBJIB_04021	JLFACLEC_03864	HANCEBKE_03995	JFBKJDKP_04044	CFNAKKIB_03595	LOLFLMBH_03669	FKBCLEAI_03927	PEOEKBMJ_03747
dkgA		2,5-diketo-D-gluconic acid reductase A	17	17	1	2	228				827	827	827	GDHFCLIG_01639	DCOEAKDN_02498	CAHLJNJH_01473	IEJFIBJM_01888	FDNFLFOA_00184	KNLHNOFG_01738	KHBCPPAM_00885	PMKPIPAH_00749	CIFCONAO_02376	OFPFBJIB_01884	JLFACLEC_03308	HANCEBKE_01320	JFBKJDKP_01759	CFNAKKIB_01515	LOLFLMBH_01201	FKBCLEAI_01200	PEOEKBMJ_01882
psaC		Photosystem I iron-sulfur center	17	17	1	6	5				695	695	695	GDHFCLIG_03219	DCOEAKDN_01935	CAHLJNJH_03473	IEJFIBJM_03623	FDNFLFOA_03274	KNLHNOFG_03580	KHBCPPAM_03241	PMKPIPAH_02577	CIFCONAO_03209	OFPFBJIB_03654	JLFACLEC_03650	HANCEBKE_03757	JFBKJDKP_03323	CFNAKKIB_03227	LOLFLMBH_03449	FKBCLEAI_03683	PEOEKBMJ_03511
dmlR_5		HTH-type transcriptional regulator DmlR	17	17	1	3	230				947	947	947	GDHFCLIG_02293	DCOEAKDN_04400	CAHLJNJH_02249	IEJFIBJM_02542	FDNFLFOA_01775	KNLHNOFG_02118	KHBCPPAM_01798	PMKPIPAH_02770	CIFCONAO_01715	OFPFBJIB_02143	JLFACLEC_01570	HANCEBKE_02537	JFBKJDKP_02533	CFNAKKIB_01894	LOLFLMBH_02141	FKBCLEAI_02140	PEOEKBMJ_02140
mcpQ		Methyl-accepting chemotaxis protein McpQ	17	17	1	2	255				1055	1055	1055	GDHFCLIG_01612	DCOEAKDN_01411	CAHLJNJH_01500	IEJFIBJM_01861	FDNFLFOA_00211	KNLHNOFG_01765	KHBCPPAM_00912	PMKPIPAH_00776	CIFCONAO_03693	OFPFBJIB_01857	JLFACLEC_02320	HANCEBKE_01293	JFBKJDKP_01786	CFNAKKIB_01542	LOLFLMBH_01228	FKBCLEAI_01227	PEOEKBMJ_01855
group_1780		hypothetical protein	17	17	1	1	1338				374	374	374	GDHFCLIG_00612	DCOEAKDN_00392	CAHLJNJH_00612	IEJFIBJM_00929	FDNFLFOA_00711	KNLHNOFG_00615	KHBCPPAM_00159	PMKPIPAH_01010	CIFCONAO_00356	OFPFBJIB_00924	JLFACLEC_00612	HANCEBKE_00612	JFBKJDKP_00608	CFNAKKIB_00678	LOLFLMBH_00610	FKBCLEAI_00363	PEOEKBMJ_00610
group_1781		hypothetical protein	17	17	1	3	15				293	293	293	GDHFCLIG_01875	DCOEAKDN_04415	CAHLJNJH_01831	IEJFIBJM_02124	FDNFLFOA_03577	KNLHNOFG_02536	KHBCPPAM_02216	PMKPIPAH_01504	CIFCONAO_01297	OFPFBJIB_02561	JLFACLEC_01988	HANCEBKE_02119	JFBKJDKP_02115	CFNAKKIB_02312	LOLFLMBH_02559	FKBCLEAI_02558	PEOEKBMJ_02558
artM_2		Arginine ABC transporter permease protein ArtM	17	17	1	1	128				668	668	668	GDHFCLIG_03693	DCOEAKDN_01694	CAHLJNJH_03895	IEJFIBJM_00125	FDNFLFOA_02191	KNLHNOFG_01419	KHBCPPAM_01326	PMKPIPAH_00440	CIFCONAO_01160	OFPFBJIB_00123	JLFACLEC_01414	HANCEBKE_01987	JFBKJDKP_01408	CFNAKKIB_03802	LOLFLMBH_01986	FKBCLEAI_01670	PEOEKBMJ_01411
ssb		Single-stranded DNA-binding protein	17	17	1	4	60				530	530	530	GDHFCLIG_03471	DCOEAKDN_02031	CAHLJNJH_03532	IEJFIBJM_03682	FDNFLFOA_03371	KNLHNOFG_03833	KHBCPPAM_02450	PMKPIPAH_04316	CIFCONAO_04251	OFPFBJIB_03868	JLFACLEC_03709	HANCEBKE_03855	JFBKJDKP_03866	CFNAKKIB_03441	LOLFLMBH_02623	FKBCLEAI_02625	PEOEKBMJ_03570
gmhB		D-glycero-beta-D-manno-heptose-1,7-bisphosphate 7-phosphatase	17	17	1	7	1				566	566	566	GDHFCLIG_03215	DCOEAKDN_01395	CAHLJNJH_02931	IEJFIBJM_03268	FDNFLFOA_03115	KNLHNOFG_02831	KHBCPPAM_02506	PMKPIPAH_02004	CIFCONAO_02824	OFPFBJIB_03269	JLFACLEC_02915	HANCEBKE_02856	JFBKJDKP_03810	CFNAKKIB_02842	LOLFLMBH_03445	FKBCLEAI_03298	PEOEKBMJ_03345
group_1785		hypothetical protein	17	17	1	1	692				281	281	281	GDHFCLIG_00853	DCOEAKDN_00151	CAHLJNJH_00853	IEJFIBJM_00688	FDNFLFOA_00952	KNLHNOFG_00856	KHBCPPAM_02826	PMKPIPAH_03402	CIFCONAO_00597	OFPFBJIB_00685	JLFACLEC_00851	HANCEBKE_00851	JFBKJDKP_00847	CFNAKKIB_00439	LOLFLMBH_00849	FKBCLEAI_00124	PEOEKBMJ_00849
group_1786		hypothetical protein	17	17	1	4	173				404	404	404	GDHFCLIG_03002	DCOEAKDN_03800	CAHLJNJH_02914	IEJFIBJM_02998	FDNFLFOA_02657	KNLHNOFG_02814	KHBCPPAM_02339	PMKPIPAH_01895	CIFCONAO_02714	OFPFBJIB_02999	JLFACLEC_02644	HANCEBKE_02839	JFBKJDKP_03343	CFNAKKIB_02338	LOLFLMBH_02733	FKBCLEAI_02735	PEOEKBMJ_03132
ydcZ		Inner membrane protein YdcZ	17	17	1	1	1508				449	449	449	GDHFCLIG_00784	DCOEAKDN_00220	CAHLJNJH_00784	IEJFIBJM_00757	FDNFLFOA_00883	KNLHNOFG_00787	KHBCPPAM_02895	PMKPIPAH_01182	CIFCONAO_00528	OFPFBJIB_00754	JLFACLEC_00782	HANCEBKE_00782	JFBKJDKP_00778	CFNAKKIB_00508	LOLFLMBH_00780	FKBCLEAI_00193	PEOEKBMJ_00780
group_1788		hypothetical protein	17	17	1	2	452				482	482	482	GDHFCLIG_01346	DCOEAKDN_03128	CAHLJNJH_01766	IEJFIBJM_01595	FDNFLFOA_00477	KNLHNOFG_02031	KHBCPPAM_01179	PMKPIPAH_03027	CIFCONAO_03486	OFPFBJIB_01591	JLFACLEC_02054	HANCEBKE_01027	JFBKJDKP_02052	CFNAKKIB_01808	LOLFLMBH_01494	FKBCLEAI_01493	PEOEKBMJ_01589
group_1789		hypothetical protein	17	17	1	1	445				281	281	281	GDHFCLIG_01099	DCOEAKDN_04990	CAHLJNJH_01099	IEJFIBJM_00441	FDNFLFOA_02794	KNLHNOFG_01102	KHBCPPAM_01643	PMKPIPAH_00123	CIFCONAO_00843	OFPFBJIB_00438	JLFACLEC_01097	HANCEBKE_01671	JFBKJDKP_01093	CFNAKKIB_00192	LOLFLMBH_01671	FKBCLEAI_01985	PEOEKBMJ_01095
thiE		Thiamine-phosphate synthase	17	17	1	13	24				635	635	635	GDHFCLIG_04479	DCOEAKDN_04267	CAHLJNJH_04432	IEJFIBJM_04599	FDNFLFOA_04572	KNLHNOFG_04505	KHBCPPAM_04452	PMKPIPAH_04333	CIFCONAO_04380	OFPFBJIB_04370	JLFACLEC_04437	HANCEBKE_04385	JFBKJDKP_04434	CFNAKKIB_04437	LOLFLMBH_04387	FKBCLEAI_04434	PEOEKBMJ_04441
group_1791		hypothetical protein	17	17	1	3	166				1175	1175	1175	GDHFCLIG_02032	DCOEAKDN_00713	CAHLJNJH_01988	IEJFIBJM_02281	FDNFLFOA_01514	KNLHNOFG_02379	KHBCPPAM_02059	PMKPIPAH_01347	CIFCONAO_01454	OFPFBJIB_02404	JLFACLEC_01831	HANCEBKE_02276	JFBKJDKP_02272	CFNAKKIB_02155	LOLFLMBH_02402	FKBCLEAI_02401	PEOEKBMJ_02401
benM_1		HTH-type transcriptional regulator BenM	17	17	1	1	1406				899	899	899	GDHFCLIG_00682	DCOEAKDN_00322	CAHLJNJH_00682	IEJFIBJM_00859	FDNFLFOA_00781	KNLHNOFG_00685	KHBCPPAM_00089	PMKPIPAH_01080	CIFCONAO_00426	OFPFBJIB_00855	JLFACLEC_00681	HANCEBKE_00681	JFBKJDKP_00677	CFNAKKIB_00609	LOLFLMBH_00679	FKBCLEAI_00294	PEOEKBMJ_00679
group_1793		hypothetical protein	17	17	1	1	1165				1043	1043	1043	GDHFCLIG_00440	DCOEAKDN_00563	CAHLJNJH_00440	IEJFIBJM_01100	FDNFLFOA_00540	KNLHNOFG_00444	KHBCPPAM_00330	PMKPIPAH_01602	CIFCONAO_00185	OFPFBJIB_01096	JLFACLEC_00441	HANCEBKE_00441	JFBKJDKP_00438	CFNAKKIB_00848	LOLFLMBH_00440	FKBCLEAI_00533	PEOEKBMJ_00440
ulaC_3		Ascorbate-specific PTS system EIIA component	17	17	1	6	292				443	443	443	GDHFCLIG_03305	DCOEAKDN_01849	CAHLJNJH_03387	IEJFIBJM_03537	FDNFLFOA_03188	KNLHNOFG_03666	KHBCPPAM_03327	PMKPIPAH_02663	CIFCONAO_03295	OFPFBJIB_03740	JLFACLEC_03564	HANCEBKE_03671	JFBKJDKP_03237	CFNAKKIB_03313	LOLFLMBH_03535	FKBCLEAI_03769	PEOEKBMJ_03425
acpP_1		Acyl carrier protein	17	17	1	1	1112				236	236	236	GDHFCLIG_00386	DCOEAKDN_03025	CAHLJNJH_00386	IEJFIBJM_01154	FDNFLFOA_01120	KNLHNOFG_00390	KHBCPPAM_00384	PMKPIPAH_01656	CIFCONAO_00131	OFPFBJIB_01150	JLFACLEC_00387	HANCEBKE_00387	JFBKJDKP_00384	CFNAKKIB_00902	LOLFLMBH_00386	FKBCLEAI_00587	PEOEKBMJ_00386
group_1796		tRNA-Ser(cga)	17	17	1	1	990				89	89	89	GDHFCLIG_00264	DCOEAKDN_02845	CAHLJNJH_00264	IEJFIBJM_01277	FDNFLFOA_01243	KNLHNOFG_00267	KHBCPPAM_00507	PMKPIPAH_01779	CIFCONAO_00009	OFPFBJIB_01272	JLFACLEC_00265	HANCEBKE_00265	JFBKJDKP_00262	CFNAKKIB_01024	LOLFLMBH_00264	FKBCLEAI_00709	PEOEKBMJ_00264
lppC_1		Putative lipoprotein LppC	17	17	1	1	238				548	548	548	GDHFCLIG_03833	DCOEAKDN_02755	CAHLJNJH_03931	IEJFIBJM_00234	FDNFLFOA_02301	KNLHNOFG_01309	KHBCPPAM_01436	PMKPIPAH_00330	CIFCONAO_01050	OFPFBJIB_00232	JLFACLEC_01304	HANCEBKE_01877	JFBKJDKP_01299	CFNAKKIB_04027	LOLFLMBH_01877	FKBCLEAI_01779	PEOEKBMJ_01301
group_1798		hypothetical protein	17	17	1	4	126				575	575	575	GDHFCLIG_03406	DCOEAKDN_01967	CAHLJNJH_03597	IEJFIBJM_03749	FDNFLFOA_03307	KNLHNOFG_03768	KHBCPPAM_02385	PMKPIPAH_01849	CIFCONAO_02760	OFPFBJIB_03932	JLFACLEC_03774	HANCEBKE_03790	JFBKJDKP_03931	CFNAKKIB_03506	LOLFLMBH_02687	FKBCLEAI_02689	PEOEKBMJ_03634
rsxB		Electron transport complex subunit RsxB	17	17	1	1	1379				578	578	578	GDHFCLIG_00655	DCOEAKDN_00349	CAHLJNJH_00655	IEJFIBJM_00886	FDNFLFOA_00754	KNLHNOFG_00658	KHBCPPAM_00116	PMKPIPAH_01053	CIFCONAO_00399	OFPFBJIB_00882	JLFACLEC_00654	HANCEBKE_00654	JFBKJDKP_00650	CFNAKKIB_00636	LOLFLMBH_00652	FKBCLEAI_00321	PEOEKBMJ_00652
caf1M_1		Chaperone protein caf1M	17	17	1	3	225				413	737	710	GDHFCLIG_02298	DCOEAKDN_04405	CAHLJNJH_02254	IEJFIBJM_02547	FDNFLFOA_01780	KNLHNOFG_02113	KHBCPPAM_01793	PMKPIPAH_02765	CIFCONAO_01720	OFPFBJIB_02138	JLFACLEC_01565	HANCEBKE_02542	JFBKJDKP_02538	CFNAKKIB_01889	LOLFLMBH_02136	FKBCLEAI_02135	PEOEKBMJ_02135
htpG		Chaperone protein HtpG	17	17	1	3	414				1874	1874	1874	GDHFCLIG_02111	DCOEAKDN_00792	CAHLJNJH_02067	IEJFIBJM_02360	FDNFLFOA_01593	KNLHNOFG_02300	KHBCPPAM_01980	PMKPIPAH_01268	CIFCONAO_01533	OFPFBJIB_02325	JLFACLEC_01752	HANCEBKE_02355	JFBKJDKP_02351	CFNAKKIB_02076	LOLFLMBH_02323	FKBCLEAI_02322	PEOEKBMJ_02322
hutG		Formimidoylglutamase	17	17	1	1	23				941	941	941	GDHFCLIG_03799	DCOEAKDN_04301	CAHLJNJH_03790	IEJFIBJM_00020	FDNFLFOA_04605	KNLHNOFG_04548	KHBCPPAM_04419	PMKPIPAH_00546	CIFCONAO_01266	OFPFBJIB_00020	JLFACLEC_01518	HANCEBKE_02091	JFBKJDKP_01512	CFNAKKIB_03699	LOLFLMBH_02090	FKBCLEAI_01567	PEOEKBMJ_01515
group_1802		hypothetical protein	17	17	1	11	57				521	521	521	GDHFCLIG_04426	DCOEAKDN_04526	CAHLJNJH_04388	IEJFIBJM_04512	FDNFLFOA_04519	KNLHNOFG_04462	KHBCPPAM_04547	PMKPIPAH_04363	CIFCONAO_04414	OFPFBJIB_04404	JLFACLEC_04352	HANCEBKE_04342	JFBKJDKP_04391	CFNAKKIB_04357	LOLFLMBH_04344	FKBCLEAI_04375	PEOEKBMJ_04407
pyrC		Dihydroorotase	17	17	1	1	1079				1046	1046	1046	GDHFCLIG_00353	DCOEAKDN_02992	CAHLJNJH_00353	IEJFIBJM_01187	FDNFLFOA_01153	KNLHNOFG_00357	KHBCPPAM_00417	PMKPIPAH_01689	CIFCONAO_00098	OFPFBJIB_01183	JLFACLEC_00354	HANCEBKE_00354	JFBKJDKP_00351	CFNAKKIB_00935	LOLFLMBH_00353	FKBCLEAI_00620	PEOEKBMJ_00353
oxyR_1		Hydrogen peroxide-inducible genes activator	17	17	1	6	205				926	926	926	GDHFCLIG_04190	DCOEAKDN_04572	CAHLJNJH_03134	IEJFIBJM_04111	FDNFLFOA_04118	KNLHNOFG_03221	KHBCPPAM_04004	PMKPIPAH_02394	CIFCONAO_03026	OFPFBJIB_03471	JLFACLEC_03118	HANCEBKE_03418	JFBKJDKP_03150	CFNAKKIB_03217	LOLFLMBH_04139	FKBCLEAI_03673	PEOEKBMJ_04112
group_1805		hypothetical protein	17	17	1	9	38				1514	1514	1514	GDHFCLIG_04066	DCOEAKDN_03220	CAHLJNJH_04055	IEJFIBJM_04068	FDNFLFOA_03979	KNLHNOFG_04070	KHBCPPAM_03947	PMKPIPAH_03660	CIFCONAO_04046	OFPFBJIB_04157	JLFACLEC_04117	HANCEBKE_04107	JFBKJDKP_04141	CFNAKKIB_04078	LOLFLMBH_04000	FKBCLEAI_04141	PEOEKBMJ_04069
group_1806		hypothetical protein	17	17	1	4	321				1265	1265	1265	GDHFCLIG_02855	DCOEAKDN_02210	CAHLJNJH_02767	IEJFIBJM_03145	FDNFLFOA_02510	KNLHNOFG_02667	KHBCPPAM_03434	PMKPIPAH_03115	CIFCONAO_03741	OFPFBJIB_03146	JLFACLEC_02792	HANCEBKE_02691	JFBKJDKP_03491	CFNAKKIB_02486	LOLFLMBH_02881	FKBCLEAI_02883	PEOEKBMJ_02984
group_1807		hypothetical protein	17	17	1	1	662				338	338	338	GDHFCLIG_00883	DCOEAKDN_00121	CAHLJNJH_00883	IEJFIBJM_00658	FDNFLFOA_00982	KNLHNOFG_00886	KHBCPPAM_02796	PMKPIPAH_03432	CIFCONAO_00627	OFPFBJIB_00655	JLFACLEC_00881	HANCEBKE_00881	JFBKJDKP_00877	CFNAKKIB_00409	LOLFLMBH_00879	FKBCLEAI_00094	PEOEKBMJ_00879
group_1808		hypothetical protein	17	17	1	13	18				137	137	137	GDHFCLIG_04473	DCOEAKDN_04273	CAHLJNJH_04426	IEJFIBJM_04593	FDNFLFOA_04566	KNLHNOFG_04511	KHBCPPAM_04458	PMKPIPAH_04327	CIFCONAO_04374	OFPFBJIB_04364	JLFACLEC_04443	HANCEBKE_04391	JFBKJDKP_04440	CFNAKKIB_04431	LOLFLMBH_04393	FKBCLEAI_04440	PEOEKBMJ_04447
purM		Phosphoribosylformylglycinamidine cyclo-ligase	17	17	1	6	130				1037	1037	1037	GDHFCLIG_04115	DCOEAKDN_03545	CAHLJNJH_03209	IEJFIBJM_04186	FDNFLFOA_04043	KNLHNOFG_03296	KHBCPPAM_04079	PMKPIPAH_02469	CIFCONAO_03101	OFPFBJIB_03546	JLFACLEC_03193	HANCEBKE_03343	JFBKJDKP_03075	CFNAKKIB_03142	LOLFLMBH_04064	FKBCLEAI_03598	PEOEKBMJ_04187
tsaE		tRNA threonylcarbamoyladenosine biosynthesis protein TsaE	17	17	1	4	160				461	461	461	GDHFCLIG_03015	DCOEAKDN_03813	CAHLJNJH_02927	IEJFIBJM_02985	FDNFLFOA_02670	KNLHNOFG_02827	KHBCPPAM_02352	PMKPIPAH_01882	CIFCONAO_02727	OFPFBJIB_02986	JLFACLEC_02631	HANCEBKE_02852	JFBKJDKP_03330	CFNAKKIB_02325	LOLFLMBH_02720	FKBCLEAI_02722	PEOEKBMJ_03145
rpoB		DNA-directed RNA polymerase subunit beta	17	17	1	13	15				4028	4028	4028	GDHFCLIG_04470	DCOEAKDN_04276	CAHLJNJH_04423	IEJFIBJM_04590	FDNFLFOA_04563	KNLHNOFG_04514	KHBCPPAM_04461	PMKPIPAH_04324	CIFCONAO_04371	OFPFBJIB_04361	JLFACLEC_04446	HANCEBKE_04394	JFBKJDKP_04443	CFNAKKIB_04428	LOLFLMBH_04396	FKBCLEAI_04443	PEOEKBMJ_04450
amyA		Cytoplasmic alpha-amylase	17	17	1	1	340				1484	1484	1484	GDHFCLIG_01203	DCOEAKDN_03689	CAHLJNJH_01202	IEJFIBJM_00338	FDNFLFOA_02691	KNLHNOFG_01205	KHBCPPAM_01540	PMKPIPAH_00227	CIFCONAO_00947	OFPFBJIB_00335	JLFACLEC_01201	HANCEBKE_01774	JFBKJDKP_01196	CFNAKKIB_00089	LOLFLMBH_01774	FKBCLEAI_01882	PEOEKBMJ_01198
aer		Aerotaxis receptor	17	17	1	2	175				1520	1520	1520	GDHFCLIG_01692	DCOEAKDN_02445	CAHLJNJH_01420	IEJFIBJM_01941	FDNFLFOA_00131	KNLHNOFG_01685	KHBCPPAM_00832	PMKPIPAH_00696	CIFCONAO_02429	OFPFBJIB_01937	JLFACLEC_03361	HANCEBKE_01373	JFBKJDKP_01706	CFNAKKIB_01462	LOLFLMBH_01148	FKBCLEAI_01147	PEOEKBMJ_01935
nlpD_1		Murein hydrolase activator NlpD	17	17	1	2	356				758	758	758	GDHFCLIG_01511	DCOEAKDN_01512	CAHLJNJH_01601	IEJFIBJM_01760	FDNFLFOA_00312	KNLHNOFG_01866	KHBCPPAM_01013	PMKPIPAH_00877	CIFCONAO_03592	OFPFBJIB_01756	JLFACLEC_02219	HANCEBKE_01192	JFBKJDKP_01887	CFNAKKIB_01643	LOLFLMBH_01329	FKBCLEAI_01328	PEOEKBMJ_01754
rbn_2		Ribonuclease BN	17	17	1	6	322				917	917	917	GDHFCLIG_03275	DCOEAKDN_01879	CAHLJNJH_03417	IEJFIBJM_03567	FDNFLFOA_03218	KNLHNOFG_03636	KHBCPPAM_03297	PMKPIPAH_02633	CIFCONAO_03265	OFPFBJIB_03710	JLFACLEC_03594	HANCEBKE_03701	JFBKJDKP_03267	CFNAKKIB_03283	LOLFLMBH_03505	FKBCLEAI_03739	PEOEKBMJ_03455
dmlR_6		HTH-type transcriptional regulator DmlR	17	17	1	3	260				965	965	965	GDHFCLIG_02263	DCOEAKDN_04025	CAHLJNJH_02219	IEJFIBJM_02512	FDNFLFOA_01745	KNLHNOFG_02148	KHBCPPAM_01828	PMKPIPAH_02800	CIFCONAO_01685	OFPFBJIB_02173	JLFACLEC_01600	HANCEBKE_02507	JFBKJDKP_02503	CFNAKKIB_01924	LOLFLMBH_02171	FKBCLEAI_02170	PEOEKBMJ_02170
esiB_1		Secretory immunoglobulin A-binding protein EsiB	17	17	1	1	954				2168	2168	2168	GDHFCLIG_00230	DCOEAKDN_02880	CAHLJNJH_00231	IEJFIBJM_01310	FDNFLFOA_01277	KNLHNOFG_00231	KHBCPPAM_00540	PMKPIPAH_03816	CIFCONAO_02339	OFPFBJIB_01306	JLFACLEC_00231	HANCEBKE_00231	JFBKJDKP_00229	CFNAKKIB_01057	LOLFLMBH_00231	FKBCLEAI_00742	PEOEKBMJ_00231
murE		UDP-N-acetylmuramoyl-L-alanyl-D-glutamate--2,6-diaminopimelate ligase	17	17	1	7	107				1487	1487	1487	GDHFCLIG_03084	DCOEAKDN_01264	CAHLJNJH_03062	IEJFIBJM_03399	FDNFLFOA_02984	KNLHNOFG_02962	KHBCPPAM_02637	PMKPIPAH_02135	CIFCONAO_02955	OFPFBJIB_03400	JLFACLEC_03046	HANCEBKE_02987	JFBKJDKP_03679	CFNAKKIB_02973	LOLFLMBH_03314	FKBCLEAI_03429	PEOEKBMJ_03214
murB		UDP-N-acetylenolpyruvoylglucosamine reductase	17	17	1	13	3				1028	1028	1028	GDHFCLIG_04456	DCOEAKDN_04290	CAHLJNJH_04409	IEJFIBJM_04706	FDNFLFOA_04549	KNLHNOFG_04528	KHBCPPAM_04719	PMKPIPAH_04534	CIFCONAO_04539	OFPFBJIB_04347	JLFACLEC_04460	HANCEBKE_04408	JFBKJDKP_04457	CFNAKKIB_04414	LOLFLMBH_04410	FKBCLEAI_04457	PEOEKBMJ_04464
caf1A_1		F1 capsule-anchoring protein	17	17	1	3	226				2510	2510	2510	GDHFCLIG_02297	DCOEAKDN_04404	CAHLJNJH_02253	IEJFIBJM_02546	FDNFLFOA_01779	KNLHNOFG_02114	KHBCPPAM_01794	PMKPIPAH_02766	CIFCONAO_01719	OFPFBJIB_02139	JLFACLEC_01566	HANCEBKE_02541	JFBKJDKP_02537	CFNAKKIB_01890	LOLFLMBH_02137	FKBCLEAI_02136	PEOEKBMJ_02136
cutC_3		Choline trimethylamine-lyase	17	17	1	8	17				2297	2297	2297	GDHFCLIG_03655	DCOEAKDN_02248	CAHLJNJH_03754	IEJFIBJM_03906	FDNFLFOA_03715	KNLHNOFG_03905	KHBCPPAM_03575	PMKPIPAH_03256	CIFCONAO_03882	OFPFBJIB_03977	JLFACLEC_03820	HANCEBKE_04039	JFBKJDKP_04088	CFNAKKIB_03551	LOLFLMBH_03625	FKBCLEAI_03971	PEOEKBMJ_03791
group_1822		hypothetical protein	17	17	1	3	229			Hypothetical protein with no hits to refseq/uniprot/clusters/cdd/tigrfams/pfam overlapping another protein with hits	611	611	611	GDHFCLIG_02294	DCOEAKDN_04401	CAHLJNJH_02250	IEJFIBJM_02543	FDNFLFOA_01776	KNLHNOFG_02117	KHBCPPAM_01797	PMKPIPAH_02769	CIFCONAO_01716	OFPFBJIB_02142	JLFACLEC_01569	HANCEBKE_02538	JFBKJDKP_02534	CFNAKKIB_01893	LOLFLMBH_02140	FKBCLEAI_02139	PEOEKBMJ_02139
bm3R1		HTH-type transcriptional repressor Bm3R1	17	17	1	3	160				581	581	581	GDHFCLIG_02026	DCOEAKDN_00707	CAHLJNJH_01982	IEJFIBJM_02275	FDNFLFOA_01508	KNLHNOFG_02385	KHBCPPAM_02065	PMKPIPAH_01353	CIFCONAO_01448	OFPFBJIB_02410	JLFACLEC_01837	HANCEBKE_02270	JFBKJDKP_02266	CFNAKKIB_02161	LOLFLMBH_02408	FKBCLEAI_02407	PEOEKBMJ_02407
group_1824		hypothetical protein	17	17	1	1	1519				230	230	230	GDHFCLIG_00795	DCOEAKDN_00209	CAHLJNJH_00795	IEJFIBJM_00746	FDNFLFOA_00894	KNLHNOFG_00798	KHBCPPAM_02884	PMKPIPAH_01193	CIFCONAO_00539	OFPFBJIB_00743	JLFACLEC_00793	HANCEBKE_00793	JFBKJDKP_00789	CFNAKKIB_00497	LOLFLMBH_00791	FKBCLEAI_00182	PEOEKBMJ_00791
group_1825		hypothetical protein	17	17	1	1	189				776	776	776	GDHFCLIG_03882	DCOEAKDN_01755	CAHLJNJH_03980	IEJFIBJM_00186	FDNFLFOA_02252	KNLHNOFG_01358	KHBCPPAM_01387	PMKPIPAH_00379	CIFCONAO_01099	OFPFBJIB_00184	JLFACLEC_01353	HANCEBKE_01926	JFBKJDKP_01347	CFNAKKIB_03979	LOLFLMBH_01925	FKBCLEAI_01731	PEOEKBMJ_01350
tusE		Sulfurtransferase TusE	17	17	1	1	241				329	329	329	GDHFCLIG_03830	DCOEAKDN_02758	CAHLJNJH_03928	IEJFIBJM_00237	FDNFLFOA_02304	KNLHNOFG_01306	KHBCPPAM_01439	PMKPIPAH_00327	CIFCONAO_01047	OFPFBJIB_00235	JLFACLEC_01301	HANCEBKE_01874	JFBKJDKP_01296	CFNAKKIB_04030	LOLFLMBH_01874	FKBCLEAI_01782	PEOEKBMJ_01298
fdnI		Formate dehydrogenase, nitrate-inducible, cytochrome b556(Fdn) subunit	17	17	1	1	1484				656	656	656	GDHFCLIG_00760	DCOEAKDN_00244	CAHLJNJH_00760	IEJFIBJM_00781	FDNFLFOA_00859	KNLHNOFG_00763	KHBCPPAM_00011	PMKPIPAH_01158	CIFCONAO_00504	OFPFBJIB_00778	JLFACLEC_00758	HANCEBKE_00758	JFBKJDKP_00754	CFNAKKIB_00532	LOLFLMBH_00756	FKBCLEAI_00217	PEOEKBMJ_00756
group_1828		hypothetical protein	17	17	1	6	23				455	455	455	GDHFCLIG_03921	DCOEAKDN_02628	CAHLJNJH_03313	IEJFIBJM_04016	FDNFLFOA_03849	KNLHNOFG_03400	KHBCPPAM_03910	PMKPIPAH_02573	CIFCONAO_03205	OFPFBJIB_03650	JLFACLEC_03296	HANCEBKE_03240	JFBKJDKP_02972	CFNAKKIB_03039	LOLFLMBH_03871	FKBCLEAI_03495	PEOEKBMJ_04017
sauU_3		putative sulfoacetate transporter SauU	17	17	1	12	14				1262	1262	1262	GDHFCLIG_04335	DCOEAKDN_03658	CAHLJNJH_04207	IEJFIBJM_04404	FDNFLFOA_04263	KNLHNOFG_04366	KHBCPPAM_04336	PMKPIPAH_04119	CIFCONAO_04237	OFPFBJIB_04294	JLFACLEC_04254	HANCEBKE_04244	JFBKJDKP_04332	CFNAKKIB_04269	LOLFLMBH_04246	FKBCLEAI_04293	PEOEKBMJ_04339
ltaE		Low specificity L-threonine aldolase	17	17	1	1	137				1001	1001	1001	GDHFCLIG_03684	DCOEAKDN_01703	CAHLJNJH_03904	IEJFIBJM_00134	FDNFLFOA_02200	KNLHNOFG_01410	KHBCPPAM_01335	PMKPIPAH_00431	CIFCONAO_01151	OFPFBJIB_00132	JLFACLEC_01405	HANCEBKE_01978	JFBKJDKP_01399	CFNAKKIB_03811	LOLFLMBH_01977	FKBCLEAI_01679	PEOEKBMJ_01402
group_1831		hypothetical protein	17	17	1	8	92				848	848	848	GDHFCLIG_03548	DCOEAKDN_02355	CAHLJNJH_03647	IEJFIBJM_03799	FDNFLFOA_03608	KNLHNOFG_04012	KHBCPPAM_03682	PMKPIPAH_03363	CIFCONAO_03989	OFPFBJIB_04084	JLFACLEC_03927	HANCEBKE_03932	JFBKJDKP_03981	CFNAKKIB_03658	LOLFLMBH_03732	FKBCLEAI_03864	PEOEKBMJ_03684
aaeB_1		p-hydroxybenzoic acid efflux pump subunit AaeB	17	17	1	1	1362				2039	2039	2039	GDHFCLIG_00638	DCOEAKDN_00366	CAHLJNJH_00638	IEJFIBJM_00903	FDNFLFOA_00737	KNLHNOFG_00641	KHBCPPAM_00133	PMKPIPAH_01036	CIFCONAO_00382	OFPFBJIB_00899	JLFACLEC_00637	HANCEBKE_00637	JFBKJDKP_00633	CFNAKKIB_00653	LOLFLMBH_00635	FKBCLEAI_00338	PEOEKBMJ_00635
group_1833		hypothetical protein	17	17	1	1	1509				233	233	233	GDHFCLIG_00785	DCOEAKDN_00219	CAHLJNJH_00785	IEJFIBJM_00756	FDNFLFOA_00884	KNLHNOFG_00788	KHBCPPAM_02894	PMKPIPAH_01183	CIFCONAO_00529	OFPFBJIB_00753	JLFACLEC_00783	HANCEBKE_00783	JFBKJDKP_00779	CFNAKKIB_00507	LOLFLMBH_00781	FKBCLEAI_00192	PEOEKBMJ_00781
group_1834		hypothetical protein	17	17	1	2	357				800	800	800	GDHFCLIG_01509	DCOEAKDN_01514	CAHLJNJH_01603	IEJFIBJM_01758	FDNFLFOA_00314	KNLHNOFG_01868	KHBCPPAM_01015	PMKPIPAH_00879	CIFCONAO_03590	OFPFBJIB_01754	JLFACLEC_02217	HANCEBKE_01190	JFBKJDKP_01889	CFNAKKIB_01645	LOLFLMBH_01331	FKBCLEAI_01330	PEOEKBMJ_01752
pduB		Propanediol utilization protein PduB	17	17	1	1	922				812	812	812	GDHFCLIG_00198	DCOEAKDN_02912	CAHLJNJH_00199	IEJFIBJM_01342	FDNFLFOA_01309	KNLHNOFG_00199	KHBCPPAM_00572	PMKPIPAH_03848	CIFCONAO_02307	OFPFBJIB_01338	JLFACLEC_00199	HANCEBKE_00199	JFBKJDKP_00197	CFNAKKIB_01089	LOLFLMBH_00199	FKBCLEAI_00774	PEOEKBMJ_00199
ygfX		Inner membrane protein YgfX	17	17	1	2	348				413	413	413	GDHFCLIG_01519	DCOEAKDN_01504	CAHLJNJH_01593	IEJFIBJM_01768	FDNFLFOA_00304	KNLHNOFG_01858	KHBCPPAM_01005	PMKPIPAH_00869	CIFCONAO_03600	OFPFBJIB_01764	JLFACLEC_02227	HANCEBKE_01200	JFBKJDKP_01879	CFNAKKIB_01635	LOLFLMBH_01321	FKBCLEAI_01320	PEOEKBMJ_01762
group_1837		tRNA-Leu(caa)	17	17	1	4	270				84	84	84	GDHFCLIG_02905	DCOEAKDN_04106	CAHLJNJH_02817	IEJFIBJM_03095	FDNFLFOA_02560	KNLHNOFG_02717	KHBCPPAM_02242	PMKPIPAH_01992	CIFCONAO_02617	OFPFBJIB_03096	JLFACLEC_02742	HANCEBKE_02741	JFBKJDKP_03441	CFNAKKIB_02436	LOLFLMBH_02831	FKBCLEAI_02833	PEOEKBMJ_03034
galS_1		HTH-type transcriptional regulator GalS	17	17	1	1	1470				980	980	980	GDHFCLIG_00746	DCOEAKDN_00258	CAHLJNJH_00746	IEJFIBJM_00795	FDNFLFOA_00845	KNLHNOFG_00749	KHBCPPAM_00025	PMKPIPAH_01144	CIFCONAO_00490	OFPFBJIB_00791	JLFACLEC_00745	HANCEBKE_00745	JFBKJDKP_00741	CFNAKKIB_00545	LOLFLMBH_00743	FKBCLEAI_00230	PEOEKBMJ_00743
murG		UDP-N-acetylglucosamine--N-acetylmuramyl-(pentapeptide) pyrophosphoryl-undecaprenol N-acetylglucosamine transferase	17	17	1	7	112				1067	1067	1067	GDHFCLIG_03089	DCOEAKDN_01269	CAHLJNJH_03057	IEJFIBJM_03394	FDNFLFOA_02989	KNLHNOFG_02957	KHBCPPAM_02632	PMKPIPAH_02130	CIFCONAO_02950	OFPFBJIB_03395	JLFACLEC_03041	HANCEBKE_02982	JFBKJDKP_03684	CFNAKKIB_02968	LOLFLMBH_03319	FKBCLEAI_03424	PEOEKBMJ_03219
group_1840		hypothetical protein	17	17	1	4	117				860	860	860	GDHFCLIG_03415	DCOEAKDN_01975	CAHLJNJH_03589	IEJFIBJM_03740	FDNFLFOA_03315	KNLHNOFG_03777	KHBCPPAM_02394	PMKPIPAH_01840	CIFCONAO_02769	OFPFBJIB_03924	JLFACLEC_03766	HANCEBKE_03799	JFBKJDKP_03923	CFNAKKIB_03498	LOLFLMBH_02679	FKBCLEAI_02681	PEOEKBMJ_03626
group_1841		hypothetical protein	17	17	1	5	133				209	209	209	GDHFCLIG_02645	DCOEAKDN_02597	CAHLJNJH_02369	IEJFIBJM_02894	FDNFLFOA_03819	KNLHNOFG_03488	KHBCPPAM_03150	PMKPIPAH_03716	CIFCONAO_02021	OFPFBJIB_02895	JLFACLEC_03978	HANCEBKE_03511	JFBKJDKP_02652	CFNAKKIB_03853	LOLFLMBH_03841	FKBCLEAI_04017	PEOEKBMJ_03895
yfiC		tRNA1(Val) (adenine(37)-N6)-methyltransferase	17	17	1	6	36				737	737	737	GDHFCLIG_03934	DCOEAKDN_02641	CAHLJNJH_03300	IEJFIBJM_04003	FDNFLFOA_03862	KNLHNOFG_03387	KHBCPPAM_03897	PMKPIPAH_02560	CIFCONAO_03192	OFPFBJIB_03637	JLFACLEC_03283	HANCEBKE_03253	JFBKJDKP_02985	CFNAKKIB_03052	LOLFLMBH_03884	FKBCLEAI_03508	PEOEKBMJ_04004
ftsL		Cell division protein FtsL	17	17	1	7	105				365	365	365	GDHFCLIG_03082	DCOEAKDN_01262	CAHLJNJH_03064	IEJFIBJM_03401	FDNFLFOA_02982	KNLHNOFG_02964	KHBCPPAM_02639	PMKPIPAH_02137	CIFCONAO_02957	OFPFBJIB_03402	JLFACLEC_03048	HANCEBKE_02989	JFBKJDKP_03677	CFNAKKIB_02975	LOLFLMBH_03312	FKBCLEAI_03431	PEOEKBMJ_03212
vsdE		Virulence protein vsdE	17	17	1	11	69				650	650	650	GDHFCLIG_04417	DCOEAKDN_04517	CAHLJNJH_04397	IEJFIBJM_04521	FDNFLFOA_04510	KNLHNOFG_04453	KHBCPPAM_04556	PMKPIPAH_04372	CIFCONAO_04405	OFPFBJIB_04395	JLFACLEC_04343	HANCEBKE_04333	JFBKJDKP_04382	CFNAKKIB_04366	LOLFLMBH_04335	FKBCLEAI_04384	PEOEKBMJ_04398
cysT		Sulfate transport system permease protein CysT	17	17	1	6	186				833	833	833	GDHFCLIG_04171	DCOEAKDN_03601	CAHLJNJH_03153	IEJFIBJM_04130	FDNFLFOA_04099	KNLHNOFG_03240	KHBCPPAM_04023	PMKPIPAH_02413	CIFCONAO_03045	OFPFBJIB_03490	JLFACLEC_03137	HANCEBKE_03399	JFBKJDKP_03131	CFNAKKIB_03198	LOLFLMBH_04120	FKBCLEAI_03654	PEOEKBMJ_04131
yihQ		Sulfoquinovosidase	17	17	1	8	97				2036	2036	2036	GDHFCLIG_03553	DCOEAKDN_02350	CAHLJNJH_03652	IEJFIBJM_03804	FDNFLFOA_03613	KNLHNOFG_04007	KHBCPPAM_03677	PMKPIPAH_03358	CIFCONAO_03984	OFPFBJIB_04079	JLFACLEC_03922	HANCEBKE_03937	JFBKJDKP_03986	CFNAKKIB_03653	LOLFLMBH_03727	FKBCLEAI_03869	PEOEKBMJ_03689
rlmJ		Ribosomal RNA large subunit methyltransferase J	17	17	1	5	259				842	842	842	GDHFCLIG_02520	DCOEAKDN_01002	CAHLJNJH_02494	IEJFIBJM_02769	FDNFLFOA_01904	KNLHNOFG_03066	KHBCPPAM_03025	PMKPIPAH_02350	CIFCONAO_01896	OFPFBJIB_02769	JLFACLEC_02531	HANCEBKE_03201	JFBKJDKP_02777	CFNAKKIB_02803	LOLFLMBH_03100	FKBCLEAI_03201	PEOEKBMJ_02666
rffH		Glucose-1-phosphate thymidylyltransferase 2	17	17	1	10	57				224	224	224	GDHFCLIG_04221	DCOEAKDN_03429	CAHLJNJH_04132	IEJFIBJM_04365	FDNFLFOA_04149	KNLHNOFG_04288	KHBCPPAM_04222	PMKPIPAH_04005	CIFCONAO_04123	OFPFBJIB_04219	JLFACLEC_04179	HANCEBKE_04205	JFBKJDKP_04218	CFNAKKIB_04191	LOLFLMBH_04207	FKBCLEAI_04218	PEOEKBMJ_04225
group_1849		hypothetical protein	17	17	1	1	1040				413	413	413	GDHFCLIG_00314	DCOEAKDN_04457	CAHLJNJH_00314	IEJFIBJM_01226	FDNFLFOA_01192	KNLHNOFG_00318	KHBCPPAM_00456	PMKPIPAH_01728	CIFCONAO_00059	OFPFBJIB_01222	JLFACLEC_00315	HANCEBKE_00315	JFBKJDKP_00312	CFNAKKIB_00974	LOLFLMBH_00314	FKBCLEAI_00659	PEOEKBMJ_00314
nupG_1		Nucleoside permease NupG	17	17	1	2	280				1004	1004	1004	GDHFCLIG_01587	DCOEAKDN_01436	CAHLJNJH_01525	IEJFIBJM_01836	FDNFLFOA_00236	KNLHNOFG_01790	KHBCPPAM_00937	PMKPIPAH_00801	CIFCONAO_03668	OFPFBJIB_01832	JLFACLEC_02295	HANCEBKE_01268	JFBKJDKP_01811	CFNAKKIB_01567	LOLFLMBH_01253	FKBCLEAI_01252	PEOEKBMJ_01830
hemH		Ferrochelatase	17	17	1	3	416				962	962	962	GDHFCLIG_02109	DCOEAKDN_00790	CAHLJNJH_02065	IEJFIBJM_02358	FDNFLFOA_01591	KNLHNOFG_02302	KHBCPPAM_01982	PMKPIPAH_01270	CIFCONAO_01531	OFPFBJIB_02327	JLFACLEC_01754	HANCEBKE_02353	JFBKJDKP_02349	CFNAKKIB_02078	LOLFLMBH_02325	FKBCLEAI_02324	PEOEKBMJ_02324
emtA		Endo-type membrane-bound lytic murein transglycosylase A	17	17	1	1	528				611	611	611	GDHFCLIG_01017	DCOEAKDN_03354	CAHLJNJH_01017	IEJFIBJM_00524	FDNFLFOA_02877	KNLHNOFG_01020	KHBCPPAM_01726	PMKPIPAH_00041	CIFCONAO_00761	OFPFBJIB_00521	JLFACLEC_01015	HANCEBKE_01589	JFBKJDKP_01011	CFNAKKIB_00275	LOLFLMBH_01589	FKBCLEAI_02068	PEOEKBMJ_01013
pdxB		Erythronate-4-phosphate dehydrogenase	17	17	1	6	266				1136	1136	1136	GDHFCLIG_03331	DCOEAKDN_01823	CAHLJNJH_03361	IEJFIBJM_03511	FDNFLFOA_03162	KNLHNOFG_03692	KHBCPPAM_03353	PMKPIPAH_02689	CIFCONAO_03321	OFPFBJIB_03766	JLFACLEC_03538	HANCEBKE_03645	JFBKJDKP_03211	CFNAKKIB_03339	LOLFLMBH_03561	FKBCLEAI_03795	PEOEKBMJ_03399
group_1854		hypothetical protein	17	17	1	5	214				188	188	188	GDHFCLIG_02566	DCOEAKDN_00956	CAHLJNJH_02448	IEJFIBJM_02815	FDNFLFOA_01858	KNLHNOFG_03568	KHBCPPAM_03071	PMKPIPAH_03906	CIFCONAO_01942	OFPFBJIB_02815	JLFACLEC_02577	HANCEBKE_03432	JFBKJDKP_02731	CFNAKKIB_04290	LOLFLMBH_03054	FKBCLEAI_03247	PEOEKBMJ_02620
purB		Adenylosuccinate lyase	17	17	1	1	1148				1370	1370	1370	GDHFCLIG_00422	DCOEAKDN_03061	CAHLJNJH_00422	IEJFIBJM_01118	FDNFLFOA_01084	KNLHNOFG_00426	KHBCPPAM_00348	PMKPIPAH_01620	CIFCONAO_00167	OFPFBJIB_01114	JLFACLEC_00423	HANCEBKE_00423	JFBKJDKP_00420	CFNAKKIB_00866	LOLFLMBH_00422	FKBCLEAI_00551	PEOEKBMJ_00422
ydcV_1		Inner membrane ABC transporter permease protein YdcV	17	17	1	1	1139				779	779	779	GDHFCLIG_00413	DCOEAKDN_03052	CAHLJNJH_00413	IEJFIBJM_01127	FDNFLFOA_01093	KNLHNOFG_00417	KHBCPPAM_00357	PMKPIPAH_01629	CIFCONAO_00158	OFPFBJIB_01123	JLFACLEC_00414	HANCEBKE_00414	JFBKJDKP_00411	CFNAKKIB_00875	LOLFLMBH_00413	FKBCLEAI_00560	PEOEKBMJ_00413
speA		Biosynthetic arginine decarboxylase	17	17	1	2	306				1976	1976	1976	GDHFCLIG_01561	DCOEAKDN_01462	CAHLJNJH_01551	IEJFIBJM_01810	FDNFLFOA_00262	KNLHNOFG_01816	KHBCPPAM_00963	PMKPIPAH_00827	CIFCONAO_03642	OFPFBJIB_01806	JLFACLEC_02269	HANCEBKE_01242	JFBKJDKP_01837	CFNAKKIB_01593	LOLFLMBH_01279	FKBCLEAI_01278	PEOEKBMJ_01804
amiC		N-acetylmuramoyl-L-alanine amidase AmiC	17	17	1	2	569				1253	1253	1253	GDHFCLIG_01463	DCOEAKDN_01560	CAHLJNJH_01649	IEJFIBJM_01712	FDNFLFOA_00360	KNLHNOFG_01914	KHBCPPAM_01061	PMKPIPAH_00925	CIFCONAO_03544	OFPFBJIB_01708	JLFACLEC_02171	HANCEBKE_01144	JFBKJDKP_01935	CFNAKKIB_01691	LOLFLMBH_01377	FKBCLEAI_01376	PEOEKBMJ_01706
sodC		Superoxide dismutase [Cu-Zn]	17	17	1	1	1361				521	521	521	GDHFCLIG_00637	DCOEAKDN_00367	CAHLJNJH_00637	IEJFIBJM_00904	FDNFLFOA_00736	KNLHNOFG_00640	KHBCPPAM_00134	PMKPIPAH_01035	CIFCONAO_00381	OFPFBJIB_00900	JLFACLEC_00636	HANCEBKE_00636	JFBKJDKP_00632	CFNAKKIB_00654	LOLFLMBH_00634	FKBCLEAI_00339	PEOEKBMJ_00634
group_1860		hypothetical protein	17	17	1	7	66				422	422	422	GDHFCLIG_03043	DCOEAKDN_01223	CAHLJNJH_03103	IEJFIBJM_03440	FDNFLFOA_02943	KNLHNOFG_03003	KHBCPPAM_02678	PMKPIPAH_02176	CIFCONAO_02996	OFPFBJIB_03441	JLFACLEC_03087	HANCEBKE_03028	JFBKJDKP_03638	CFNAKKIB_03014	LOLFLMBH_03273	FKBCLEAI_03470	PEOEKBMJ_03173
selD		Selenide, water dikinase	17	17	1	1	1216				1043	1043	1043	GDHFCLIG_00492	DCOEAKDN_00511	CAHLJNJH_00492	IEJFIBJM_01048	FDNFLFOA_00592	KNLHNOFG_00496	KHBCPPAM_00278	PMKPIPAH_01550	CIFCONAO_00237	OFPFBJIB_01044	JLFACLEC_00493	HANCEBKE_00493	JFBKJDKP_00490	CFNAKKIB_00796	LOLFLMBH_00492	FKBCLEAI_00481	PEOEKBMJ_00492
group_1862		hypothetical protein	17	17	1	1	982				608	608	608	GDHFCLIG_00257	DCOEAKDN_02853	CAHLJNJH_00258	IEJFIBJM_01283	FDNFLFOA_01250	KNLHNOFG_00259	KHBCPPAM_00513	PMKPIPAH_01786	CIFCONAO_00002	OFPFBJIB_01279	JLFACLEC_00258	HANCEBKE_00259	JFBKJDKP_00256	CFNAKKIB_01030	LOLFLMBH_00258	FKBCLEAI_00715	PEOEKBMJ_00258
group_1863		hypothetical protein	17	17	1	6	136				1067	1067	1067	GDHFCLIG_04121	DCOEAKDN_03551	CAHLJNJH_03203	IEJFIBJM_04180	FDNFLFOA_04049	KNLHNOFG_03290	KHBCPPAM_04073	PMKPIPAH_02463	CIFCONAO_03095	OFPFBJIB_03540	JLFACLEC_03187	HANCEBKE_03349	JFBKJDKP_03081	CFNAKKIB_03148	LOLFLMBH_04070	FKBCLEAI_03604	PEOEKBMJ_04181
yehR_1		putative lipoprotein YehR	17	17	1	1	804				530	530	530	GDHFCLIG_00080	DCOEAKDN_03527	CAHLJNJH_00081	IEJFIBJM_01460	FDNFLFOA_01427	KNLHNOFG_00081	KHBCPPAM_03783	PMKPIPAH_03606	CIFCONAO_02189	OFPFBJIB_01456	JLFACLEC_00081	HANCEBKE_00081	JFBKJDKP_00079	CFNAKKIB_01207	LOLFLMBH_00081	FKBCLEAI_00892	PEOEKBMJ_00081
mpl		UDP-N-acetylmuramate--L-alanyl-gamma-D-glutamyl-meso-2,6-diaminoheptandioate ligase	17	17	1	4	220				1373	1373	1373	GDHFCLIG_02955	DCOEAKDN_03753	CAHLJNJH_02867	IEJFIBJM_03045	FDNFLFOA_02610	KNLHNOFG_02767	KHBCPPAM_02292	PMKPIPAH_01942	CIFCONAO_02667	OFPFBJIB_03046	JLFACLEC_02692	HANCEBKE_02791	JFBKJDKP_03391	CFNAKKIB_02386	LOLFLMBH_02781	FKBCLEAI_02783	PEOEKBMJ_03084
decR		DNA-binding transcriptional activator DecR	17	17	1	3	388				458	458	458	GDHFCLIG_02137	DCOEAKDN_00818	CAHLJNJH_02093	IEJFIBJM_02386	FDNFLFOA_01619	KNLHNOFG_02274	KHBCPPAM_01954	PMKPIPAH_01242	CIFCONAO_01559	OFPFBJIB_02299	JLFACLEC_01726	HANCEBKE_02381	JFBKJDKP_02377	CFNAKKIB_02050	LOLFLMBH_02297	FKBCLEAI_02296	PEOEKBMJ_02296
group_1867		hypothetical protein	17	17	1	1	293				458	458	458	GDHFCLIG_01251	DCOEAKDN_02810	CAHLJNJH_01250	IEJFIBJM_00289	FDNFLFOA_02356	KNLHNOFG_01254	KHBCPPAM_01491	PMKPIPAH_00275	CIFCONAO_00995	OFPFBJIB_00287	JLFACLEC_01249	HANCEBKE_01822	JFBKJDKP_01244	CFNAKKIB_00041	LOLFLMBH_01822	FKBCLEAI_01834	PEOEKBMJ_01246
fliY_1		L-cystine-binding protein FliY	17	17	1	1	716				761	761	761	GDHFCLIG_00829	DCOEAKDN_00175	CAHLJNJH_00829	IEJFIBJM_00712	FDNFLFOA_00928	KNLHNOFG_00832	KHBCPPAM_02850	PMKPIPAH_04521	CIFCONAO_00573	OFPFBJIB_00709	JLFACLEC_00827	HANCEBKE_00827	JFBKJDKP_00823	CFNAKKIB_00463	LOLFLMBH_00825	FKBCLEAI_00148	PEOEKBMJ_00825
ribA		GTP cyclohydrolase-2	17	17	1	1	617				590	590	590	GDHFCLIG_00928	DCOEAKDN_00076	CAHLJNJH_00928	IEJFIBJM_00613	FDNFLFOA_01027	KNLHNOFG_00931	KHBCPPAM_02751	PMKPIPAH_03477	CIFCONAO_00672	OFPFBJIB_00610	JLFACLEC_00926	HANCEBKE_00926	JFBKJDKP_00922	CFNAKKIB_00364	LOLFLMBH_00924	FKBCLEAI_00049	PEOEKBMJ_00924
ybhA_2		Pyridoxal phosphate phosphatase YbhA	17	17	1	8	87				734	734	734	GDHFCLIG_03543	DCOEAKDN_02360	CAHLJNJH_03642	IEJFIBJM_03794	FDNFLFOA_03603	KNLHNOFG_04017	KHBCPPAM_03687	PMKPIPAH_03368	CIFCONAO_03994	OFPFBJIB_04089	JLFACLEC_03932	HANCEBKE_03927	JFBKJDKP_03976	CFNAKKIB_03663	LOLFLMBH_03737	FKBCLEAI_03859	PEOEKBMJ_03679
group_1871		hypothetical protein	17	17	1	2	419				482	482	482	GDHFCLIG_01313	DCOEAKDN_03161	CAHLJNJH_01799	IEJFIBJM_01562	FDNFLFOA_00510	KNLHNOFG_02064	KHBCPPAM_01212	PMKPIPAH_03060	CIFCONAO_03519	OFPFBJIB_01558	JLFACLEC_02021	HANCEBKE_00994	JFBKJDKP_02085	CFNAKKIB_01841	LOLFLMBH_01527	FKBCLEAI_01526	PEOEKBMJ_01556
srlA		PTS system glucitol/sorbitol-specific EIIC component	17	17	1	2	407				563	563	563	GDHFCLIG_01301	DCOEAKDN_03173	CAHLJNJH_01811	IEJFIBJM_01550	FDNFLFOA_00522	KNLHNOFG_02076	KHBCPPAM_01224	PMKPIPAH_03072	CIFCONAO_03531	OFPFBJIB_01546	JLFACLEC_02009	HANCEBKE_00982	JFBKJDKP_02097	CFNAKKIB_01853	LOLFLMBH_01539	FKBCLEAI_01538	PEOEKBMJ_01544
group_1873		hypothetical protein	17	17	1	1	1192				107	107	107	GDHFCLIG_00468	DCOEAKDN_00535	CAHLJNJH_00468	IEJFIBJM_01072	FDNFLFOA_00568	KNLHNOFG_00472	KHBCPPAM_00302	PMKPIPAH_01574	CIFCONAO_00213	OFPFBJIB_01068	JLFACLEC_00469	HANCEBKE_00469	JFBKJDKP_00466	CFNAKKIB_00820	LOLFLMBH_00468	FKBCLEAI_00505	PEOEKBMJ_00468
group_1874		hypothetical protein	17	17	1	7	144				1622	1622	1622	GDHFCLIG_03121	DCOEAKDN_01301	CAHLJNJH_03025	IEJFIBJM_03362	FDNFLFOA_03021	KNLHNOFG_02925	KHBCPPAM_02600	PMKPIPAH_02098	CIFCONAO_02918	OFPFBJIB_03363	JLFACLEC_03009	HANCEBKE_02950	JFBKJDKP_03716	CFNAKKIB_02936	LOLFLMBH_03351	FKBCLEAI_03392	PEOEKBMJ_03251
yeeO		putative FMN/FAD exporter YeeO	17	17	1	1	948				1424	1424	1424	GDHFCLIG_00224	DCOEAKDN_02886	CAHLJNJH_00225	IEJFIBJM_01316	FDNFLFOA_01283	KNLHNOFG_00225	KHBCPPAM_00546	PMKPIPAH_03822	CIFCONAO_02333	OFPFBJIB_01312	JLFACLEC_00225	HANCEBKE_00225	JFBKJDKP_00223	CFNAKKIB_01063	LOLFLMBH_00225	FKBCLEAI_00748	PEOEKBMJ_00225
group_1876		hypothetical protein	17	17	1	7	38				386	386	386	GDHFCLIG_03178	DCOEAKDN_01358	CAHLJNJH_02968	IEJFIBJM_03305	FDNFLFOA_03078	KNLHNOFG_02868	KHBCPPAM_02543	PMKPIPAH_02041	CIFCONAO_02861	OFPFBJIB_03306	JLFACLEC_02952	HANCEBKE_02893	JFBKJDKP_03773	CFNAKKIB_02879	LOLFLMBH_03408	FKBCLEAI_03335	PEOEKBMJ_03308
ispD		2-C-methyl-D-erythritol 4-phosphate cytidylyltransferase	17	17	1	2	504				710	710	710	GDHFCLIG_01397	DCOEAKDN_03077	CAHLJNJH_01715	IEJFIBJM_01646	FDNFLFOA_00426	KNLHNOFG_01980	KHBCPPAM_01127	PMKPIPAH_02976	CIFCONAO_03435	OFPFBJIB_01642	JLFACLEC_02105	HANCEBKE_01078	JFBKJDKP_02001	CFNAKKIB_01757	LOLFLMBH_01443	FKBCLEAI_01442	PEOEKBMJ_01640
malE		Maltose-binding periplasmic protein	17	17	1	4	34				1190	1190	1190	GDHFCLIG_03497	DCOEAKDN_02057	CAHLJNJH_03506	IEJFIBJM_03656	FDNFLFOA_03397	KNLHNOFG_03859	KHBCPPAM_02476	PMKPIPAH_04290	CIFCONAO_04277	OFPFBJIB_03842	JLFACLEC_03683	HANCEBKE_03881	JFBKJDKP_03840	CFNAKKIB_03415	LOLFLMBH_02597	FKBCLEAI_02599	PEOEKBMJ_03544
ftsI_1		Peptidoglycan D,D-transpeptidase FtsI	17	17	1	1	492				1745	1745	1745	GDHFCLIG_01053	DCOEAKDN_03318	CAHLJNJH_01053	IEJFIBJM_00488	FDNFLFOA_02841	KNLHNOFG_01056	KHBCPPAM_01690	PMKPIPAH_00077	CIFCONAO_00797	OFPFBJIB_00485	JLFACLEC_01051	HANCEBKE_01625	JFBKJDKP_01047	CFNAKKIB_00239	LOLFLMBH_01625	FKBCLEAI_02032	PEOEKBMJ_01049
gatZ		D-tagatose-1,6-bisphosphate aldolase subunit GatZ	17	17	1	2	141				1271	1271	1271	GDHFCLIG_01726	DCOEAKDN_02410	CAHLJNJH_01386	IEJFIBJM_01975	FDNFLFOA_00097	KNLHNOFG_01651	KHBCPPAM_00797	PMKPIPAH_00662	CIFCONAO_02463	OFPFBJIB_01971	JLFACLEC_03395	HANCEBKE_01407	JFBKJDKP_01672	CFNAKKIB_01428	LOLFLMBH_01114	FKBCLEAI_01113	PEOEKBMJ_01969
yafQ		mRNA interferase YafQ	17	17	1	5	337				275	275	275	GDHFCLIG_02442	DCOEAKDN_01080	CAHLJNJH_02572	IEJFIBJM_02691	FDNFLFOA_01982	KNLHNOFG_03144	KHBCPPAM_02947	PMKPIPAH_02272	CIFCONAO_01818	OFPFBJIB_02691	JLFACLEC_02453	HANCEBKE_03123	JFBKJDKP_02855	CFNAKKIB_02725	LOLFLMBH_03178	FKBCLEAI_03123	PEOEKBMJ_02744
glrR_2		Transcriptional regulatory protein GlrR	17	17	1	6	62				1337	1337	1337	GDHFCLIG_03960	DCOEAKDN_02667	CAHLJNJH_03274	IEJFIBJM_03977	FDNFLFOA_03888	KNLHNOFG_03361	KHBCPPAM_03871	PMKPIPAH_02534	CIFCONAO_03166	OFPFBJIB_03611	JLFACLEC_03257	HANCEBKE_03279	JFBKJDKP_03011	CFNAKKIB_03078	LOLFLMBH_03910	FKBCLEAI_03534	PEOEKBMJ_03978
ftsW		putative peptidoglycan glycosyltransferase FtsW	17	17	1	7	111				1244	1244	1244	GDHFCLIG_03088	DCOEAKDN_01268	CAHLJNJH_03058	IEJFIBJM_03395	FDNFLFOA_02988	KNLHNOFG_02958	KHBCPPAM_02633	PMKPIPAH_02131	CIFCONAO_02951	OFPFBJIB_03396	JLFACLEC_03042	HANCEBKE_02983	JFBKJDKP_03683	CFNAKKIB_02969	LOLFLMBH_03318	FKBCLEAI_03425	PEOEKBMJ_03218
pspD		Phage shock protein D	17	17	1	1	641				218	218	218	GDHFCLIG_00904	DCOEAKDN_00100	CAHLJNJH_00904	IEJFIBJM_00637	FDNFLFOA_01003	KNLHNOFG_00907	KHBCPPAM_02775	PMKPIPAH_03453	CIFCONAO_00648	OFPFBJIB_00634	JLFACLEC_00902	HANCEBKE_00902	JFBKJDKP_00898	CFNAKKIB_00388	LOLFLMBH_00900	FKBCLEAI_00073	PEOEKBMJ_00900
ybfF		Esterase YbfF	17	17	1	3	49				770	770	770	GDHFCLIG_01909	DCOEAKDN_00590	CAHLJNJH_01865	IEJFIBJM_02158	FDNFLFOA_03543	KNLHNOFG_02502	KHBCPPAM_02182	PMKPIPAH_01470	CIFCONAO_01331	OFPFBJIB_02527	JLFACLEC_01954	HANCEBKE_02153	JFBKJDKP_02149	CFNAKKIB_02278	LOLFLMBH_02525	FKBCLEAI_02524	PEOEKBMJ_02524
yfdG_1		Prophage bactoprenol-linked glucose translocase	17	17	1	3	173				362	362	362	GDHFCLIG_02039	DCOEAKDN_00720	CAHLJNJH_01995	IEJFIBJM_02288	FDNFLFOA_01521	KNLHNOFG_02372	KHBCPPAM_02052	PMKPIPAH_01340	CIFCONAO_01461	OFPFBJIB_02397	JLFACLEC_01824	HANCEBKE_02283	JFBKJDKP_02279	CFNAKKIB_02148	LOLFLMBH_02395	FKBCLEAI_02394	PEOEKBMJ_02394
yeaJ		Putative diguanylate cyclase YeaJ	17	17	1	1	1194				1493	1493	1493	GDHFCLIG_00470	DCOEAKDN_00533	CAHLJNJH_00470	IEJFIBJM_01070	FDNFLFOA_00570	KNLHNOFG_00474	KHBCPPAM_00300	PMKPIPAH_01572	CIFCONAO_00215	OFPFBJIB_01066	JLFACLEC_00471	HANCEBKE_00471	JFBKJDKP_00468	CFNAKKIB_00818	LOLFLMBH_00470	FKBCLEAI_00503	PEOEKBMJ_00470
erfK		putative L,D-transpeptidase ErfK/SrfK	17	17	1	1	946				929	929	929	GDHFCLIG_00222	DCOEAKDN_02888	CAHLJNJH_00223	IEJFIBJM_01318	FDNFLFOA_01285	KNLHNOFG_00223	KHBCPPAM_00548	PMKPIPAH_03824	CIFCONAO_02331	OFPFBJIB_01314	JLFACLEC_00223	HANCEBKE_00223	JFBKJDKP_00221	CFNAKKIB_01065	LOLFLMBH_00223	FKBCLEAI_00750	PEOEKBMJ_00223
ybdK		Putative glutamate--cysteine ligase 2	17	17	1	3	157				1118	1118	1118	GDHFCLIG_02023	DCOEAKDN_00704	CAHLJNJH_01979	IEJFIBJM_02272	FDNFLFOA_03429	KNLHNOFG_02388	KHBCPPAM_02068	PMKPIPAH_01356	CIFCONAO_01445	OFPFBJIB_02413	JLFACLEC_01840	HANCEBKE_02267	JFBKJDKP_02263	CFNAKKIB_02164	LOLFLMBH_02411	FKBCLEAI_02410	PEOEKBMJ_02410
epmC		Elongation factor P hydroxylase	17	17	1	6	255				548	548	548	GDHFCLIG_03342	DCOEAKDN_01812	CAHLJNJH_03350	IEJFIBJM_03500	FDNFLFOA_03151	KNLHNOFG_03703	KHBCPPAM_03364	PMKPIPAH_02700	CIFCONAO_03332	OFPFBJIB_03777	JLFACLEC_03527	HANCEBKE_03634	JFBKJDKP_03200	CFNAKKIB_03350	LOLFLMBH_03572	FKBCLEAI_03806	PEOEKBMJ_03388
mcl1		L-malyl-CoA/beta-methylmalyl-CoA lyase	17	17	1	2	273				842	842	842	GDHFCLIG_01594	DCOEAKDN_01429	CAHLJNJH_01518	IEJFIBJM_01843	FDNFLFOA_00229	KNLHNOFG_01783	KHBCPPAM_00930	PMKPIPAH_00794	CIFCONAO_03675	OFPFBJIB_01839	JLFACLEC_02302	HANCEBKE_01275	JFBKJDKP_01804	CFNAKKIB_01560	LOLFLMBH_01246	FKBCLEAI_01245	PEOEKBMJ_01837
valS		Valine--tRNA ligase	17	17	1	4	259				2855	2855	2855	GDHFCLIG_02916	DCOEAKDN_04117	CAHLJNJH_02828	IEJFIBJM_03084	FDNFLFOA_02571	KNLHNOFG_02728	KHBCPPAM_02253	PMKPIPAH_01981	CIFCONAO_02628	OFPFBJIB_03085	JLFACLEC_02731	HANCEBKE_02752	JFBKJDKP_03430	CFNAKKIB_02425	LOLFLMBH_02820	FKBCLEAI_02822	PEOEKBMJ_03045
hxlR		HTH-type transcriptional activator HxlR	17	17	1	4	206				386	386	386	GDHFCLIG_02969	DCOEAKDN_03767	CAHLJNJH_02881	IEJFIBJM_03031	FDNFLFOA_02624	KNLHNOFG_02781	KHBCPPAM_02306	PMKPIPAH_01928	CIFCONAO_02681	OFPFBJIB_03032	JLFACLEC_02678	HANCEBKE_02805	JFBKJDKP_03377	CFNAKKIB_02372	LOLFLMBH_02767	FKBCLEAI_02769	PEOEKBMJ_03098
group_1894		hypothetical protein	17	17	1	4	24				347	347	347	GDHFCLIG_03507	DCOEAKDN_02067	CAHLJNJH_03496	IEJFIBJM_03646	FDNFLFOA_03407	KNLHNOFG_03869	KHBCPPAM_02486	PMKPIPAH_04280	CIFCONAO_04287	OFPFBJIB_03832	JLFACLEC_03673	HANCEBKE_03891	JFBKJDKP_03830	CFNAKKIB_03405	LOLFLMBH_02587	FKBCLEAI_02589	PEOEKBMJ_03534
group_1895		hypothetical protein	17	17	1	1	1203				278	278	278	GDHFCLIG_00479	DCOEAKDN_00524	CAHLJNJH_00479	IEJFIBJM_01061	FDNFLFOA_00579	KNLHNOFG_00483	KHBCPPAM_00291	PMKPIPAH_01563	CIFCONAO_00224	OFPFBJIB_01057	JLFACLEC_00480	HANCEBKE_00480	JFBKJDKP_00477	CFNAKKIB_00809	LOLFLMBH_00479	FKBCLEAI_00494	PEOEKBMJ_00479
glcC		Glc operon transcriptional activator	17	17	1	2	58				782	782	782	GDHFCLIG_01810	DCOEAKDN_03973	CAHLJNJH_01302	IEJFIBJM_02059	FDNFLFOA_00012	KNLHNOFG_01566	KHBCPPAM_00713	PMKPIPAH_00578	CIFCONAO_02548	OFPFBJIB_02055	JLFACLEC_03479	HANCEBKE_01491	JFBKJDKP_01588	CFNAKKIB_01343	LOLFLMBH_01029	FKBCLEAI_01029	PEOEKBMJ_02054
dctM_1		C4-dicarboxylate TRAP transporter large permease protein DctM	17	17	1	2	221				1307	1307	1307	GDHFCLIG_01646	DCOEAKDN_02491	CAHLJNJH_01466	IEJFIBJM_01895	FDNFLFOA_00177	KNLHNOFG_01731	KHBCPPAM_00878	PMKPIPAH_00742	CIFCONAO_02383	OFPFBJIB_01891	JLFACLEC_03315	HANCEBKE_01327	JFBKJDKP_01752	CFNAKKIB_01508	LOLFLMBH_01194	FKBCLEAI_01193	PEOEKBMJ_01889
hpt		Hypoxanthine phosphoribosyltransferase	17	17	1	7	158				536	536	536	GDHFCLIG_03135	DCOEAKDN_01315	CAHLJNJH_03011	IEJFIBJM_03348	FDNFLFOA_03035	KNLHNOFG_02911	KHBCPPAM_02586	PMKPIPAH_02084	CIFCONAO_02904	OFPFBJIB_03349	JLFACLEC_02995	HANCEBKE_02936	JFBKJDKP_03730	CFNAKKIB_02922	LOLFLMBH_03365	FKBCLEAI_03378	PEOEKBMJ_03265
hyaC_1		putative Ni/Fe-hydrogenase 1 B-type cytochrome subunit	17	17	1	1	1456				674	674	674	GDHFCLIG_00732	DCOEAKDN_00272	CAHLJNJH_00732	IEJFIBJM_00809	FDNFLFOA_00831	KNLHNOFG_00735	KHBCPPAM_00039	PMKPIPAH_01130	CIFCONAO_00476	OFPFBJIB_00805	JLFACLEC_00731	HANCEBKE_00731	JFBKJDKP_00727	CFNAKKIB_00559	LOLFLMBH_00729	FKBCLEAI_00244	PEOEKBMJ_00729
group_19		hypothetical protein	17	17	1	4	183				395	749	603	GDHFCLIG_02992	DCOEAKDN_03790	CAHLJNJH_02904	IEJFIBJM_03008	FDNFLFOA_02647	KNLHNOFG_02804	KHBCPPAM_02329	PMKPIPAH_01905	CIFCONAO_02704	OFPFBJIB_03009	JLFACLEC_02655	HANCEBKE_02828	JFBKJDKP_03354	CFNAKKIB_02349	LOLFLMBH_02744	FKBCLEAI_02746	PEOEKBMJ_03121
manY		PTS system mannose-specific EIIC component	17	17	1	1	497				800	800	800	GDHFCLIG_01048	DCOEAKDN_03323	CAHLJNJH_01048	IEJFIBJM_00493	FDNFLFOA_02846	KNLHNOFG_01051	KHBCPPAM_01695	PMKPIPAH_00072	CIFCONAO_00792	OFPFBJIB_00490	JLFACLEC_01046	HANCEBKE_01620	JFBKJDKP_01042	CFNAKKIB_00244	LOLFLMBH_01620	FKBCLEAI_02037	PEOEKBMJ_01044
yfeO		Putative ion-transport protein YfeO	17	17	1	6	227				1235	1235	1235	GDHFCLIG_03370	DCOEAKDN_01783	CAHLJNJH_03321	IEJFIBJM_03472	FDNFLFOA_03123	KNLHNOFG_03732	KHBCPPAM_03393	PMKPIPAH_02729	CIFCONAO_03360	OFPFBJIB_03805	JLFACLEC_03499	HANCEBKE_03606	JFBKJDKP_03171	CFNAKKIB_03378	LOLFLMBH_03601	FKBCLEAI_03835	PEOEKBMJ_03359
atpB		ATP synthase subunit a	17	17	1	12	63				815	815	815	GDHFCLIG_04301	DCOEAKDN_03624	CAHLJNJH_04241	IEJFIBJM_04438	FDNFLFOA_04229	KNLHNOFG_04332	KHBCPPAM_04302	PMKPIPAH_04085	CIFCONAO_04203	OFPFBJIB_04328	JLFACLEC_04288	HANCEBKE_04278	JFBKJDKP_04298	CFNAKKIB_04235	LOLFLMBH_04280	FKBCLEAI_04327	PEOEKBMJ_04305
group_1903		hypothetical protein	17	17	1	1	149				197	197	197	GDHFCLIG_03672	DCOEAKDN_01715	CAHLJNJH_03916	IEJFIBJM_00146	FDNFLFOA_02212	KNLHNOFG_01398	KHBCPPAM_01347	PMKPIPAH_00419	CIFCONAO_01139	OFPFBJIB_00144	JLFACLEC_01393	HANCEBKE_01966	JFBKJDKP_01387	CFNAKKIB_03823	LOLFLMBH_01965	FKBCLEAI_01691	PEOEKBMJ_01390
group_1904		hypothetical protein	17	17	1	1	339				413	413	413	GDHFCLIG_01204	DCOEAKDN_03688	CAHLJNJH_01203	IEJFIBJM_00337	FDNFLFOA_02690	KNLHNOFG_01206	KHBCPPAM_01539	PMKPIPAH_00228	CIFCONAO_00948	OFPFBJIB_00334	JLFACLEC_01202	HANCEBKE_01775	JFBKJDKP_01197	CFNAKKIB_00088	LOLFLMBH_01775	FKBCLEAI_01881	PEOEKBMJ_01199
group_1905		hypothetical protein	17	17	1	3	281				194	194	194	GDHFCLIG_02242	DCOEAKDN_04004	CAHLJNJH_02198	IEJFIBJM_02491	FDNFLFOA_01724	KNLHNOFG_02169	KHBCPPAM_01849	PMKPIPAH_02821	CIFCONAO_01664	OFPFBJIB_02194	JLFACLEC_01621	HANCEBKE_02486	JFBKJDKP_02482	CFNAKKIB_01945	LOLFLMBH_02192	FKBCLEAI_02191	PEOEKBMJ_02191
recC		RecBCD enzyme subunit RecC	17	17	1	2	574				3371	3371	3371	GDHFCLIG_01468	DCOEAKDN_01555	CAHLJNJH_01644	IEJFIBJM_01717	FDNFLFOA_00355	KNLHNOFG_01909	KHBCPPAM_01056	PMKPIPAH_00920	CIFCONAO_03549	OFPFBJIB_01713	JLFACLEC_02176	HANCEBKE_01149	JFBKJDKP_01930	CFNAKKIB_01686	LOLFLMBH_01372	FKBCLEAI_01371	PEOEKBMJ_01711
group_1907		hypothetical protein	17	17	1	6	301				494	494	494	GDHFCLIG_03296	DCOEAKDN_01858	CAHLJNJH_03396	IEJFIBJM_03546	FDNFLFOA_03197	KNLHNOFG_03657	KHBCPPAM_03318	PMKPIPAH_02654	CIFCONAO_03286	OFPFBJIB_03731	JLFACLEC_03573	HANCEBKE_03680	JFBKJDKP_03246	CFNAKKIB_03304	LOLFLMBH_03526	FKBCLEAI_03760	PEOEKBMJ_03434
priC		Primosomal replication protein N''	17	17	1	3	408				515	515	515	GDHFCLIG_02117	DCOEAKDN_00798	CAHLJNJH_02073	IEJFIBJM_02366	FDNFLFOA_01599	KNLHNOFG_02294	KHBCPPAM_01974	PMKPIPAH_01262	CIFCONAO_01539	OFPFBJIB_02319	JLFACLEC_01746	HANCEBKE_02361	JFBKJDKP_02357	CFNAKKIB_02070	LOLFLMBH_02317	FKBCLEAI_02316	PEOEKBMJ_02316
pth		Peptidyl-tRNA hydrolase	17	17	1	1	545				584	584	584	GDHFCLIG_01000	DCOEAKDN_00004	CAHLJNJH_01000	IEJFIBJM_00541	FDNFLFOA_02894	KNLHNOFG_01003	KHBCPPAM_01743	PMKPIPAH_00024	CIFCONAO_00744	OFPFBJIB_00538	JLFACLEC_00998	HANCEBKE_01572	JFBKJDKP_00994	CFNAKKIB_00292	LOLFLMBH_01572	FKBCLEAI_02085	PEOEKBMJ_00996
group_1910		hypothetical protein	17	17	1	11	70				425	425	425	GDHFCLIG_04418	DCOEAKDN_04518	CAHLJNJH_04396	IEJFIBJM_04520	FDNFLFOA_04511	KNLHNOFG_04454	KHBCPPAM_04555	PMKPIPAH_04371	CIFCONAO_04406	OFPFBJIB_04396	JLFACLEC_04344	HANCEBKE_04334	JFBKJDKP_04383	CFNAKKIB_04365	LOLFLMBH_04336	FKBCLEAI_04383	PEOEKBMJ_04399
group_1911		hypothetical protein	17	17	1	5	245				2060	2060	2060	GDHFCLIG_02534	DCOEAKDN_00988	CAHLJNJH_02480	IEJFIBJM_02783	FDNFLFOA_01890	KNLHNOFG_03052	KHBCPPAM_03039	PMKPIPAH_02364	CIFCONAO_01910	OFPFBJIB_02783	JLFACLEC_02545	HANCEBKE_03215	JFBKJDKP_02763	CFNAKKIB_02817	LOLFLMBH_03086	FKBCLEAI_03215	PEOEKBMJ_02652
metN_2		Methionine import ATP-binding protein MetN	17	17	1	7	2				1031	1031	1031	GDHFCLIG_03214	DCOEAKDN_01394	CAHLJNJH_02932	IEJFIBJM_03269	FDNFLFOA_03114	KNLHNOFG_02832	KHBCPPAM_02507	PMKPIPAH_02005	CIFCONAO_02825	OFPFBJIB_03270	JLFACLEC_02916	HANCEBKE_02857	JFBKJDKP_03809	CFNAKKIB_02843	LOLFLMBH_03444	FKBCLEAI_03299	PEOEKBMJ_03344
bioH		Pimeloyl-[acyl-carrier protein] methyl ester esterase	17	17	1	5	344				770	770	770	GDHFCLIG_02435	DCOEAKDN_01087	CAHLJNJH_02579	IEJFIBJM_02684	FDNFLFOA_01989	KNLHNOFG_03151	KHBCPPAM_02940	PMKPIPAH_02265	CIFCONAO_01811	OFPFBJIB_02684	JLFACLEC_02446	HANCEBKE_03116	JFBKJDKP_02862	CFNAKKIB_02718	LOLFLMBH_03185	FKBCLEAI_03116	PEOEKBMJ_02751
rhmT_1		Inner membrane transport protein RhmT	17	17	1	6	346				485	485	485	GDHFCLIG_03251	DCOEAKDN_01903	CAHLJNJH_03441	IEJFIBJM_03591	FDNFLFOA_03242	KNLHNOFG_03612	KHBCPPAM_03273	PMKPIPAH_02609	CIFCONAO_03241	OFPFBJIB_03686	JLFACLEC_03618	HANCEBKE_03725	JFBKJDKP_03291	CFNAKKIB_03259	LOLFLMBH_03481	FKBCLEAI_03715	PEOEKBMJ_03479
ihfB		Integration host factor subunit beta	17	17	1	1	181				284	284	284	GDHFCLIG_03890	DCOEAKDN_01747	CAHLJNJH_03988	IEJFIBJM_00178	FDNFLFOA_02244	KNLHNOFG_01366	KHBCPPAM_01379	PMKPIPAH_00387	CIFCONAO_01107	OFPFBJIB_00176	JLFACLEC_01361	HANCEBKE_01934	JFBKJDKP_01355	CFNAKKIB_03971	LOLFLMBH_01933	FKBCLEAI_01723	PEOEKBMJ_01358
ybhS		Inner membrane transport permease YbhS	17	17	1	1	54				1130	1130	1130	GDHFCLIG_03768	DCOEAKDN_01620	CAHLJNJH_03821	IEJFIBJM_00051	FDNFLFOA_02117	KNLHNOFG_01494	KHBCPPAM_01252	PMKPIPAH_00515	CIFCONAO_01235	OFPFBJIB_00049	JLFACLEC_01489	HANCEBKE_02062	JFBKJDKP_01483	CFNAKKIB_03728	LOLFLMBH_02061	FKBCLEAI_01596	PEOEKBMJ_01486
group_1917		hypothetical protein	17	17	1	1	432				227	227	227	GDHFCLIG_01112	DCOEAKDN_04328	CAHLJNJH_01111	IEJFIBJM_00429	FDNFLFOA_02782	KNLHNOFG_01114	KHBCPPAM_01631	PMKPIPAH_00136	CIFCONAO_00856	OFPFBJIB_00426	JLFACLEC_01110	HANCEBKE_01683	JFBKJDKP_01105	CFNAKKIB_00180	LOLFLMBH_01683	FKBCLEAI_01973	PEOEKBMJ_01107
ydcP_1		putative protease YdcP	17	17	1	1	1520				1964	1964	1964	GDHFCLIG_00796	DCOEAKDN_00208	CAHLJNJH_00796	IEJFIBJM_00745	FDNFLFOA_00895	KNLHNOFG_00799	KHBCPPAM_02883	PMKPIPAH_01194	CIFCONAO_00540	OFPFBJIB_00742	JLFACLEC_00794	HANCEBKE_00794	JFBKJDKP_00790	CFNAKKIB_00496	LOLFLMBH_00792	FKBCLEAI_00181	PEOEKBMJ_00792
proY		Proline-specific permease ProY	17	17	1	3	328				1370	1370	1370	GDHFCLIG_02197	DCOEAKDN_00878	CAHLJNJH_02153	IEJFIBJM_02446	FDNFLFOA_01679	KNLHNOFG_02214	KHBCPPAM_01894	PMKPIPAH_02866	CIFCONAO_01619	OFPFBJIB_02239	JLFACLEC_01666	HANCEBKE_02441	JFBKJDKP_02437	CFNAKKIB_01990	LOLFLMBH_02237	FKBCLEAI_02236	PEOEKBMJ_02236
glnE		Bifunctional glutamine synthetase adenylyltransferase/adenylyl-removing enzyme	17	17	1	2	191				2843	2843	2843	GDHFCLIG_01676	DCOEAKDN_02461	CAHLJNJH_01436	IEJFIBJM_01925	FDNFLFOA_00147	KNLHNOFG_01701	KHBCPPAM_00848	PMKPIPAH_00712	CIFCONAO_02413	OFPFBJIB_01921	JLFACLEC_03345	HANCEBKE_01357	JFBKJDKP_01722	CFNAKKIB_01478	LOLFLMBH_01164	FKBCLEAI_01163	PEOEKBMJ_01919
group_1921		hypothetical protein	17	17	1	8	73				269	269	269	GDHFCLIG_03529	DCOEAKDN_02374	CAHLJNJH_03628	IEJFIBJM_03780	FDNFLFOA_03589	KNLHNOFG_04031	KHBCPPAM_03701	PMKPIPAH_03382	CIFCONAO_04008	OFPFBJIB_04103	JLFACLEC_03946	HANCEBKE_03913	JFBKJDKP_03962	CFNAKKIB_03677	LOLFLMBH_03751	FKBCLEAI_03845	PEOEKBMJ_03665
thiC		Phosphomethylpyrimidine synthase	17	17	1	13	25				1895	1895	1895	GDHFCLIG_04480	DCOEAKDN_04266	CAHLJNJH_04433	IEJFIBJM_04600	FDNFLFOA_04573	KNLHNOFG_04504	KHBCPPAM_04451	PMKPIPAH_04334	CIFCONAO_04381	OFPFBJIB_04371	JLFACLEC_04436	HANCEBKE_04384	JFBKJDKP_04433	CFNAKKIB_04438	LOLFLMBH_04386	FKBCLEAI_04433	PEOEKBMJ_04440
group_1923		hypothetical protein	17	17	1	1	992				227	227	227	GDHFCLIG_00266	DCOEAKDN_02843	CAHLJNJH_00266	IEJFIBJM_01275	FDNFLFOA_01241	KNLHNOFG_00269	KHBCPPAM_00505	PMKPIPAH_01777	CIFCONAO_00011	OFPFBJIB_01270	JLFACLEC_00267	HANCEBKE_00267	JFBKJDKP_00264	CFNAKKIB_01022	LOLFLMBH_00266	FKBCLEAI_00707	PEOEKBMJ_00266
carD		Caffeyl-CoA reductase-Etf complex subunit CarD	17	17	1	1	1274				764	764	764	GDHFCLIG_00550	DCOEAKDN_00454	CAHLJNJH_00550	IEJFIBJM_00991	FDNFLFOA_00649	KNLHNOFG_00553	KHBCPPAM_00221	PMKPIPAH_00948	CIFCONAO_00294	OFPFBJIB_00987	JLFACLEC_00550	HANCEBKE_00550	JFBKJDKP_00546	CFNAKKIB_00740	LOLFLMBH_00548	FKBCLEAI_00425	PEOEKBMJ_00548
yccA		Modulator of FtsH protease YccA	17	17	1	1	242				659	659	659	GDHFCLIG_03829	DCOEAKDN_02759	CAHLJNJH_03927	IEJFIBJM_00238	FDNFLFOA_02305	KNLHNOFG_01305	KHBCPPAM_01440	PMKPIPAH_00326	CIFCONAO_01046	OFPFBJIB_00236	JLFACLEC_01300	HANCEBKE_01873	JFBKJDKP_01295	CFNAKKIB_04031	LOLFLMBH_01873	FKBCLEAI_01783	PEOEKBMJ_01297
torR		TorCAD operon transcriptional regulatory protein TorR	17	17	1	12	5				728	728	728	GDHFCLIG_04344	DCOEAKDN_03667	CAHLJNJH_04198	IEJFIBJM_04395	FDNFLFOA_04272	KNLHNOFG_04375	KHBCPPAM_04345	PMKPIPAH_04128	CIFCONAO_04246	OFPFBJIB_04285	JLFACLEC_04245	HANCEBKE_04235	JFBKJDKP_04341	CFNAKKIB_04278	LOLFLMBH_04237	FKBCLEAI_04284	PEOEKBMJ_04348
group_1927		hypothetical protein	17	17	1	4	116				1400	1400	1400	GDHFCLIG_03416	DCOEAKDN_01976	CAHLJNJH_03588	IEJFIBJM_03739	FDNFLFOA_03316	KNLHNOFG_03778	KHBCPPAM_02395	PMKPIPAH_01839	CIFCONAO_02770	OFPFBJIB_03923	JLFACLEC_03765	HANCEBKE_03800	JFBKJDKP_03922	CFNAKKIB_03497	LOLFLMBH_02678	FKBCLEAI_02680	PEOEKBMJ_03625
group_1928		hypothetical protein	17	17	1	1	683				329	329	329	GDHFCLIG_00862	DCOEAKDN_00142	CAHLJNJH_00862	IEJFIBJM_00679	FDNFLFOA_00961	KNLHNOFG_00865	KHBCPPAM_02817	PMKPIPAH_03411	CIFCONAO_00606	OFPFBJIB_00676	JLFACLEC_00860	HANCEBKE_00860	JFBKJDKP_00856	CFNAKKIB_00430	LOLFLMBH_00858	FKBCLEAI_00115	PEOEKBMJ_00858
ssaV		Secretion system apparatus protein SsaV	17	17	1	1	1335				2045	2045	2045	GDHFCLIG_00609	DCOEAKDN_00395	CAHLJNJH_00609	IEJFIBJM_00932	FDNFLFOA_00708	KNLHNOFG_00612	KHBCPPAM_00162	PMKPIPAH_01007	CIFCONAO_00353	OFPFBJIB_00927	JLFACLEC_00609	HANCEBKE_00609	JFBKJDKP_00605	CFNAKKIB_00681	LOLFLMBH_00607	FKBCLEAI_00366	PEOEKBMJ_00607
patA		Putrescine aminotransferase	17	17	1	2	174				1379	1379	1379	GDHFCLIG_01693	DCOEAKDN_02444	CAHLJNJH_01419	IEJFIBJM_01942	FDNFLFOA_00130	KNLHNOFG_01684	KHBCPPAM_00831	PMKPIPAH_00695	CIFCONAO_02430	OFPFBJIB_01938	JLFACLEC_03362	HANCEBKE_01374	JFBKJDKP_01705	CFNAKKIB_01461	LOLFLMBH_01147	FKBCLEAI_01146	PEOEKBMJ_01936
mdtB		Multidrug resistance protein MdtB	17	17	1	1	832				3122	3122	3122	GDHFCLIG_00108	DCOEAKDN_03913	CAHLJNJH_00109	IEJFIBJM_01432	FDNFLFOA_01399	KNLHNOFG_00109	KHBCPPAM_03811	PMKPIPAH_04141	CIFCONAO_02217	OFPFBJIB_01428	JLFACLEC_00109	HANCEBKE_00109	JFBKJDKP_00107	CFNAKKIB_01179	LOLFLMBH_00109	FKBCLEAI_00864	PEOEKBMJ_00109
rbsA		Ribose import ATP-binding protein RbsA	17	17	1	12	52				1550	1550	1550	GDHFCLIG_04290	DCOEAKDN_03613	CAHLJNJH_04252	IEJFIBJM_04449	FDNFLFOA_04218	KNLHNOFG_04321	KHBCPPAM_04291	PMKPIPAH_04074	CIFCONAO_04192	OFPFBJIB_04339	JLFACLEC_04299	HANCEBKE_04289	JFBKJDKP_04287	CFNAKKIB_04224	LOLFLMBH_04291	FKBCLEAI_04338	PEOEKBMJ_04294
group_1933		hypothetical protein	17	17	1	1	195				548	548	548	GDHFCLIG_03876	DCOEAKDN_01761	CAHLJNJH_03974	IEJFIBJM_00192	FDNFLFOA_02258	KNLHNOFG_01352	KHBCPPAM_01393	PMKPIPAH_00373	CIFCONAO_01093	OFPFBJIB_00190	JLFACLEC_01347	HANCEBKE_01920	JFBKJDKP_01341	CFNAKKIB_03985	LOLFLMBH_01919	FKBCLEAI_01737	PEOEKBMJ_01344
pnuC		Nicotinamide riboside transporter PnuC	17	17	1	14	6				719	719	719	GDHFCLIG_04520	DCOEAKDN_04701	CAHLJNJH_04527	IEJFIBJM_04667	FDNFLFOA_04683	KNLHNOFG_04701	KHBCPPAM_04701	PMKPIPAH_04494	CIFCONAO_04516	OFPFBJIB_04494	JLFACLEC_04462	HANCEBKE_04457	JFBKJDKP_04466	CFNAKKIB_04452	LOLFLMBH_04459	FKBCLEAI_04459	PEOEKBMJ_04466
entB		Enterobactin synthase component B	17	17	1	3	143				857	857	857	GDHFCLIG_02009	DCOEAKDN_00690	CAHLJNJH_01965	IEJFIBJM_02258	FDNFLFOA_03443	KNLHNOFG_02402	KHBCPPAM_02082	PMKPIPAH_01370	CIFCONAO_01431	OFPFBJIB_02427	JLFACLEC_01854	HANCEBKE_02253	JFBKJDKP_02249	CFNAKKIB_02178	LOLFLMBH_02425	FKBCLEAI_02424	PEOEKBMJ_02424
cobT		Nicotinate-nucleotide--dimethylbenzimidazole phosphoribosyltransferase	17	17	1	1	945				1070	1070	1070	GDHFCLIG_00221	DCOEAKDN_02889	CAHLJNJH_00222	IEJFIBJM_01319	FDNFLFOA_01286	KNLHNOFG_00222	KHBCPPAM_00549	PMKPIPAH_03825	CIFCONAO_02330	OFPFBJIB_01315	JLFACLEC_00222	HANCEBKE_00222	JFBKJDKP_00220	CFNAKKIB_01066	LOLFLMBH_00222	FKBCLEAI_00751	PEOEKBMJ_00222
pdxH		Pyridoxine/pyridoxamine 5'-phosphate oxidase	17	17	1	1	1369				656	656	656	GDHFCLIG_00645	DCOEAKDN_00359	CAHLJNJH_00645	IEJFIBJM_00896	FDNFLFOA_00744	KNLHNOFG_00648	KHBCPPAM_00126	PMKPIPAH_01043	CIFCONAO_00389	OFPFBJIB_00892	JLFACLEC_00644	HANCEBKE_00644	JFBKJDKP_00640	CFNAKKIB_00646	LOLFLMBH_00642	FKBCLEAI_00331	PEOEKBMJ_00642
group_1938		Putative NrdI-like protein	17	17	1	9	18				410	410	410	GDHFCLIG_04086	DCOEAKDN_03200	CAHLJNJH_04035	IEJFIBJM_04088	FDNFLFOA_03959	KNLHNOFG_04050	KHBCPPAM_03927	PMKPIPAH_03640	CIFCONAO_04026	OFPFBJIB_04177	JLFACLEC_04137	HANCEBKE_04127	JFBKJDKP_04121	CFNAKKIB_04058	LOLFLMBH_03980	FKBCLEAI_04121	PEOEKBMJ_04089
pphA		Serine/threonine-protein phosphatase 1	17	17	1	1	475				650	650	650	GDHFCLIG_01069	DCOEAKDN_03301	CAHLJNJH_01069	IEJFIBJM_00471	FDNFLFOA_02824	KNLHNOFG_01072	KHBCPPAM_01673	PMKPIPAH_00093	CIFCONAO_00813	OFPFBJIB_00468	JLFACLEC_01067	HANCEBKE_01641	JFBKJDKP_01063	CFNAKKIB_00222	LOLFLMBH_01641	FKBCLEAI_02015	PEOEKBMJ_01065
ybdH		putative oxidoreductase YbdH	17	17	1	3	138				1088	1088	1088	GDHFCLIG_02004	DCOEAKDN_00685	CAHLJNJH_01960	IEJFIBJM_02253	FDNFLFOA_03448	KNLHNOFG_02407	KHBCPPAM_02087	PMKPIPAH_01375	CIFCONAO_01426	OFPFBJIB_02432	JLFACLEC_01859	HANCEBKE_02248	JFBKJDKP_02244	CFNAKKIB_02183	LOLFLMBH_02430	FKBCLEAI_02429	PEOEKBMJ_02429
group_1941		hypothetical protein	17	17	1	1	1454				299	299	299	GDHFCLIG_00730	DCOEAKDN_00274	CAHLJNJH_00730	IEJFIBJM_00811	FDNFLFOA_00829	KNLHNOFG_00733	KHBCPPAM_00041	PMKPIPAH_01128	CIFCONAO_00474	OFPFBJIB_00807	JLFACLEC_00729	HANCEBKE_00729	JFBKJDKP_00725	CFNAKKIB_00561	LOLFLMBH_00727	FKBCLEAI_00246	PEOEKBMJ_00727
nfo		Endonuclease 4	17	17	1	1	758				857	857	857	GDHFCLIG_00034	DCOEAKDN_03481	CAHLJNJH_00035	IEJFIBJM_01506	FDNFLFOA_01473	KNLHNOFG_00035	KHBCPPAM_03737	PMKPIPAH_03560	CIFCONAO_02143	OFPFBJIB_01502	JLFACLEC_00035	HANCEBKE_00035	JFBKJDKP_00033	CFNAKKIB_01253	LOLFLMBH_00035	FKBCLEAI_00938	PEOEKBMJ_00035
cpxA		Sensor histidine kinase CpxA	17	17	1	8	140				1373	1373	1373	GDHFCLIG_03596	DCOEAKDN_02307	CAHLJNJH_03695	IEJFIBJM_03847	FDNFLFOA_03656	KNLHNOFG_03964	KHBCPPAM_03634	PMKPIPAH_03315	CIFCONAO_03941	OFPFBJIB_04036	JLFACLEC_03879	HANCEBKE_03980	JFBKJDKP_04029	CFNAKKIB_03610	LOLFLMBH_03684	FKBCLEAI_03912	PEOEKBMJ_03732
group_1944		hypothetical protein	17	17	1	4	58				443	443	443	GDHFCLIG_03473	DCOEAKDN_02033	CAHLJNJH_03530	IEJFIBJM_03680	FDNFLFOA_03373	KNLHNOFG_03835	KHBCPPAM_02452	PMKPIPAH_04314	CIFCONAO_04253	OFPFBJIB_03866	JLFACLEC_03707	HANCEBKE_03857	JFBKJDKP_03864	CFNAKKIB_03439	LOLFLMBH_02621	FKBCLEAI_02623	PEOEKBMJ_03568
yqjA		Inner membrane protein YqjA	17	17	1	2	166				662	662	662	GDHFCLIG_01701	DCOEAKDN_02436	CAHLJNJH_01411	IEJFIBJM_01950	FDNFLFOA_00122	KNLHNOFG_01676	KHBCPPAM_00823	PMKPIPAH_00687	CIFCONAO_02438	OFPFBJIB_01946	JLFACLEC_03370	HANCEBKE_01382	JFBKJDKP_01697	CFNAKKIB_01453	LOLFLMBH_01139	FKBCLEAI_01138	PEOEKBMJ_01944
nuoI_1		NADH-quinone oxidoreductase subunit I	17	17	1	2	423				542	542	542	GDHFCLIG_01317	DCOEAKDN_03157	CAHLJNJH_01795	IEJFIBJM_01566	FDNFLFOA_00506	KNLHNOFG_02060	KHBCPPAM_01208	PMKPIPAH_03056	CIFCONAO_03515	OFPFBJIB_01562	JLFACLEC_02025	HANCEBKE_00998	JFBKJDKP_02081	CFNAKKIB_01837	LOLFLMBH_01523	FKBCLEAI_01522	PEOEKBMJ_01560
gapA		Glyceraldehyde-3-phosphate dehydrogenase A	17	17	1	1	1201				995	995	995	GDHFCLIG_00477	DCOEAKDN_00526	CAHLJNJH_00477	IEJFIBJM_01063	FDNFLFOA_00577	KNLHNOFG_00481	KHBCPPAM_00293	PMKPIPAH_01565	CIFCONAO_00222	OFPFBJIB_01059	JLFACLEC_00478	HANCEBKE_00478	JFBKJDKP_00475	CFNAKKIB_00811	LOLFLMBH_00477	FKBCLEAI_00496	PEOEKBMJ_00477
rplJ		50S ribosomal protein L10	17	17	1	13	13				497	497	497	GDHFCLIG_04468	DCOEAKDN_04278	CAHLJNJH_04421	IEJFIBJM_04588	FDNFLFOA_04561	KNLHNOFG_04516	KHBCPPAM_04463	PMKPIPAH_04322	CIFCONAO_04369	OFPFBJIB_04359	JLFACLEC_04448	HANCEBKE_04396	JFBKJDKP_04445	CFNAKKIB_04426	LOLFLMBH_04398	FKBCLEAI_04445	PEOEKBMJ_04452
group_1949		hypothetical protein	17	17	1	4	21				1589	1589	1589	GDHFCLIG_03510	DCOEAKDN_02070	CAHLJNJH_03493	IEJFIBJM_03643	FDNFLFOA_03410	KNLHNOFG_03872	KHBCPPAM_02489	PMKPIPAH_04469	CIFCONAO_04290	OFPFBJIB_03829	JLFACLEC_03670	HANCEBKE_03894	JFBKJDKP_03827	CFNAKKIB_03402	LOLFLMBH_02584	FKBCLEAI_02586	PEOEKBMJ_03531
yhhJ		Inner membrane transport permease YhhJ	17	17	1	5	270				1124	1124	1124	GDHFCLIG_02509	DCOEAKDN_01013	CAHLJNJH_02505	IEJFIBJM_02758	FDNFLFOA_01915	KNLHNOFG_03077	KHBCPPAM_03014	PMKPIPAH_02339	CIFCONAO_01885	OFPFBJIB_02758	JLFACLEC_02520	HANCEBKE_03190	JFBKJDKP_02788	CFNAKKIB_02792	LOLFLMBH_03111	FKBCLEAI_03190	PEOEKBMJ_02677
osmY_1		Osmoprotectant import permease protein OsmY	17	17	1	1	1413				710	710	710	GDHFCLIG_00689	DCOEAKDN_00315	CAHLJNJH_00689	IEJFIBJM_00852	FDNFLFOA_00788	KNLHNOFG_00692	KHBCPPAM_00082	PMKPIPAH_01087	CIFCONAO_00433	OFPFBJIB_00848	JLFACLEC_00688	HANCEBKE_00688	JFBKJDKP_00684	CFNAKKIB_00602	LOLFLMBH_00686	FKBCLEAI_00287	PEOEKBMJ_00686
ydeO_1		HTH-type transcriptional regulator YdeO	17	17	1	2	450				929	929	929	GDHFCLIG_01344	DCOEAKDN_03130	CAHLJNJH_01768	IEJFIBJM_01593	FDNFLFOA_00479	KNLHNOFG_02033	KHBCPPAM_01181	PMKPIPAH_03029	CIFCONAO_03488	OFPFBJIB_01589	JLFACLEC_02052	HANCEBKE_01025	JFBKJDKP_02054	CFNAKKIB_01810	LOLFLMBH_01496	FKBCLEAI_01495	PEOEKBMJ_01587
adhE_4		Aldehyde-alcohol dehydrogenase	17	17	1	6	167				1403	1403	1403	GDHFCLIG_04152	DCOEAKDN_03582	CAHLJNJH_03172	IEJFIBJM_04149	FDNFLFOA_04080	KNLHNOFG_03259	KHBCPPAM_04042	PMKPIPAH_02432	CIFCONAO_03064	OFPFBJIB_03509	JLFACLEC_03156	HANCEBKE_03380	JFBKJDKP_03112	CFNAKKIB_03179	LOLFLMBH_04101	FKBCLEAI_03635	PEOEKBMJ_04150
group_1954		hypothetical protein	17	17	1	2	463				791	791	791	GDHFCLIG_01357	DCOEAKDN_03117	CAHLJNJH_01755	IEJFIBJM_01606	FDNFLFOA_00466	KNLHNOFG_02020	KHBCPPAM_01168	PMKPIPAH_03016	CIFCONAO_03475	OFPFBJIB_01602	JLFACLEC_02065	HANCEBKE_01038	JFBKJDKP_02041	CFNAKKIB_01797	LOLFLMBH_01483	FKBCLEAI_01482	PEOEKBMJ_01600
group_1955		putative acyl-CoA thioester hydrolase	17	17	1	1	591				401	401	401	GDHFCLIG_00954	DCOEAKDN_00050	CAHLJNJH_00954	IEJFIBJM_00587	FDNFLFOA_01053	KNLHNOFG_00957	KHBCPPAM_02725	PMKPIPAH_03503	CIFCONAO_00698	OFPFBJIB_00584	JLFACLEC_00952	HANCEBKE_00952	JFBKJDKP_00948	CFNAKKIB_00338	LOLFLMBH_00950	FKBCLEAI_00023	PEOEKBMJ_00950
astC		Succinylornithine transaminase	17	17	1	1	1222				1226	1226	1226	GDHFCLIG_00498	DCOEAKDN_00505	CAHLJNJH_00498	IEJFIBJM_01042	FDNFLFOA_00598	KNLHNOFG_00502	KHBCPPAM_00272	PMKPIPAH_01544	CIFCONAO_00243	OFPFBJIB_01038	JLFACLEC_00499	HANCEBKE_00499	JFBKJDKP_00496	CFNAKKIB_00790	LOLFLMBH_00498	FKBCLEAI_00475	PEOEKBMJ_00498
msbA		Lipid A export ATP-binding/permease protein MsbA	17	17	1	1	183				1748	1748	1748	GDHFCLIG_03888	DCOEAKDN_01749	CAHLJNJH_03986	IEJFIBJM_00180	FDNFLFOA_02246	KNLHNOFG_01364	KHBCPPAM_01381	PMKPIPAH_00385	CIFCONAO_01105	OFPFBJIB_00178	JLFACLEC_01359	HANCEBKE_01932	JFBKJDKP_01353	CFNAKKIB_03973	LOLFLMBH_01931	FKBCLEAI_01725	PEOEKBMJ_01356
fliA		RNA polymerase sigma factor FliA	17	17	1	1	346				719	719	719	GDHFCLIG_01197	DCOEAKDN_03695	CAHLJNJH_01196	IEJFIBJM_00344	FDNFLFOA_02697	KNLHNOFG_01199	KHBCPPAM_01546	PMKPIPAH_00221	CIFCONAO_00941	OFPFBJIB_00341	JLFACLEC_01195	HANCEBKE_01768	JFBKJDKP_01190	CFNAKKIB_00095	LOLFLMBH_01768	FKBCLEAI_01888	PEOEKBMJ_01192
group_1959		hypothetical protein	17	17	1	1	1041				1079	1079	1079	GDHFCLIG_00315	DCOEAKDN_04458	CAHLJNJH_00315	IEJFIBJM_01225	FDNFLFOA_01191	KNLHNOFG_00319	KHBCPPAM_00455	PMKPIPAH_01727	CIFCONAO_00060	OFPFBJIB_01221	JLFACLEC_00316	HANCEBKE_00316	JFBKJDKP_00313	CFNAKKIB_00973	LOLFLMBH_00315	FKBCLEAI_00658	PEOEKBMJ_00315
citG_4		2-(5''-triphosphoribosyl)-3'-dephosphocoenzyme-A synthase	17	17	1	7	49				908	908	908	GDHFCLIG_03026	DCOEAKDN_01206	CAHLJNJH_03120	IEJFIBJM_03457	FDNFLFOA_02926	KNLHNOFG_03020	KHBCPPAM_02695	PMKPIPAH_02193	CIFCONAO_03013	OFPFBJIB_03458	JLFACLEC_03104	HANCEBKE_03045	JFBKJDKP_03621	CFNAKKIB_03031	LOLFLMBH_03256	FKBCLEAI_03487	PEOEKBMJ_03156
group_1961		hypothetical protein	17	17	1	2	548				1364	1364	1364	GDHFCLIG_01441	DCOEAKDN_01582	CAHLJNJH_01671	IEJFIBJM_01690	FDNFLFOA_00382	KNLHNOFG_01936	KHBCPPAM_01083	PMKPIPAH_02932	CIFCONAO_03391	OFPFBJIB_01686	JLFACLEC_02149	HANCEBKE_01122	JFBKJDKP_01957	CFNAKKIB_01713	LOLFLMBH_01399	FKBCLEAI_01398	PEOEKBMJ_01684
group_1962		hypothetical protein	17	17	1	1	961				1271	1271	1271	GDHFCLIG_00237	DCOEAKDN_02873	CAHLJNJH_00238	IEJFIBJM_01303	FDNFLFOA_01270	KNLHNOFG_00238	KHBCPPAM_00533	PMKPIPAH_03809	CIFCONAO_02346	OFPFBJIB_01299	JLFACLEC_00238	HANCEBKE_00238	JFBKJDKP_00236	CFNAKKIB_01050	LOLFLMBH_00238	FKBCLEAI_00735	PEOEKBMJ_00238
nrdD		Anaerobic ribonucleoside-triphosphate reductase	17	17	1	4	236				2138	2138	2138	GDHFCLIG_02939	DCOEAKDN_04140	CAHLJNJH_02851	IEJFIBJM_03061	FDNFLFOA_02594	KNLHNOFG_02751	KHBCPPAM_02276	PMKPIPAH_01958	CIFCONAO_02651	OFPFBJIB_03062	JLFACLEC_02708	HANCEBKE_02775	JFBKJDKP_03407	CFNAKKIB_02402	LOLFLMBH_02797	FKBCLEAI_02799	PEOEKBMJ_03068
group_1964		hypothetical protein	17	17	1	7	155				386	386	386	GDHFCLIG_03132	DCOEAKDN_01312	CAHLJNJH_03014	IEJFIBJM_03351	FDNFLFOA_03032	KNLHNOFG_02914	KHBCPPAM_02589	PMKPIPAH_02087	CIFCONAO_02907	OFPFBJIB_03352	JLFACLEC_02998	HANCEBKE_02939	JFBKJDKP_03727	CFNAKKIB_02925	LOLFLMBH_03362	FKBCLEAI_03381	PEOEKBMJ_03262
yfcP_1		putative fimbrial-like protein YfcP	17	17	1	2	534				491	491	491	GDHFCLIG_01427	DCOEAKDN_01596	CAHLJNJH_01685	IEJFIBJM_01676	FDNFLFOA_00396	KNLHNOFG_01950	KHBCPPAM_01097	PMKPIPAH_02946	CIFCONAO_03405	OFPFBJIB_01672	JLFACLEC_02135	HANCEBKE_01108	JFBKJDKP_01971	CFNAKKIB_01727	LOLFLMBH_01413	FKBCLEAI_01412	PEOEKBMJ_01670
group_1966		hypothetical protein	17	17	1	4	298				191	191	191	GDHFCLIG_02878	DCOEAKDN_04791	CAHLJNJH_02790	IEJFIBJM_03122	FDNFLFOA_02533	KNLHNOFG_02690	KHBCPPAM_03411	PMKPIPAH_03092	CIFCONAO_03718	OFPFBJIB_03123	JLFACLEC_02769	HANCEBKE_02714	JFBKJDKP_03468	CFNAKKIB_02463	LOLFLMBH_02858	FKBCLEAI_02860	PEOEKBMJ_03007
group_1967		hypothetical protein	17	17	1	4	255				341	341	341	GDHFCLIG_02920	DCOEAKDN_04121	CAHLJNJH_02832	IEJFIBJM_03080	FDNFLFOA_02575	KNLHNOFG_02732	KHBCPPAM_02257	PMKPIPAH_01977	CIFCONAO_02632	OFPFBJIB_03081	JLFACLEC_02727	HANCEBKE_02756	JFBKJDKP_03426	CFNAKKIB_02421	LOLFLMBH_02816	FKBCLEAI_02818	PEOEKBMJ_03049
group_1968		hypothetical protein	17	17	1	4	310				671	671	671	GDHFCLIG_02866	DCOEAKDN_02221	CAHLJNJH_02778	IEJFIBJM_03134	FDNFLFOA_02521	KNLHNOFG_02678	KHBCPPAM_03423	PMKPIPAH_03104	CIFCONAO_03730	OFPFBJIB_03135	JLFACLEC_02781	HANCEBKE_02702	JFBKJDKP_03480	CFNAKKIB_02475	LOLFLMBH_02870	FKBCLEAI_02872	PEOEKBMJ_02995
group_1969		hypothetical protein	17	17	1	1	680				116	116	116	GDHFCLIG_00865	DCOEAKDN_00139	CAHLJNJH_00865	IEJFIBJM_00676	FDNFLFOA_00964	KNLHNOFG_00868	KHBCPPAM_02814	PMKPIPAH_03414	CIFCONAO_00609	OFPFBJIB_00673	JLFACLEC_00863	HANCEBKE_00863	JFBKJDKP_00859	CFNAKKIB_00427	LOLFLMBH_00861	FKBCLEAI_00112	PEOEKBMJ_00861
dppC_2		Dipeptide transport system permease protein DppC	17	17	1	5	226				902	902	902	GDHFCLIG_02553	DCOEAKDN_00969	CAHLJNJH_02461	IEJFIBJM_02802	FDNFLFOA_01871	KNLHNOFG_03033	KHBCPPAM_03058	PMKPIPAH_02383	CIFCONAO_01929	OFPFBJIB_02802	JLFACLEC_02564	HANCEBKE_03234	JFBKJDKP_02744	CFNAKKIB_02836	LOLFLMBH_03067	FKBCLEAI_03234	PEOEKBMJ_02633
mepH		Murein DD-endopeptidase MepH	17	17	1	1	1352				821	821	821	GDHFCLIG_00628	DCOEAKDN_00376	CAHLJNJH_00628	IEJFIBJM_00913	FDNFLFOA_00727	KNLHNOFG_00631	KHBCPPAM_00143	PMKPIPAH_01026	CIFCONAO_00372	OFPFBJIB_00908	JLFACLEC_00628	HANCEBKE_00628	JFBKJDKP_00624	CFNAKKIB_00662	LOLFLMBH_00626	FKBCLEAI_00347	PEOEKBMJ_00626
group_1972		PGL/p-HBAD biosynthesis glycosyltransferase	17	17	1	1	849				746	746	746	GDHFCLIG_00125	DCOEAKDN_03896	CAHLJNJH_00126	IEJFIBJM_01415	FDNFLFOA_01382	KNLHNOFG_00126	KHBCPPAM_00645	PMKPIPAH_04158	CIFCONAO_02234	OFPFBJIB_01411	JLFACLEC_00126	HANCEBKE_00126	JFBKJDKP_00124	CFNAKKIB_01162	LOLFLMBH_00126	FKBCLEAI_00847	PEOEKBMJ_00126
group_1973		hypothetical protein	17	17	1	3	283				1958	1958	1958	GDHFCLIG_02240	DCOEAKDN_04002	CAHLJNJH_02196	IEJFIBJM_02489	FDNFLFOA_01722	KNLHNOFG_02171	KHBCPPAM_01851	PMKPIPAH_02823	CIFCONAO_01662	OFPFBJIB_02196	JLFACLEC_01623	HANCEBKE_02484	JFBKJDKP_02480	CFNAKKIB_01947	LOLFLMBH_02194	FKBCLEAI_02193	PEOEKBMJ_02193
rhaS		HTH-type transcriptional activator RhaS	17	17	1	8	130				836	836	836	GDHFCLIG_03586	DCOEAKDN_02317	CAHLJNJH_03685	IEJFIBJM_03837	FDNFLFOA_03646	KNLHNOFG_03974	KHBCPPAM_03644	PMKPIPAH_03325	CIFCONAO_03951	OFPFBJIB_04046	JLFACLEC_03889	HANCEBKE_03970	JFBKJDKP_04019	CFNAKKIB_03620	LOLFLMBH_03694	FKBCLEAI_03902	PEOEKBMJ_03722
group_1975		tRNA-Trp(cca)	17	17	1	10	33				75	75	75	GDHFCLIG_04197	DCOEAKDN_03453	CAHLJNJH_04108	IEJFIBJM_04389	FDNFLFOA_04125	KNLHNOFG_04312	KHBCPPAM_04198	PMKPIPAH_03981	CIFCONAO_04099	OFPFBJIB_04195	JLFACLEC_04155	HANCEBKE_04229	JFBKJDKP_04194	CFNAKKIB_04215	LOLFLMBH_04231	FKBCLEAI_04194	PEOEKBMJ_04201
cyoD		Cytochrome bo(3) ubiquinol oxidase subunit 4	17	17	1	3	369				329	329	329	GDHFCLIG_02156	DCOEAKDN_00837	CAHLJNJH_02112	IEJFIBJM_02405	FDNFLFOA_01638	KNLHNOFG_02255	KHBCPPAM_01935	PMKPIPAH_02907	CIFCONAO_01578	OFPFBJIB_02280	JLFACLEC_01707	HANCEBKE_02400	JFBKJDKP_02396	CFNAKKIB_02031	LOLFLMBH_02278	FKBCLEAI_02277	PEOEKBMJ_02277
mgrB		PhoP/PhoQ regulator MgrB	17	17	1	1	489				143	143	143	GDHFCLIG_01056	DCOEAKDN_03315	CAHLJNJH_01056	IEJFIBJM_00485	FDNFLFOA_02838	KNLHNOFG_01059	KHBCPPAM_01687	PMKPIPAH_00080	CIFCONAO_00800	OFPFBJIB_00482	JLFACLEC_01054	HANCEBKE_01628	JFBKJDKP_01050	CFNAKKIB_00236	LOLFLMBH_01628	FKBCLEAI_02029	PEOEKBMJ_01052
group_1978		hypothetical protein	17	17	1	15	1				827	827	827	GDHFCLIG_04544	DCOEAKDN_04822	CAHLJNJH_04558	IEJFIBJM_04693	FDNFLFOA_04712	KNLHNOFG_04724	KHBCPPAM_04713	PMKPIPAH_04505	CIFCONAO_04533	OFPFBJIB_04505	JLFACLEC_04478	HANCEBKE_04473	JFBKJDKP_04475	CFNAKKIB_04461	LOLFLMBH_04475	FKBCLEAI_04468	PEOEKBMJ_04482
dcuR		Transcriptional regulatory protein DcuR	17	17	1	4	110				719	719	719	GDHFCLIG_03422	DCOEAKDN_01982	CAHLJNJH_03581	IEJFIBJM_03732	FDNFLFOA_03322	KNLHNOFG_03784	KHBCPPAM_02401	PMKPIPAH_01833	CIFCONAO_02776	OFPFBJIB_03917	JLFACLEC_03758	HANCEBKE_03806	JFBKJDKP_03915	CFNAKKIB_03490	LOLFLMBH_02672	FKBCLEAI_02674	PEOEKBMJ_03619
pgaB		Poly-beta-1,6-N-acetyl-D-glucosamine N-deacetylase	17	17	1	3	228				821	821	821	GDHFCLIG_02295	DCOEAKDN_04402	CAHLJNJH_02251	IEJFIBJM_02544	FDNFLFOA_01777	KNLHNOFG_02116	KHBCPPAM_01796	PMKPIPAH_02768	CIFCONAO_01717	OFPFBJIB_02141	JLFACLEC_01568	HANCEBKE_02539	JFBKJDKP_02535	CFNAKKIB_01892	LOLFLMBH_02139	FKBCLEAI_02138	PEOEKBMJ_02138
tdh		L-threonine 3-dehydrogenase	17	17	1	5	145				1025	1025	1025	GDHFCLIG_02633	DCOEAKDN_02609	CAHLJNJH_02381	IEJFIBJM_02882	FDNFLFOA_03831	KNLHNOFG_03500	KHBCPPAM_03138	PMKPIPAH_03973	CIFCONAO_02009	OFPFBJIB_02883	JLFACLEC_03966	HANCEBKE_03499	JFBKJDKP_02664	CFNAKKIB_03841	LOLFLMBH_03853	FKBCLEAI_04005	PEOEKBMJ_03907
caiA_2		Crotonobetainyl-CoA dehydrogenase	17	17	1	7	58				1142	1142	1142	GDHFCLIG_03035	DCOEAKDN_01215	CAHLJNJH_03111	IEJFIBJM_03448	FDNFLFOA_02935	KNLHNOFG_03011	KHBCPPAM_02686	PMKPIPAH_02184	CIFCONAO_03004	OFPFBJIB_03449	JLFACLEC_03095	HANCEBKE_03036	JFBKJDKP_03630	CFNAKKIB_03022	LOLFLMBH_03265	FKBCLEAI_03478	PEOEKBMJ_03165
group_1983		hypothetical protein	17	17	1	3	438				1133	1133	1133	GDHFCLIG_02087	DCOEAKDN_00768	CAHLJNJH_02043	IEJFIBJM_02336	FDNFLFOA_01569	KNLHNOFG_02324	KHBCPPAM_02004	PMKPIPAH_01292	CIFCONAO_01509	OFPFBJIB_02349	JLFACLEC_01776	HANCEBKE_02331	JFBKJDKP_02327	CFNAKKIB_02100	LOLFLMBH_02347	FKBCLEAI_02346	PEOEKBMJ_02346
elbB		Glyoxalase ElbB	17	17	1	2	71				653	653	653	GDHFCLIG_01797	DCOEAKDN_03960	CAHLJNJH_01315	IEJFIBJM_02046	FDNFLFOA_00025	KNLHNOFG_01579	KHBCPPAM_00726	PMKPIPAH_00591	CIFCONAO_02535	OFPFBJIB_02042	JLFACLEC_03466	HANCEBKE_01478	JFBKJDKP_01601	CFNAKKIB_01356	LOLFLMBH_01042	FKBCLEAI_01042	PEOEKBMJ_02041
group_1985		hypothetical protein	17	17	1	11	24				311	311	311	GDHFCLIG_04515	DCOEAKDN_04536	CAHLJNJH_04496	IEJFIBJM_04479	FDNFLFOA_04619	KNLHNOFG_04679	KHBCPPAM_04582	PMKPIPAH_04406	CIFCONAO_04445	OFPFBJIB_04473	JLFACLEC_04310	HANCEBKE_04300	JFBKJDKP_04349	CFNAKKIB_04399	LOLFLMBH_04302	FKBCLEAI_04417	PEOEKBMJ_04365
group_1986		hypothetical protein	17	17	1	5	91				680	680	680	GDHFCLIG_02687	DCOEAKDN_02555	CAHLJNJH_02327	IEJFIBJM_02936	FDNFLFOA_03777	KNLHNOFG_03446	KHBCPPAM_03192	PMKPIPAH_03758	CIFCONAO_02063	OFPFBJIB_02937	JLFACLEC_04020	HANCEBKE_03553	JFBKJDKP_02610	CFNAKKIB_03895	LOLFLMBH_03799	FKBCLEAI_04059	PEOEKBMJ_03853
envC		Murein hydrolase activator EnvC	17	17	1	5	148				1283	1283	1283	GDHFCLIG_02630	DCOEAKDN_02612	CAHLJNJH_02384	IEJFIBJM_02879	FDNFLFOA_03834	KNLHNOFG_03503	KHBCPPAM_03135	PMKPIPAH_03970	CIFCONAO_02006	OFPFBJIB_02880	JLFACLEC_03963	HANCEBKE_03496	JFBKJDKP_02667	CFNAKKIB_03838	LOLFLMBH_03856	FKBCLEAI_04002	PEOEKBMJ_03910
dgoA		2-dehydro-3-deoxy-6-phosphogalactonate aldolase	17	17	1	12	10				617	617	617	GDHFCLIG_04339	DCOEAKDN_03662	CAHLJNJH_04203	IEJFIBJM_04400	FDNFLFOA_04267	KNLHNOFG_04370	KHBCPPAM_04340	PMKPIPAH_04123	CIFCONAO_04241	OFPFBJIB_04290	JLFACLEC_04250	HANCEBKE_04240	JFBKJDKP_04336	CFNAKKIB_04273	LOLFLMBH_04242	FKBCLEAI_04289	PEOEKBMJ_04343
leuD		3-isopropylmalate dehydratase small subunit	17	17	1	3	257				626	626	626	GDHFCLIG_02266	DCOEAKDN_04028	CAHLJNJH_02222	IEJFIBJM_02515	FDNFLFOA_01748	KNLHNOFG_02145	KHBCPPAM_01825	PMKPIPAH_02797	CIFCONAO_01688	OFPFBJIB_02170	JLFACLEC_01597	HANCEBKE_02510	JFBKJDKP_02506	CFNAKKIB_01921	LOLFLMBH_02168	FKBCLEAI_02167	PEOEKBMJ_02167
zntA		Lead, cadmium, zinc and mercury-transporting ATPase	17	17	1	5	279				2198	2198	2198	GDHFCLIG_02500	DCOEAKDN_01022	CAHLJNJH_02514	IEJFIBJM_02749	FDNFLFOA_01924	KNLHNOFG_03086	KHBCPPAM_03005	PMKPIPAH_02330	CIFCONAO_01876	OFPFBJIB_02749	JLFACLEC_02511	HANCEBKE_03181	JFBKJDKP_02797	CFNAKKIB_02783	LOLFLMBH_03120	FKBCLEAI_03181	PEOEKBMJ_02686
tktA_2		Transketolase 1	17	17	1	6	295				830	830	830	GDHFCLIG_03302	DCOEAKDN_01852	CAHLJNJH_03390	IEJFIBJM_03540	FDNFLFOA_03191	KNLHNOFG_03663	KHBCPPAM_03324	PMKPIPAH_02660	CIFCONAO_03292	OFPFBJIB_03737	JLFACLEC_03567	HANCEBKE_03674	JFBKJDKP_03240	CFNAKKIB_03310	LOLFLMBH_03532	FKBCLEAI_03766	PEOEKBMJ_03428
ravA		ATPase RavA	17	17	1	12	55				1496	1496	1496	GDHFCLIG_04293	DCOEAKDN_03616	CAHLJNJH_04249	IEJFIBJM_04446	FDNFLFOA_04221	KNLHNOFG_04324	KHBCPPAM_04294	PMKPIPAH_04077	CIFCONAO_04195	OFPFBJIB_04336	JLFACLEC_04296	HANCEBKE_04286	JFBKJDKP_04290	CFNAKKIB_04227	LOLFLMBH_04288	FKBCLEAI_04335	PEOEKBMJ_04297
bioD1_1		ATP-dependent dethiobiotin synthetase BioD 1	17	17	1	1	1408				695	695	695	GDHFCLIG_00684	DCOEAKDN_00320	CAHLJNJH_00684	IEJFIBJM_00857	FDNFLFOA_00783	KNLHNOFG_00687	KHBCPPAM_00087	PMKPIPAH_01082	CIFCONAO_00428	OFPFBJIB_00853	JLFACLEC_00683	HANCEBKE_00683	JFBKJDKP_00679	CFNAKKIB_00607	LOLFLMBH_00681	FKBCLEAI_00292	PEOEKBMJ_00681
glpB		Anaerobic glycerol-3-phosphate dehydrogenase subunit B	17	17	1	6	351				1259	1259	1259	GDHFCLIG_03246	DCOEAKDN_01908	CAHLJNJH_03446	IEJFIBJM_03596	FDNFLFOA_03247	KNLHNOFG_03607	KHBCPPAM_03268	PMKPIPAH_02604	CIFCONAO_03236	OFPFBJIB_03681	JLFACLEC_03623	HANCEBKE_03730	JFBKJDKP_03296	CFNAKKIB_03254	LOLFLMBH_03476	FKBCLEAI_03710	PEOEKBMJ_03484
epd		D-erythrose-4-phosphate dehydrogenase	17	17	1	2	323				1046	1046	1046	GDHFCLIG_01544	DCOEAKDN_01479	CAHLJNJH_01568	IEJFIBJM_01793	FDNFLFOA_00279	KNLHNOFG_01833	KHBCPPAM_00980	PMKPIPAH_00844	CIFCONAO_03625	OFPFBJIB_01789	JLFACLEC_02252	HANCEBKE_01225	JFBKJDKP_01854	CFNAKKIB_01610	LOLFLMBH_01296	FKBCLEAI_01295	PEOEKBMJ_01787
cbiT		Cobalt-precorrin-6B C(15)-methyltransferase (decarboxylating)	17	17	1	1	931				578	578	578	GDHFCLIG_00207	DCOEAKDN_02903	CAHLJNJH_00208	IEJFIBJM_01333	FDNFLFOA_01300	KNLHNOFG_00208	KHBCPPAM_00563	PMKPIPAH_03839	CIFCONAO_02316	OFPFBJIB_01329	JLFACLEC_00208	HANCEBKE_00208	JFBKJDKP_00206	CFNAKKIB_01080	LOLFLMBH_00208	FKBCLEAI_00765	PEOEKBMJ_00208
ybiH		putative HTH-type transcriptional regulator YbiH	17	17	1	1	57				674	674	674	GDHFCLIG_03765	DCOEAKDN_01623	CAHLJNJH_03824	IEJFIBJM_00054	FDNFLFOA_02120	KNLHNOFG_01491	KHBCPPAM_01255	PMKPIPAH_00512	CIFCONAO_01232	OFPFBJIB_00052	JLFACLEC_01486	HANCEBKE_02059	JFBKJDKP_01480	CFNAKKIB_03731	LOLFLMBH_02058	FKBCLEAI_01599	PEOEKBMJ_01483
cdsA		Phosphatidate cytidylyltransferase	17	17	1	7	27				857	857	857	GDHFCLIG_03189	DCOEAKDN_01369	CAHLJNJH_02957	IEJFIBJM_03294	FDNFLFOA_03089	KNLHNOFG_02857	KHBCPPAM_02532	PMKPIPAH_02030	CIFCONAO_02850	OFPFBJIB_03295	JLFACLEC_02941	HANCEBKE_02882	JFBKJDKP_03784	CFNAKKIB_02868	LOLFLMBH_03419	FKBCLEAI_03324	PEOEKBMJ_03319
group_1999		hypothetical protein	17	17	1	4	57				338	338	338	GDHFCLIG_03474	DCOEAKDN_02034	CAHLJNJH_03529	IEJFIBJM_03679	FDNFLFOA_03374	KNLHNOFG_03836	KHBCPPAM_02453	PMKPIPAH_04313	CIFCONAO_04254	OFPFBJIB_03865	JLFACLEC_03706	HANCEBKE_03858	JFBKJDKP_03863	CFNAKKIB_03438	LOLFLMBH_02620	FKBCLEAI_02622	PEOEKBMJ_03567
tilS		tRNA(Ile)-lysidine synthase	17	17	1	7	13				1292	1292	1292	GDHFCLIG_03203	DCOEAKDN_01383	CAHLJNJH_02943	IEJFIBJM_03280	FDNFLFOA_03103	KNLHNOFG_02843	KHBCPPAM_02518	PMKPIPAH_02016	CIFCONAO_02836	OFPFBJIB_03281	JLFACLEC_02927	HANCEBKE_02868	JFBKJDKP_03798	CFNAKKIB_02854	LOLFLMBH_03433	FKBCLEAI_03310	PEOEKBMJ_03333
torT		Periplasmic protein TorT	17	17	1	12	6				1040	1040	1040	GDHFCLIG_04343	DCOEAKDN_03666	CAHLJNJH_04199	IEJFIBJM_04396	FDNFLFOA_04271	KNLHNOFG_04374	KHBCPPAM_04344	PMKPIPAH_04127	CIFCONAO_04245	OFPFBJIB_04286	JLFACLEC_04246	HANCEBKE_04236	JFBKJDKP_04340	CFNAKKIB_04277	LOLFLMBH_04238	FKBCLEAI_04285	PEOEKBMJ_04347
kdsC		3-deoxy-D-manno-octulosonate 8-phosphate phosphatase KdsC	17	17	1	2	83				566	566	566	GDHFCLIG_01786	DCOEAKDN_03948	CAHLJNJH_01326	IEJFIBJM_02035	FDNFLFOA_00037	KNLHNOFG_01591	KHBCPPAM_00737	PMKPIPAH_00602	CIFCONAO_02523	OFPFBJIB_02031	JLFACLEC_03455	HANCEBKE_01467	JFBKJDKP_01612	CFNAKKIB_01368	LOLFLMBH_01054	FKBCLEAI_01053	PEOEKBMJ_02029
nusG		Transcription termination/antitermination protein NusG	17	17	1	13	10				545	545	545	GDHFCLIG_04465	DCOEAKDN_04281	CAHLJNJH_04418	IEJFIBJM_04585	FDNFLFOA_04558	KNLHNOFG_04519	KHBCPPAM_04466	PMKPIPAH_04319	CIFCONAO_04366	OFPFBJIB_04356	JLFACLEC_04451	HANCEBKE_04399	JFBKJDKP_04448	CFNAKKIB_04423	LOLFLMBH_04401	FKBCLEAI_04448	PEOEKBMJ_04455
osmC		Peroxiredoxin OsmC	17	17	1	1	1479				431	431	431	GDHFCLIG_00755	DCOEAKDN_00249	CAHLJNJH_00755	IEJFIBJM_00786	FDNFLFOA_00854	KNLHNOFG_00758	KHBCPPAM_00016	PMKPIPAH_01153	CIFCONAO_00499	OFPFBJIB_00783	JLFACLEC_00753	HANCEBKE_00753	JFBKJDKP_00749	CFNAKKIB_00537	LOLFLMBH_00751	FKBCLEAI_00222	PEOEKBMJ_00751
yhjD		Inner membrane protein YhjD	17	17	1	5	247				1028	1028	1028	GDHFCLIG_02532	DCOEAKDN_00990	CAHLJNJH_02482	IEJFIBJM_02781	FDNFLFOA_01892	KNLHNOFG_03054	KHBCPPAM_03037	PMKPIPAH_02362	CIFCONAO_01908	OFPFBJIB_02781	JLFACLEC_02543	HANCEBKE_03213	JFBKJDKP_02765	CFNAKKIB_02815	LOLFLMBH_03088	FKBCLEAI_03213	PEOEKBMJ_02654
hemB		Delta-aminolevulinic acid dehydratase	17	17	1	3	300				974	974	974	GDHFCLIG_02225	DCOEAKDN_03987	CAHLJNJH_02181	IEJFIBJM_02474	FDNFLFOA_01707	KNLHNOFG_02186	KHBCPPAM_01866	PMKPIPAH_02838	CIFCONAO_01647	OFPFBJIB_02211	JLFACLEC_01638	HANCEBKE_02469	JFBKJDKP_02465	CFNAKKIB_01962	LOLFLMBH_02209	FKBCLEAI_02208	PEOEKBMJ_02208
panE_1		2-dehydropantoate 2-reductase	17	17	1	3	362				911	911	911	GDHFCLIG_02163	DCOEAKDN_00844	CAHLJNJH_02119	IEJFIBJM_02412	FDNFLFOA_01645	KNLHNOFG_02248	KHBCPPAM_01928	PMKPIPAH_02900	CIFCONAO_01585	OFPFBJIB_02273	JLFACLEC_01700	HANCEBKE_02407	JFBKJDKP_02403	CFNAKKIB_02024	LOLFLMBH_02271	FKBCLEAI_02270	PEOEKBMJ_02270
csdE		Sulfur acceptor protein CsdE	17	17	1	2	565				443	443	443	GDHFCLIG_01458	DCOEAKDN_01565	CAHLJNJH_01654	IEJFIBJM_01707	FDNFLFOA_00365	KNLHNOFG_01919	KHBCPPAM_01066	PMKPIPAH_02915	CIFCONAO_03374	OFPFBJIB_01703	JLFACLEC_02166	HANCEBKE_01139	JFBKJDKP_01940	CFNAKKIB_01696	LOLFLMBH_01382	FKBCLEAI_01381	PEOEKBMJ_01701
group_2009		hypothetical protein	17	17	1	1	307				278	278	278	GDHFCLIG_01236	DCOEAKDN_02826	CAHLJNJH_01235	IEJFIBJM_00305	FDNFLFOA_02371	KNLHNOFG_01238	KHBCPPAM_01507	PMKPIPAH_00260	CIFCONAO_00980	OFPFBJIB_00302	JLFACLEC_01234	HANCEBKE_01807	JFBKJDKP_01229	CFNAKKIB_00056	LOLFLMBH_01807	FKBCLEAI_01849	PEOEKBMJ_01231
qseC_2		Sensor protein QseC	17	17	1	9	42				1415	1415	1415	GDHFCLIG_04062	DCOEAKDN_03224	CAHLJNJH_04059	IEJFIBJM_04064	FDNFLFOA_03983	KNLHNOFG_04074	KHBCPPAM_03951	PMKPIPAH_03664	CIFCONAO_04050	OFPFBJIB_04153	JLFACLEC_04113	HANCEBKE_04103	JFBKJDKP_04145	CFNAKKIB_04082	LOLFLMBH_04004	FKBCLEAI_04145	PEOEKBMJ_04065
bhsA_3		Multiple stress resistance protein BhsA	17	17	1	2	37				263	263	263	GDHFCLIG_01831	DCOEAKDN_04244	CAHLJNJH_04269	IEJFIBJM_02080	FDNFLFOA_04489	KNLHNOFG_01545	KHBCPPAM_00692	PMKPIPAH_04212	CIFCONAO_02569	OFPFBJIB_02076	JLFACLEC_04391	HANCEBKE_01512	JFBKJDKP_01567	CFNAKKIB_01322	LOLFLMBH_01008	FKBCLEAI_01008	PEOEKBMJ_02075
group_2012		hypothetical protein	17	17	1	6	206				761	761	761	GDHFCLIG_04191	DCOEAKDN_04573	CAHLJNJH_03133	IEJFIBJM_04110	FDNFLFOA_04119	KNLHNOFG_03220	KHBCPPAM_04003	PMKPIPAH_02393	CIFCONAO_03025	OFPFBJIB_03470	JLFACLEC_03117	HANCEBKE_03419	JFBKJDKP_03151	CFNAKKIB_03218	LOLFLMBH_04140	FKBCLEAI_03674	PEOEKBMJ_04111
group_2013		hypothetical protein	17	17	1	3	221				221	221	221	GDHFCLIG_02302	DCOEAKDN_04484	CAHLJNJH_02258	IEJFIBJM_02551	FDNFLFOA_01784	KNLHNOFG_02109	KHBCPPAM_01789	PMKPIPAH_02761	CIFCONAO_01724	OFPFBJIB_02134	JLFACLEC_01561	HANCEBKE_02546	JFBKJDKP_02542	CFNAKKIB_01885	LOLFLMBH_02132	FKBCLEAI_02131	PEOEKBMJ_02131
srlR_1		Glucitol operon repressor	17	17	1	1	1534				791	791	791	GDHFCLIG_00810	DCOEAKDN_00194	CAHLJNJH_00810	IEJFIBJM_00731	FDNFLFOA_00909	KNLHNOFG_00813	KHBCPPAM_02869	PMKPIPAH_01208	CIFCONAO_00554	OFPFBJIB_00728	JLFACLEC_00808	HANCEBKE_00808	JFBKJDKP_00804	CFNAKKIB_00482	LOLFLMBH_00806	FKBCLEAI_00167	PEOEKBMJ_00806
group_2015		hypothetical protein	17	17	1	5	302				416	416	416	GDHFCLIG_02477	DCOEAKDN_01045	CAHLJNJH_02537	IEJFIBJM_02726	FDNFLFOA_01947	KNLHNOFG_03109	KHBCPPAM_02982	PMKPIPAH_02307	CIFCONAO_01853	OFPFBJIB_02726	JLFACLEC_02488	HANCEBKE_03158	JFBKJDKP_02820	CFNAKKIB_02760	LOLFLMBH_03143	FKBCLEAI_03158	PEOEKBMJ_02709
gsiA_2		Glutathione import ATP-binding protein GsiA	17	17	1	1	86				1871	1871	1871	GDHFCLIG_03735	DCOEAKDN_01652	CAHLJNJH_03853	IEJFIBJM_00083	FDNFLFOA_02149	KNLHNOFG_01461	KHBCPPAM_01284	PMKPIPAH_00482	CIFCONAO_01202	OFPFBJIB_00081	JLFACLEC_01456	HANCEBKE_02029	JFBKJDKP_01450	CFNAKKIB_03760	LOLFLMBH_02028	FKBCLEAI_01628	PEOEKBMJ_01453
djlA		Co-chaperone protein DjlA	17	17	1	7	78				812	812	812	GDHFCLIG_03055	DCOEAKDN_01235	CAHLJNJH_03091	IEJFIBJM_03428	FDNFLFOA_02955	KNLHNOFG_02991	KHBCPPAM_02666	PMKPIPAH_02164	CIFCONAO_02984	OFPFBJIB_03429	JLFACLEC_03075	HANCEBKE_03016	JFBKJDKP_03650	CFNAKKIB_03002	LOLFLMBH_03285	FKBCLEAI_03458	PEOEKBMJ_03185
dgaR_1		Transcriptional regulatory protein DagR	17	17	1	4	329				2765	2765	2765	GDHFCLIG_02847	DCOEAKDN_02202	CAHLJNJH_02759	IEJFIBJM_03153	FDNFLFOA_02502	KNLHNOFG_02659	KHBCPPAM_03442	PMKPIPAH_03123	CIFCONAO_03749	OFPFBJIB_03154	JLFACLEC_02800	HANCEBKE_02683	JFBKJDKP_03499	CFNAKKIB_02494	LOLFLMBH_02889	FKBCLEAI_02891	PEOEKBMJ_02976
tatA		Sec-independent protein translocase protein TatA	17	17	1	10	14				254	254	254	GDHFCLIG_04269	DCOEAKDN_03381	CAHLJNJH_04180	IEJFIBJM_04317	FDNFLFOA_04197	KNLHNOFG_04240	KHBCPPAM_04270	PMKPIPAH_04053	CIFCONAO_04171	OFPFBJIB_04267	JLFACLEC_04227	HANCEBKE_04157	JFBKJDKP_04266	CFNAKKIB_04143	LOLFLMBH_04159	FKBCLEAI_04266	PEOEKBMJ_04273
group_2020		hypothetical protein	17	17	1	11	16				158	158	158	GDHFCLIG_04507	DCOEAKDN_04544	CAHLJNJH_04504	IEJFIBJM_04471	FDNFLFOA_04627	KNLHNOFG_04671	KHBCPPAM_04590	PMKPIPAH_04398	CIFCONAO_04453	OFPFBJIB_04481	JLFACLEC_04318	HANCEBKE_04308	JFBKJDKP_04357	CFNAKKIB_04391	LOLFLMBH_04310	FKBCLEAI_04409	PEOEKBMJ_04373
group_2021		hypothetical protein	17	17	1	3	284				2972	2972	2972	GDHFCLIG_02239	DCOEAKDN_04001	CAHLJNJH_02195	IEJFIBJM_02488	FDNFLFOA_01721	KNLHNOFG_02172	KHBCPPAM_01852	PMKPIPAH_02824	CIFCONAO_01661	OFPFBJIB_02197	JLFACLEC_01624	HANCEBKE_02483	JFBKJDKP_02479	CFNAKKIB_01948	LOLFLMBH_02195	FKBCLEAI_02194	PEOEKBMJ_02194
allS_1		HTH-type transcriptional activator AllS	17	17	1	2	374				863	863	863	GDHFCLIG_01492	DCOEAKDN_01531	CAHLJNJH_01620	IEJFIBJM_01741	FDNFLFOA_00331	KNLHNOFG_01885	KHBCPPAM_01032	PMKPIPAH_00896	CIFCONAO_03573	OFPFBJIB_01737	JLFACLEC_02200	HANCEBKE_01173	JFBKJDKP_01906	CFNAKKIB_01662	LOLFLMBH_01348	FKBCLEAI_01347	PEOEKBMJ_01735
glnB		Nitrogen regulatory protein P-II 1	17	17	1	6	63				338	338	338	GDHFCLIG_03961	DCOEAKDN_02668	CAHLJNJH_03273	IEJFIBJM_03976	FDNFLFOA_03889	KNLHNOFG_03360	KHBCPPAM_03870	PMKPIPAH_02533	CIFCONAO_03165	OFPFBJIB_03610	JLFACLEC_03256	HANCEBKE_03280	JFBKJDKP_03012	CFNAKKIB_03079	LOLFLMBH_03911	FKBCLEAI_03535	PEOEKBMJ_03977
cbpM		Chaperone modulatory protein CbpM	17	17	1	1	266				305	305	305	GDHFCLIG_01278	DCOEAKDN_02783	CAHLJNJH_01277	IEJFIBJM_00262	FDNFLFOA_02329	KNLHNOFG_01281	KHBCPPAM_01464	PMKPIPAH_00302	CIFCONAO_01022	OFPFBJIB_00260	JLFACLEC_01276	HANCEBKE_01849	JFBKJDKP_01271	CFNAKKIB_00014	LOLFLMBH_01849	FKBCLEAI_01807	PEOEKBMJ_01273
ybiR		Inner membrane protein YbiR	17	17	1	1	74				1112	1112	1112	GDHFCLIG_03748	DCOEAKDN_01640	CAHLJNJH_03841	IEJFIBJM_00071	FDNFLFOA_02137	KNLHNOFG_01474	KHBCPPAM_01272	PMKPIPAH_00495	CIFCONAO_01215	OFPFBJIB_00069	JLFACLEC_01469	HANCEBKE_02042	JFBKJDKP_01463	CFNAKKIB_03748	LOLFLMBH_02041	FKBCLEAI_01616	PEOEKBMJ_01466
aes		Acetyl esterase	17	17	1	3	417				971	971	971	GDHFCLIG_02108	DCOEAKDN_00789	CAHLJNJH_02064	IEJFIBJM_02357	FDNFLFOA_01590	KNLHNOFG_02303	KHBCPPAM_01983	PMKPIPAH_01271	CIFCONAO_01530	OFPFBJIB_02328	JLFACLEC_01755	HANCEBKE_02352	JFBKJDKP_02348	CFNAKKIB_02079	LOLFLMBH_02326	FKBCLEAI_02325	PEOEKBMJ_02325
pflA		Pyruvate formate-lyase 1-activating enzyme	17	17	1	1	169				797	797	797	GDHFCLIG_03902	DCOEAKDN_01735	CAHLJNJH_04000	IEJFIBJM_00166	FDNFLFOA_02232	KNLHNOFG_01378	KHBCPPAM_01367	PMKPIPAH_00399	CIFCONAO_01119	OFPFBJIB_00164	JLFACLEC_01373	HANCEBKE_01946	JFBKJDKP_01367	CFNAKKIB_03959	LOLFLMBH_01945	FKBCLEAI_01711	PEOEKBMJ_01370
sohB		putative protease SohB	17	17	1	1	610				1040	1040	1040	GDHFCLIG_00935	DCOEAKDN_00069	CAHLJNJH_00935	IEJFIBJM_00606	FDNFLFOA_01034	KNLHNOFG_00938	KHBCPPAM_02744	PMKPIPAH_03484	CIFCONAO_00679	OFPFBJIB_00603	JLFACLEC_00933	HANCEBKE_00933	JFBKJDKP_00929	CFNAKKIB_00357	LOLFLMBH_00931	FKBCLEAI_00042	PEOEKBMJ_00931
rihC		Non-specific ribonucleoside hydrolase RihC	17	17	1	4	412				920	920	920	GDHFCLIG_02735	DCOEAKDN_02090	CAHLJNJH_02645	IEJFIBJM_03265	FDNFLFOA_02390	KNLHNOFG_02547	KHBCPPAM_03556	PMKPIPAH_03237	CIFCONAO_03863	OFPFBJIB_03266	JLFACLEC_02912	HANCEBKE_02571	JFBKJDKP_03611	CFNAKKIB_02606	LOLFLMBH_03001	FKBCLEAI_03003	PEOEKBMJ_02864
pcoC		Copper resistance protein C	17	17	1	1	424				374	374	374	GDHFCLIG_01119	DCOEAKDN_04336	CAHLJNJH_01118	IEJFIBJM_00422	FDNFLFOA_02775	KNLHNOFG_01121	KHBCPPAM_01624	PMKPIPAH_00143	CIFCONAO_00863	OFPFBJIB_00419	JLFACLEC_01117	HANCEBKE_01690	JFBKJDKP_01112	CFNAKKIB_00173	LOLFLMBH_01690	FKBCLEAI_01966	PEOEKBMJ_01114
treB		PTS system trehalose-specific EIIBC component	17	17	1	4	238				1418	1418	1418	GDHFCLIG_02937	DCOEAKDN_04138	CAHLJNJH_02849	IEJFIBJM_03063	FDNFLFOA_02592	KNLHNOFG_02749	KHBCPPAM_02274	PMKPIPAH_01960	CIFCONAO_02649	OFPFBJIB_03064	JLFACLEC_02710	HANCEBKE_02773	JFBKJDKP_03409	CFNAKKIB_02404	LOLFLMBH_02799	FKBCLEAI_02801	PEOEKBMJ_03066
hyfA_2		Hydrogenase-4 component A	17	17	1	2	418				545	545	545	GDHFCLIG_01312	DCOEAKDN_03162	CAHLJNJH_01800	IEJFIBJM_01561	FDNFLFOA_00511	KNLHNOFG_02065	KHBCPPAM_01213	PMKPIPAH_03061	CIFCONAO_03520	OFPFBJIB_01557	JLFACLEC_02020	HANCEBKE_00993	JFBKJDKP_02086	CFNAKKIB_01842	LOLFLMBH_01528	FKBCLEAI_01527	PEOEKBMJ_01555
galE		UDP-glucose 4-epimerase	17	17	1	1	11				1016	1016	1016	GDHFCLIG_03811	DCOEAKDN_04313	CAHLJNJH_03778	IEJFIBJM_00008	FDNFLFOA_04593	KNLHNOFG_04536	KHBCPPAM_04431	PMKPIPAH_00558	CIFCONAO_01278	OFPFBJIB_00008	JLFACLEC_01530	HANCEBKE_02103	JFBKJDKP_01524	CFNAKKIB_03687	LOLFLMBH_02102	FKBCLEAI_01555	PEOEKBMJ_01527
cysB		HTH-type transcriptional regulator CysB	17	17	1	1	614				974	974	974	GDHFCLIG_00931	DCOEAKDN_00073	CAHLJNJH_00931	IEJFIBJM_00610	FDNFLFOA_01030	KNLHNOFG_00934	KHBCPPAM_02748	PMKPIPAH_03480	CIFCONAO_00675	OFPFBJIB_00607	JLFACLEC_00929	HANCEBKE_00929	JFBKJDKP_00925	CFNAKKIB_00361	LOLFLMBH_00927	FKBCLEAI_00046	PEOEKBMJ_00927
nadK		NAD kinase	17	17	1	9	68				764	764	764	GDHFCLIG_04035	DCOEAKDN_03251	CAHLJNJH_04086	IEJFIBJM_04037	FDNFLFOA_04010	KNLHNOFG_04101	KHBCPPAM_03978	PMKPIPAH_03691	CIFCONAO_04077	OFPFBJIB_04126	JLFACLEC_04086	HANCEBKE_04076	JFBKJDKP_04172	CFNAKKIB_04109	LOLFLMBH_04031	FKBCLEAI_04172	PEOEKBMJ_04038
group_2036		hypothetical protein	17	17	1	7	142				284	284	284	GDHFCLIG_03119	DCOEAKDN_01299	CAHLJNJH_03027	IEJFIBJM_03364	FDNFLFOA_03019	KNLHNOFG_02927	KHBCPPAM_02602	PMKPIPAH_02100	CIFCONAO_02920	OFPFBJIB_03365	JLFACLEC_03011	HANCEBKE_02952	JFBKJDKP_03714	CFNAKKIB_02938	LOLFLMBH_03349	FKBCLEAI_03394	PEOEKBMJ_03249
lrp_1		Leucine-responsive regulatory protein	17	17	1	1	200				461	461	461	GDHFCLIG_03871	DCOEAKDN_01766	CAHLJNJH_03969	IEJFIBJM_00197	FDNFLFOA_02263	KNLHNOFG_01347	KHBCPPAM_01398	PMKPIPAH_00368	CIFCONAO_01088	OFPFBJIB_00195	JLFACLEC_01342	HANCEBKE_01915	JFBKJDKP_01336	CFNAKKIB_03990	LOLFLMBH_01914	FKBCLEAI_01742	PEOEKBMJ_01339
ppiB		Peptidyl-prolyl cis-trans isomerase B	17	17	1	3	194				494	494	494	GDHFCLIG_02061	DCOEAKDN_00742	CAHLJNJH_02017	IEJFIBJM_02310	FDNFLFOA_01543	KNLHNOFG_02350	KHBCPPAM_02030	PMKPIPAH_01318	CIFCONAO_01483	OFPFBJIB_02375	JLFACLEC_01802	HANCEBKE_02305	JFBKJDKP_02301	CFNAKKIB_02126	LOLFLMBH_02373	FKBCLEAI_02372	PEOEKBMJ_02372
aroK		Shikimate kinase 1	17	17	1	5	366				521	521	521	GDHFCLIG_02413	DCOEAKDN_01109	CAHLJNJH_02601	IEJFIBJM_02662	FDNFLFOA_02011	KNLHNOFG_03173	KHBCPPAM_02918	PMKPIPAH_02243	CIFCONAO_01789	OFPFBJIB_02662	JLFACLEC_02424	HANCEBKE_03094	JFBKJDKP_02884	CFNAKKIB_02696	LOLFLMBH_03207	FKBCLEAI_03094	PEOEKBMJ_02773
pncB		Nicotinate phosphoribosyltransferase	17	17	1	1	203				1202	1202	1202	GDHFCLIG_03868	DCOEAKDN_01769	CAHLJNJH_03966	IEJFIBJM_00200	FDNFLFOA_02266	KNLHNOFG_01344	KHBCPPAM_01401	PMKPIPAH_00365	CIFCONAO_01085	OFPFBJIB_00198	JLFACLEC_01339	HANCEBKE_01912	JFBKJDKP_01333	CFNAKKIB_03993	LOLFLMBH_01911	FKBCLEAI_01745	PEOEKBMJ_01336
ybhQ		Inner membrane protein YbhQ	17	17	1	1	52				410	410	410	GDHFCLIG_03770	DCOEAKDN_01618	CAHLJNJH_03819	IEJFIBJM_00049	FDNFLFOA_02115	KNLHNOFG_01496	KHBCPPAM_01250	PMKPIPAH_00517	CIFCONAO_01237	OFPFBJIB_00047	JLFACLEC_01491	HANCEBKE_02064	JFBKJDKP_01485	CFNAKKIB_03726	LOLFLMBH_02063	FKBCLEAI_01594	PEOEKBMJ_01488
otsA		Trehalose-6-phosphate synthase	17	17	1	1	371				1421	1421	1421	GDHFCLIG_01172	DCOEAKDN_03720	CAHLJNJH_01171	IEJFIBJM_00369	FDNFLFOA_02722	KNLHNOFG_01174	KHBCPPAM_01571	PMKPIPAH_00196	CIFCONAO_00916	OFPFBJIB_00366	JLFACLEC_01170	HANCEBKE_01743	JFBKJDKP_01165	CFNAKKIB_00120	LOLFLMBH_01743	FKBCLEAI_01913	PEOEKBMJ_01167
group_2043		hypothetical protein	17	17	1	1	719				716	716	716	GDHFCLIG_00826	DCOEAKDN_00178	CAHLJNJH_00826	IEJFIBJM_00715	FDNFLFOA_00925	KNLHNOFG_00829	KHBCPPAM_02853	PMKPIPAH_01224	CIFCONAO_00570	OFPFBJIB_00712	JLFACLEC_00824	HANCEBKE_00824	JFBKJDKP_00820	CFNAKKIB_00466	LOLFLMBH_00822	FKBCLEAI_00151	PEOEKBMJ_00822
gmk		Guanylate kinase	17	17	1	5	113				623	623	623	GDHFCLIG_02665	DCOEAKDN_02577	CAHLJNJH_02349	IEJFIBJM_02914	FDNFLFOA_03799	KNLHNOFG_03468	KHBCPPAM_03170	PMKPIPAH_03736	CIFCONAO_02041	OFPFBJIB_02915	JLFACLEC_03998	HANCEBKE_03531	JFBKJDKP_02632	CFNAKKIB_03873	LOLFLMBH_03821	FKBCLEAI_04037	PEOEKBMJ_03875
gsiD		Glutathione transport system permease protein GsiD	17	17	1	1	89				911	911	911	GDHFCLIG_03732	DCOEAKDN_01655	CAHLJNJH_03856	IEJFIBJM_00086	FDNFLFOA_02152	KNLHNOFG_01458	KHBCPPAM_01287	PMKPIPAH_00479	CIFCONAO_01199	OFPFBJIB_00084	JLFACLEC_01453	HANCEBKE_02026	JFBKJDKP_01447	CFNAKKIB_03763	LOLFLMBH_02025	FKBCLEAI_01631	PEOEKBMJ_01450
group_2046		hypothetical protein	17	17	1	1	1451				887	887	887	GDHFCLIG_00727	DCOEAKDN_00277	CAHLJNJH_00727	IEJFIBJM_00814	FDNFLFOA_00826	KNLHNOFG_00730	KHBCPPAM_00044	PMKPIPAH_01125	CIFCONAO_00471	OFPFBJIB_00810	JLFACLEC_00726	HANCEBKE_00726	JFBKJDKP_00722	CFNAKKIB_00564	LOLFLMBH_00724	FKBCLEAI_00249	PEOEKBMJ_00724
trmJ		tRNA (cytidine/uridine-2'-O-)-methyltransferase TrmJ	17	17	1	6	79				731	731	731	GDHFCLIG_03977	DCOEAKDN_02684	CAHLJNJH_03257	IEJFIBJM_03960	FDNFLFOA_03905	KNLHNOFG_03344	KHBCPPAM_03854	PMKPIPAH_02517	CIFCONAO_03149	OFPFBJIB_03594	JLFACLEC_03240	HANCEBKE_03296	JFBKJDKP_03028	CFNAKKIB_03095	LOLFLMBH_03927	FKBCLEAI_03551	PEOEKBMJ_03961
hyaE_2		Hydrogenase-1 operon protein HyaE	17	17	1	1	537				404	404	404	GDHFCLIG_01008	DCOEAKDN_03363	CAHLJNJH_01008	IEJFIBJM_00533	FDNFLFOA_02886	KNLHNOFG_01011	KHBCPPAM_01735	PMKPIPAH_00032	CIFCONAO_00752	OFPFBJIB_00530	JLFACLEC_01006	HANCEBKE_01580	JFBKJDKP_01002	CFNAKKIB_00284	LOLFLMBH_01580	FKBCLEAI_02077	PEOEKBMJ_01004
yidZ		HTH-type transcriptional regulator YidZ	17	17	1	12	25				959	959	959	GDHFCLIG_04324	DCOEAKDN_03647	CAHLJNJH_04218	IEJFIBJM_04415	FDNFLFOA_04252	KNLHNOFG_04355	KHBCPPAM_04325	PMKPIPAH_04108	CIFCONAO_04226	OFPFBJIB_04305	JLFACLEC_04265	HANCEBKE_04255	JFBKJDKP_04321	CFNAKKIB_04258	LOLFLMBH_04257	FKBCLEAI_04304	PEOEKBMJ_04328
tatC		Sec-independent protein translocase protein TatC	17	17	1	10	12				779	779	779	GDHFCLIG_04271	DCOEAKDN_03379	CAHLJNJH_04182	IEJFIBJM_04315	FDNFLFOA_04199	KNLHNOFG_04238	KHBCPPAM_04272	PMKPIPAH_04055	CIFCONAO_04173	OFPFBJIB_04269	JLFACLEC_04229	HANCEBKE_04155	JFBKJDKP_04268	CFNAKKIB_04141	LOLFLMBH_04157	FKBCLEAI_04268	PEOEKBMJ_04275
group_2051		hypothetical protein	17	17	1	3	262				398	398	398	GDHFCLIG_02261	DCOEAKDN_04023	CAHLJNJH_02217	IEJFIBJM_02510	FDNFLFOA_01743	KNLHNOFG_02150	KHBCPPAM_01830	PMKPIPAH_02802	CIFCONAO_01683	OFPFBJIB_02175	JLFACLEC_01602	HANCEBKE_02505	JFBKJDKP_02501	CFNAKKIB_01926	LOLFLMBH_02173	FKBCLEAI_02172	PEOEKBMJ_02172
perR		HTH-type transcriptional regulator PerR	17	17	1	5	56				923	923	923	GDHFCLIG_02722	DCOEAKDN_02520	CAHLJNJH_02292	IEJFIBJM_02971	FDNFLFOA_03742	KNLHNOFG_03411	KHBCPPAM_03227	PMKPIPAH_03793	CIFCONAO_02098	OFPFBJIB_02972	JLFACLEC_04055	HANCEBKE_03588	JFBKJDKP_02575	CFNAKKIB_03930	LOLFLMBH_03764	FKBCLEAI_04094	PEOEKBMJ_03818
mscK		Mechanosensitive channel MscK	17	17	1	3	405				3362	3362	3362	GDHFCLIG_02120	DCOEAKDN_00801	CAHLJNJH_02076	IEJFIBJM_02369	FDNFLFOA_01602	KNLHNOFG_02291	KHBCPPAM_01971	PMKPIPAH_01259	CIFCONAO_01542	OFPFBJIB_02316	JLFACLEC_01743	HANCEBKE_02364	JFBKJDKP_02360	CFNAKKIB_02067	LOLFLMBH_02314	FKBCLEAI_02313	PEOEKBMJ_02313
mdtK		Multidrug resistance protein MdtK	17	17	1	1	1344				1373	1373	1373	GDHFCLIG_00620	DCOEAKDN_00384	CAHLJNJH_00620	IEJFIBJM_00921	FDNFLFOA_00719	KNLHNOFG_00623	KHBCPPAM_00151	PMKPIPAH_01018	CIFCONAO_00364	OFPFBJIB_00916	JLFACLEC_00620	HANCEBKE_00620	JFBKJDKP_00616	CFNAKKIB_00670	LOLFLMBH_00618	FKBCLEAI_00355	PEOEKBMJ_00618
argO		Arginine exporter protein ArgO	17	17	1	2	327				635	635	635	GDHFCLIG_01540	DCOEAKDN_01483	CAHLJNJH_01572	IEJFIBJM_01789	FDNFLFOA_00283	KNLHNOFG_01837	KHBCPPAM_00984	PMKPIPAH_00848	CIFCONAO_03621	OFPFBJIB_01785	JLFACLEC_02248	HANCEBKE_01221	JFBKJDKP_01858	CFNAKKIB_01614	LOLFLMBH_01300	FKBCLEAI_01299	PEOEKBMJ_01783
rnd		Ribonuclease D	17	17	1	1	510				1115	1115	1115	GDHFCLIG_01035	DCOEAKDN_03336	CAHLJNJH_01035	IEJFIBJM_00506	FDNFLFOA_02859	KNLHNOFG_01038	KHBCPPAM_01708	PMKPIPAH_00059	CIFCONAO_00779	OFPFBJIB_00503	JLFACLEC_01033	HANCEBKE_01607	JFBKJDKP_01029	CFNAKKIB_00257	LOLFLMBH_01607	FKBCLEAI_02050	PEOEKBMJ_01031
adhE_1		Aldehyde-alcohol dehydrogenase	17	17	1	1	909				1112	1112	1112	GDHFCLIG_00185	DCOEAKDN_02925	CAHLJNJH_00186	IEJFIBJM_01355	FDNFLFOA_01322	KNLHNOFG_00186	KHBCPPAM_00585	PMKPIPAH_03861	CIFCONAO_02294	OFPFBJIB_01351	JLFACLEC_00186	HANCEBKE_00186	JFBKJDKP_00184	CFNAKKIB_01102	LOLFLMBH_00186	FKBCLEAI_00787	PEOEKBMJ_00186
pgpC		Phosphatidylglycerophosphatase C	17	17	1	6	56				635	635	635	GDHFCLIG_03954	DCOEAKDN_02661	CAHLJNJH_03280	IEJFIBJM_03983	FDNFLFOA_03882	KNLHNOFG_03367	KHBCPPAM_03877	PMKPIPAH_02540	CIFCONAO_03172	OFPFBJIB_03617	JLFACLEC_03263	HANCEBKE_03273	JFBKJDKP_03005	CFNAKKIB_03072	LOLFLMBH_03904	FKBCLEAI_03528	PEOEKBMJ_03984
yihS		Sulfoquinovose isomerase	17	17	1	8	99				1241	1241	1241	GDHFCLIG_03555	DCOEAKDN_02348	CAHLJNJH_03654	IEJFIBJM_03806	FDNFLFOA_03615	KNLHNOFG_04005	KHBCPPAM_03675	PMKPIPAH_03356	CIFCONAO_03982	OFPFBJIB_04077	JLFACLEC_03920	HANCEBKE_03939	JFBKJDKP_03988	CFNAKKIB_03651	LOLFLMBH_03725	FKBCLEAI_03871	PEOEKBMJ_03691
bepA_1		Beta-barrel assembly-enhancing protease	17	17	1	6	135				1463	1463	1463	GDHFCLIG_04120	DCOEAKDN_03550	CAHLJNJH_03204	IEJFIBJM_04181	FDNFLFOA_04048	KNLHNOFG_03291	KHBCPPAM_04074	PMKPIPAH_02464	CIFCONAO_03096	OFPFBJIB_03541	JLFACLEC_03188	HANCEBKE_03348	JFBKJDKP_03080	CFNAKKIB_03147	LOLFLMBH_04069	FKBCLEAI_03603	PEOEKBMJ_04182
mglA		Galactose/methyl galactoside import ATP-binding protein MglA	17	17	1	1	772				1520	1520	1520	GDHFCLIG_00048	DCOEAKDN_03495	CAHLJNJH_00049	IEJFIBJM_01492	FDNFLFOA_01459	KNLHNOFG_00049	KHBCPPAM_03751	PMKPIPAH_03574	CIFCONAO_02157	OFPFBJIB_01488	JLFACLEC_00049	HANCEBKE_00049	JFBKJDKP_00047	CFNAKKIB_01239	LOLFLMBH_00049	FKBCLEAI_00924	PEOEKBMJ_00049
yigL		Pyridoxal phosphate phosphatase YigL	17	17	1	10	25				800	800	800	GDHFCLIG_04258	DCOEAKDN_03392	CAHLJNJH_04169	IEJFIBJM_04328	FDNFLFOA_04186	KNLHNOFG_04251	KHBCPPAM_04259	PMKPIPAH_04042	CIFCONAO_04160	OFPFBJIB_04256	JLFACLEC_04216	HANCEBKE_04168	JFBKJDKP_04255	CFNAKKIB_04154	LOLFLMBH_04170	FKBCLEAI_04255	PEOEKBMJ_04262
group_2063		hypothetical protein	17	17	1	1	1448				527	527	527	GDHFCLIG_00724	DCOEAKDN_00280	CAHLJNJH_00724	IEJFIBJM_00817	FDNFLFOA_00823	KNLHNOFG_00727	KHBCPPAM_00047	PMKPIPAH_01122	CIFCONAO_00468	OFPFBJIB_00813	JLFACLEC_00723	HANCEBKE_00723	JFBKJDKP_00719	CFNAKKIB_00567	LOLFLMBH_00721	FKBCLEAI_00252	PEOEKBMJ_00721
yodB		Cytochrome b561	17	17	1	1	1166				530	530	530	GDHFCLIG_00441	DCOEAKDN_00562	CAHLJNJH_00441	IEJFIBJM_01099	FDNFLFOA_00541	KNLHNOFG_00445	KHBCPPAM_00329	PMKPIPAH_01601	CIFCONAO_00186	OFPFBJIB_01095	JLFACLEC_00442	HANCEBKE_00442	JFBKJDKP_00439	CFNAKKIB_00847	LOLFLMBH_00441	FKBCLEAI_00532	PEOEKBMJ_00441
nuoN		NADH-quinone oxidoreductase subunit N	17	17	1	6	319				1457	1457	1457	GDHFCLIG_03278	DCOEAKDN_01876	CAHLJNJH_03414	IEJFIBJM_03564	FDNFLFOA_03215	KNLHNOFG_03639	KHBCPPAM_03300	PMKPIPAH_02636	CIFCONAO_03268	OFPFBJIB_03713	JLFACLEC_03591	HANCEBKE_03698	JFBKJDKP_03264	CFNAKKIB_03286	LOLFLMBH_03508	FKBCLEAI_03742	PEOEKBMJ_03452
xseA		Exodeoxyribonuclease 7 large subunit	17	17	1	6	118				1349	1349	1349	GDHFCLIG_04104	DCOEAKDN_03533	CAHLJNJH_03220	IEJFIBJM_04197	FDNFLFOA_04032	KNLHNOFG_03307	KHBCPPAM_04090	PMKPIPAH_02480	CIFCONAO_03112	OFPFBJIB_03557	JLFACLEC_03204	HANCEBKE_03332	JFBKJDKP_03064	CFNAKKIB_03131	LOLFLMBH_04053	FKBCLEAI_03587	PEOEKBMJ_04198
rhlB		ATP-dependent RNA helicase RhlB	17	17	1	10	49				1265	1265	1265	GDHFCLIG_04213	DCOEAKDN_03437	CAHLJNJH_04124	IEJFIBJM_04373	FDNFLFOA_04141	KNLHNOFG_04296	KHBCPPAM_04214	PMKPIPAH_03997	CIFCONAO_04115	OFPFBJIB_04211	JLFACLEC_04171	HANCEBKE_04213	JFBKJDKP_04210	CFNAKKIB_04199	LOLFLMBH_04215	FKBCLEAI_04210	PEOEKBMJ_04217
arfB		Peptidyl-tRNA hydrolase ArfB	17	17	1	7	9				422	422	422	GDHFCLIG_03207	DCOEAKDN_01387	CAHLJNJH_02939	IEJFIBJM_03276	FDNFLFOA_03107	KNLHNOFG_02839	KHBCPPAM_02514	PMKPIPAH_02012	CIFCONAO_02832	OFPFBJIB_03277	JLFACLEC_02923	HANCEBKE_02864	JFBKJDKP_03802	CFNAKKIB_02850	LOLFLMBH_03437	FKBCLEAI_03306	PEOEKBMJ_03337
elfA		Laminin-binding fimbrial subunit ElfA	17	17	1	4	443				542	542	542	GDHFCLIG_02766	DCOEAKDN_02121	CAHLJNJH_02676	IEJFIBJM_03234	FDNFLFOA_02421	KNLHNOFG_02578	KHBCPPAM_03525	PMKPIPAH_03206	CIFCONAO_03832	OFPFBJIB_03235	JLFACLEC_02881	HANCEBKE_02602	JFBKJDKP_03580	CFNAKKIB_02575	LOLFLMBH_02970	FKBCLEAI_02972	PEOEKBMJ_02895
intA_1		Prophage integrase IntA	17	17	1	1	986				1274	1274	1274	GDHFCLIG_00260	DCOEAKDN_02849	CAHLJNJH_00260	IEJFIBJM_01281	FDNFLFOA_01247	KNLHNOFG_00263	KHBCPPAM_00511	PMKPIPAH_01783	CIFCONAO_00005	OFPFBJIB_01276	JLFACLEC_00261	HANCEBKE_00261	JFBKJDKP_00258	CFNAKKIB_01028	LOLFLMBH_00260	FKBCLEAI_00713	PEOEKBMJ_00260
pbpC		Penicillin-binding protein 1C	17	17	1	6	95				2315	2315	2315	GDHFCLIG_03993	DCOEAKDN_02700	CAHLJNJH_03241	IEJFIBJM_03944	FDNFLFOA_03921	KNLHNOFG_03328	KHBCPPAM_03838	PMKPIPAH_02501	CIFCONAO_03133	OFPFBJIB_03578	JLFACLEC_03224	HANCEBKE_03312	JFBKJDKP_03044	CFNAKKIB_03111	LOLFLMBH_03943	FKBCLEAI_03567	PEOEKBMJ_03945
yqjE		Inner membrane protein YqjE	17	17	1	2	162				398	398	398	GDHFCLIG_01705	DCOEAKDN_02432	CAHLJNJH_01407	IEJFIBJM_01954	FDNFLFOA_00118	KNLHNOFG_01672	KHBCPPAM_00819	PMKPIPAH_00683	CIFCONAO_02442	OFPFBJIB_01950	JLFACLEC_03374	HANCEBKE_01386	JFBKJDKP_01693	CFNAKKIB_01449	LOLFLMBH_01135	FKBCLEAI_01134	PEOEKBMJ_01948
eutC		Ethanolamine ammonia-lyase light chain	17	17	1	6	173				896	896	896	GDHFCLIG_04158	DCOEAKDN_03588	CAHLJNJH_03166	IEJFIBJM_04143	FDNFLFOA_04086	KNLHNOFG_03253	KHBCPPAM_04036	PMKPIPAH_02426	CIFCONAO_03058	OFPFBJIB_03503	JLFACLEC_03150	HANCEBKE_03386	JFBKJDKP_03118	CFNAKKIB_03185	LOLFLMBH_04107	FKBCLEAI_03641	PEOEKBMJ_04144
group_2074		hypothetical protein	17	17	1	1	1334				368	368	368	GDHFCLIG_00608	DCOEAKDN_00396	CAHLJNJH_00608	IEJFIBJM_00933	FDNFLFOA_00707	KNLHNOFG_00611	KHBCPPAM_00163	PMKPIPAH_01006	CIFCONAO_00352	OFPFBJIB_00928	JLFACLEC_00608	HANCEBKE_00608	JFBKJDKP_00604	CFNAKKIB_00682	LOLFLMBH_00606	FKBCLEAI_00367	PEOEKBMJ_00606
group_2075		hypothetical protein	17	17	1	4	227				776	776	776	GDHFCLIG_02948	DCOEAKDN_04149	CAHLJNJH_02860	IEJFIBJM_03052	FDNFLFOA_02603	KNLHNOFG_02760	KHBCPPAM_02285	PMKPIPAH_01949	CIFCONAO_02660	OFPFBJIB_03053	JLFACLEC_02699	HANCEBKE_02784	JFBKJDKP_03398	CFNAKKIB_02393	LOLFLMBH_02788	FKBCLEAI_02790	PEOEKBMJ_03077
gabT		4-aminobutyrate aminotransferase GabT	17	17	1	9	33				1283	1283	1283	GDHFCLIG_04071	DCOEAKDN_03215	CAHLJNJH_04050	IEJFIBJM_04073	FDNFLFOA_03974	KNLHNOFG_04065	KHBCPPAM_03942	PMKPIPAH_03655	CIFCONAO_04041	OFPFBJIB_04162	JLFACLEC_04122	HANCEBKE_04112	JFBKJDKP_04136	CFNAKKIB_04073	LOLFLMBH_03995	FKBCLEAI_04136	PEOEKBMJ_04074
ydhR		Putative monooxygenase YdhR	17	17	1	5	392				311	311	311	GDHFCLIG_02387	DCOEAKDN_01135	CAHLJNJH_02626	IEJFIBJM_02636	FDNFLFOA_02036	KNLHNOFG_03199	KHBCPPAM_04515	PMKPIPAH_02217	CIFCONAO_01763	OFPFBJIB_02636	JLFACLEC_02398	HANCEBKE_03068	JFBKJDKP_02909	CFNAKKIB_02671	LOLFLMBH_03233	FKBCLEAI_03068	PEOEKBMJ_02799
group_2078		Beta-glucosidase BoGH3B	17	17	1	1	794				2297	2297	2297	GDHFCLIG_00070	DCOEAKDN_03517	CAHLJNJH_00071	IEJFIBJM_01470	FDNFLFOA_01437	KNLHNOFG_00071	KHBCPPAM_03773	PMKPIPAH_03596	CIFCONAO_02179	OFPFBJIB_01466	JLFACLEC_00071	HANCEBKE_00071	JFBKJDKP_00069	CFNAKKIB_01217	LOLFLMBH_00071	FKBCLEAI_00902	PEOEKBMJ_00071
hns_1		DNA-binding protein H-NS	17	17	1	1	963				404	404	404	GDHFCLIG_00239	DCOEAKDN_02871	CAHLJNJH_00240	IEJFIBJM_01301	FDNFLFOA_01268	KNLHNOFG_00240	KHBCPPAM_00531	PMKPIPAH_03807	CIFCONAO_02348	OFPFBJIB_01297	JLFACLEC_00240	HANCEBKE_00240	JFBKJDKP_00238	CFNAKKIB_01048	LOLFLMBH_00240	FKBCLEAI_00733	PEOEKBMJ_00240
acrR_2		HTH-type transcriptional regulator AcrR	17	17	1	3	404				653	653	653	GDHFCLIG_02121	DCOEAKDN_00802	CAHLJNJH_02077	IEJFIBJM_02370	FDNFLFOA_01603	KNLHNOFG_02290	KHBCPPAM_01970	PMKPIPAH_01258	CIFCONAO_01543	OFPFBJIB_02315	JLFACLEC_01742	HANCEBKE_02365	JFBKJDKP_02361	CFNAKKIB_02066	LOLFLMBH_02313	FKBCLEAI_02312	PEOEKBMJ_02312
group_2081		hypothetical protein	17	17	1	1	598				503	503	503	GDHFCLIG_00947	DCOEAKDN_00057	CAHLJNJH_00947	IEJFIBJM_00594	FDNFLFOA_01046	KNLHNOFG_00950	KHBCPPAM_02732	PMKPIPAH_03496	CIFCONAO_00691	OFPFBJIB_00591	JLFACLEC_00945	HANCEBKE_00945	JFBKJDKP_00941	CFNAKKIB_00345	LOLFLMBH_00943	FKBCLEAI_00030	PEOEKBMJ_00943
lsrK		Autoinducer-2 kinase	17	17	1	8	63				1592	1592	1592	GDHFCLIG_03609	DCOEAKDN_02294	CAHLJNJH_03708	IEJFIBJM_03860	FDNFLFOA_03669	KNLHNOFG_03951	KHBCPPAM_03621	PMKPIPAH_03302	CIFCONAO_03928	OFPFBJIB_04023	JLFACLEC_03866	HANCEBKE_03993	JFBKJDKP_04042	CFNAKKIB_03597	LOLFLMBH_03671	FKBCLEAI_03925	PEOEKBMJ_03745
allE		(S)-ureidoglycine aminohydrolase	17	17	1	3	454				785	785	785	GDHFCLIG_02071	DCOEAKDN_00752	CAHLJNJH_02027	IEJFIBJM_02320	FDNFLFOA_01553	KNLHNOFG_02340	KHBCPPAM_02020	PMKPIPAH_01308	CIFCONAO_01493	OFPFBJIB_02365	JLFACLEC_01792	HANCEBKE_02315	JFBKJDKP_02311	CFNAKKIB_02116	LOLFLMBH_02363	FKBCLEAI_02362	PEOEKBMJ_02362
cueR		HTH-type transcriptional regulator CueR	17	17	1	3	427				416	416	416	GDHFCLIG_02098	DCOEAKDN_00779	CAHLJNJH_02054	IEJFIBJM_02347	FDNFLFOA_01580	KNLHNOFG_02313	KHBCPPAM_01993	PMKPIPAH_01281	CIFCONAO_01520	OFPFBJIB_02338	JLFACLEC_01765	HANCEBKE_02342	JFBKJDKP_02338	CFNAKKIB_02089	LOLFLMBH_02336	FKBCLEAI_02335	PEOEKBMJ_02335
yghU		Disulfide-bond oxidoreductase YghU	17	17	1	2	253				866	866	866	GDHFCLIG_01614	DCOEAKDN_01409	CAHLJNJH_01498	IEJFIBJM_01863	FDNFLFOA_00209	KNLHNOFG_01763	KHBCPPAM_00910	PMKPIPAH_00774	CIFCONAO_03695	OFPFBJIB_01859	JLFACLEC_02322	HANCEBKE_01295	JFBKJDKP_01784	CFNAKKIB_01540	LOLFLMBH_01226	FKBCLEAI_01225	PEOEKBMJ_01857
ybdO_4		putative HTH-type transcriptional regulator YbdO	17	17	1	5	117				902	902	902	GDHFCLIG_02661	DCOEAKDN_02581	CAHLJNJH_02353	IEJFIBJM_02910	FDNFLFOA_03803	KNLHNOFG_03472	KHBCPPAM_03166	PMKPIPAH_03732	CIFCONAO_02037	OFPFBJIB_02911	JLFACLEC_03994	HANCEBKE_03527	JFBKJDKP_02636	CFNAKKIB_03869	LOLFLMBH_03825	FKBCLEAI_04033	PEOEKBMJ_03879
plsB		Glycerol-3-phosphate acyltransferase	17	17	1	4	40				2420	2420	2420	GDHFCLIG_03491	DCOEAKDN_02051	CAHLJNJH_03512	IEJFIBJM_03662	FDNFLFOA_03391	KNLHNOFG_03853	KHBCPPAM_02470	PMKPIPAH_04296	CIFCONAO_04271	OFPFBJIB_03848	JLFACLEC_03689	HANCEBKE_03875	JFBKJDKP_03846	CFNAKKIB_03421	LOLFLMBH_02603	FKBCLEAI_02605	PEOEKBMJ_03550
yihP_3		Putative 2,3-dihydroxypropane-1-sulfonate exporter	17	17	1	8	95				857	857	857	GDHFCLIG_03551	DCOEAKDN_02352	CAHLJNJH_03650	IEJFIBJM_03802	FDNFLFOA_03611	KNLHNOFG_04009	KHBCPPAM_03679	PMKPIPAH_03360	CIFCONAO_03986	OFPFBJIB_04081	JLFACLEC_03924	HANCEBKE_03935	JFBKJDKP_03984	CFNAKKIB_03655	LOLFLMBH_03729	FKBCLEAI_03867	PEOEKBMJ_03687
group_2089		hypothetical protein	17	17	1	4	297				257	257	257	GDHFCLIG_02879	DCOEAKDN_04792	CAHLJNJH_02791	IEJFIBJM_03121	FDNFLFOA_02534	KNLHNOFG_02691	KHBCPPAM_03410	PMKPIPAH_03091	CIFCONAO_03717	OFPFBJIB_03122	JLFACLEC_02768	HANCEBKE_02715	JFBKJDKP_03467	CFNAKKIB_02462	LOLFLMBH_02857	FKBCLEAI_02859	PEOEKBMJ_03008
group_2090		hypothetical protein	17	17	1	3	161				368	368	368	GDHFCLIG_02027	DCOEAKDN_00708	CAHLJNJH_01983	IEJFIBJM_02276	FDNFLFOA_01509	KNLHNOFG_02384	KHBCPPAM_02064	PMKPIPAH_01352	CIFCONAO_01449	OFPFBJIB_02409	JLFACLEC_01836	HANCEBKE_02271	JFBKJDKP_02267	CFNAKKIB_02160	LOLFLMBH_02407	FKBCLEAI_02406	PEOEKBMJ_02406
group_2091		hypothetical protein	17	17	1	9	26				179	179	179	GDHFCLIG_04078	DCOEAKDN_03208	CAHLJNJH_04043	IEJFIBJM_04080	FDNFLFOA_03967	KNLHNOFG_04058	KHBCPPAM_03935	PMKPIPAH_03648	CIFCONAO_04034	OFPFBJIB_04169	JLFACLEC_04129	HANCEBKE_04119	JFBKJDKP_04129	CFNAKKIB_04066	LOLFLMBH_03988	FKBCLEAI_04129	PEOEKBMJ_04081
group_2092		hypothetical protein	17	17	1	1	1025				1217	1217	1217	GDHFCLIG_00299	DCOEAKDN_04442	CAHLJNJH_00299	IEJFIBJM_01241	FDNFLFOA_01207	KNLHNOFG_00303	KHBCPPAM_00471	PMKPIPAH_01743	CIFCONAO_00044	OFPFBJIB_01237	JLFACLEC_00300	HANCEBKE_00300	JFBKJDKP_00297	CFNAKKIB_00989	LOLFLMBH_00299	FKBCLEAI_00674	PEOEKBMJ_00299
group_2093		Ureidoglycolate lyase	17	17	1	3	258				878	878	878	GDHFCLIG_02265	DCOEAKDN_04027	CAHLJNJH_02221	IEJFIBJM_02514	FDNFLFOA_01747	KNLHNOFG_02146	KHBCPPAM_01826	PMKPIPAH_02798	CIFCONAO_01687	OFPFBJIB_02171	JLFACLEC_01598	HANCEBKE_02509	JFBKJDKP_02505	CFNAKKIB_01922	LOLFLMBH_02169	FKBCLEAI_02168	PEOEKBMJ_02168
amiA		N-acetylmuramoyl-L-alanine amidase AmiA	17	17	1	6	179				869	869	869	GDHFCLIG_04164	DCOEAKDN_03594	CAHLJNJH_03160	IEJFIBJM_04137	FDNFLFOA_04092	KNLHNOFG_03247	KHBCPPAM_04030	PMKPIPAH_02420	CIFCONAO_03052	OFPFBJIB_03497	JLFACLEC_03144	HANCEBKE_03392	JFBKJDKP_03124	CFNAKKIB_03191	LOLFLMBH_04113	FKBCLEAI_03647	PEOEKBMJ_04138
ilvD_1		Dihydroxy-acid dehydratase	17	17	1	5	323				1715	1715	1715	GDHFCLIG_02456	DCOEAKDN_01066	CAHLJNJH_02558	IEJFIBJM_02705	FDNFLFOA_01968	KNLHNOFG_03130	KHBCPPAM_02961	PMKPIPAH_02286	CIFCONAO_01832	OFPFBJIB_02705	JLFACLEC_02467	HANCEBKE_03137	JFBKJDKP_02841	CFNAKKIB_02739	LOLFLMBH_03164	FKBCLEAI_03137	PEOEKBMJ_02730
ydhC		Inner membrane transport protein YdhC	17	17	1	1	1347				1205	1205	1205	GDHFCLIG_00623	DCOEAKDN_00381	CAHLJNJH_00623	IEJFIBJM_00918	FDNFLFOA_00722	KNLHNOFG_00626	KHBCPPAM_00148	PMKPIPAH_01021	CIFCONAO_00367	OFPFBJIB_00913	JLFACLEC_00623	HANCEBKE_00623	JFBKJDKP_00619	CFNAKKIB_00667	LOLFLMBH_00621	FKBCLEAI_00352	PEOEKBMJ_00621
emrE		Multidrug transporter EmrE	17	17	1	1	695				338	338	338	GDHFCLIG_00850	DCOEAKDN_00154	CAHLJNJH_00850	IEJFIBJM_00691	FDNFLFOA_00949	KNLHNOFG_00853	KHBCPPAM_02829	PMKPIPAH_03399	CIFCONAO_00594	OFPFBJIB_00688	JLFACLEC_00848	HANCEBKE_00848	JFBKJDKP_00844	CFNAKKIB_00442	LOLFLMBH_00846	FKBCLEAI_00127	PEOEKBMJ_00846
erpA		Iron-sulfur cluster insertion protein ErpA	17	17	1	7	193				344	344	344	GDHFCLIG_03170	DCOEAKDN_01350	CAHLJNJH_02976	IEJFIBJM_03313	FDNFLFOA_03070	KNLHNOFG_02876	KHBCPPAM_02551	PMKPIPAH_02049	CIFCONAO_02869	OFPFBJIB_03314	JLFACLEC_02960	HANCEBKE_02901	JFBKJDKP_03765	CFNAKKIB_02887	LOLFLMBH_03400	FKBCLEAI_03343	PEOEKBMJ_03300
rimM		Ribosome maturation factor RimM	17	17	1	9	75				548	548	548	GDHFCLIG_04028	DCOEAKDN_03258	CAHLJNJH_04093	IEJFIBJM_04030	FDNFLFOA_04017	KNLHNOFG_04108	KHBCPPAM_03985	PMKPIPAH_03698	CIFCONAO_04084	OFPFBJIB_04119	JLFACLEC_04079	HANCEBKE_04069	JFBKJDKP_04179	CFNAKKIB_04116	LOLFLMBH_04038	FKBCLEAI_04179	PEOEKBMJ_04031
prsE_1		Type I secretion system membrane fusion protein PrsE	17	17	1	4	65				365	1277	1184	GDHFCLIG_03467	DCOEAKDN_02027	CAHLJNJH_03536	IEJFIBJM_03687	FDNFLFOA_03367	KNLHNOFG_03829	KHBCPPAM_02446	PMKPIPAH_01788	CIFCONAO_02821	OFPFBJIB_03872	JLFACLEC_03713	HANCEBKE_03851	JFBKJDKP_03870	CFNAKKIB_03445	LOLFLMBH_02627	FKBCLEAI_02629	PEOEKBMJ_03574
oppC		Oligopeptide transport system permease protein OppC	17	17	1	1	582				908	908	908	GDHFCLIG_00963	DCOEAKDN_00041	CAHLJNJH_00963	IEJFIBJM_00578	FDNFLFOA_01062	KNLHNOFG_00966	KHBCPPAM_02716	PMKPIPAH_03512	CIFCONAO_00707	OFPFBJIB_00575	JLFACLEC_00961	HANCEBKE_00961	JFBKJDKP_00957	CFNAKKIB_00329	LOLFLMBH_00959	FKBCLEAI_00014	PEOEKBMJ_00959
ccmC		Heme exporter protein C	17	17	1	15	7				746	746	746	GDHFCLIG_04539	DCOEAKDN_04817	CAHLJNJH_04553	IEJFIBJM_04698	FDNFLFOA_04707	KNLHNOFG_04719	KHBCPPAM_04708	PMKPIPAH_04510	CIFCONAO_04528	OFPFBJIB_04519	JLFACLEC_04473	HANCEBKE_04468	JFBKJDKP_04470	CFNAKKIB_04466	LOLFLMBH_04470	FKBCLEAI_04473	PEOEKBMJ_04477
group_2102		hypothetical protein	17	17	1	8	88				878	878	878	GDHFCLIG_03544	DCOEAKDN_02359	CAHLJNJH_03643	IEJFIBJM_03795	FDNFLFOA_03604	KNLHNOFG_04016	KHBCPPAM_03686	PMKPIPAH_03367	CIFCONAO_03993	OFPFBJIB_04088	JLFACLEC_03931	HANCEBKE_03928	JFBKJDKP_03977	CFNAKKIB_03662	LOLFLMBH_03736	FKBCLEAI_03860	PEOEKBMJ_03680
srlB		PTS system glucitol/sorbitol-specific EIIA component	17	17	1	2	409				362	362	362	GDHFCLIG_01303	DCOEAKDN_03171	CAHLJNJH_01809	IEJFIBJM_01552	FDNFLFOA_00520	KNLHNOFG_02074	KHBCPPAM_01222	PMKPIPAH_03070	CIFCONAO_03529	OFPFBJIB_01548	JLFACLEC_02011	HANCEBKE_00984	JFBKJDKP_02095	CFNAKKIB_01851	LOLFLMBH_01537	FKBCLEAI_01536	PEOEKBMJ_01546
group_2104		hypothetical protein	17	17	1	1	1021				254	254	254	GDHFCLIG_00295	DCOEAKDN_04437	CAHLJNJH_00295	IEJFIBJM_01246	FDNFLFOA_01212	KNLHNOFG_00298	KHBCPPAM_00476	PMKPIPAH_01748	CIFCONAO_00040	OFPFBJIB_01241	JLFACLEC_00296	HANCEBKE_00296	JFBKJDKP_00293	CFNAKKIB_00993	LOLFLMBH_00295	FKBCLEAI_00678	PEOEKBMJ_00295
purC		Phosphoribosylaminoimidazole-succinocarboxamide synthase	17	17	1	6	144				713	713	713	GDHFCLIG_04129	DCOEAKDN_03559	CAHLJNJH_03195	IEJFIBJM_04172	FDNFLFOA_04057	KNLHNOFG_03282	KHBCPPAM_04065	PMKPIPAH_02455	CIFCONAO_03087	OFPFBJIB_03532	JLFACLEC_03179	HANCEBKE_03357	JFBKJDKP_03089	CFNAKKIB_03156	LOLFLMBH_04078	FKBCLEAI_03612	PEOEKBMJ_04173
group_2106		hypothetical protein	17	17	1	11	45				941	941	941	GDHFCLIG_04438	DCOEAKDN_04652	CAHLJNJH_04376	IEJFIBJM_04500	FDNFLFOA_04531	KNLHNOFG_04474	KHBCPPAM_04535	PMKPIPAH_04351	CIFCONAO_04426	OFPFBJIB_04416	JLFACLEC_04364	HANCEBKE_04354	JFBKJDKP_04403	CFNAKKIB_04345	LOLFLMBH_04356	FKBCLEAI_04363	PEOEKBMJ_04419
fbaA_1		putative fructose-bisphosphate aldolase	17	17	1	1	1207				836	836	836	GDHFCLIG_00483	DCOEAKDN_00520	CAHLJNJH_00483	IEJFIBJM_01057	FDNFLFOA_00583	KNLHNOFG_00487	KHBCPPAM_00287	PMKPIPAH_01559	CIFCONAO_00228	OFPFBJIB_01053	JLFACLEC_00484	HANCEBKE_00484	JFBKJDKP_00481	CFNAKKIB_00805	LOLFLMBH_00483	FKBCLEAI_00490	PEOEKBMJ_00483
tctD		Transcriptional regulatory protein tctD	17	17	1	9	41				674	674	674	GDHFCLIG_04063	DCOEAKDN_03223	CAHLJNJH_04058	IEJFIBJM_04065	FDNFLFOA_03982	KNLHNOFG_04073	KHBCPPAM_03950	PMKPIPAH_03663	CIFCONAO_04049	OFPFBJIB_04154	JLFACLEC_04114	HANCEBKE_04104	JFBKJDKP_04144	CFNAKKIB_04081	LOLFLMBH_04003	FKBCLEAI_04144	PEOEKBMJ_04066
bhsA_2		Multiple stress resistance protein BhsA	17	17	1	1	61				260	260	260	GDHFCLIG_03761	DCOEAKDN_01627	CAHLJNJH_03828	IEJFIBJM_00058	FDNFLFOA_02124	KNLHNOFG_01487	KHBCPPAM_01259	PMKPIPAH_00508	CIFCONAO_01228	OFPFBJIB_00056	JLFACLEC_01482	HANCEBKE_02055	JFBKJDKP_01476	CFNAKKIB_03735	LOLFLMBH_02054	FKBCLEAI_01603	PEOEKBMJ_01479
ttdB		L( )-tartrate dehydratase subunit beta	17	17	1	2	44				617	617	617	GDHFCLIG_01824	DCOEAKDN_04251	CAHLJNJH_04262	IEJFIBJM_02073	FDNFLFOA_04496	KNLHNOFG_01552	KHBCPPAM_00699	PMKPIPAH_04219	CIFCONAO_02562	OFPFBJIB_02069	JLFACLEC_04384	HANCEBKE_01505	JFBKJDKP_01574	CFNAKKIB_01329	LOLFLMBH_01015	FKBCLEAI_01015	PEOEKBMJ_02068
group_2111		hypothetical protein	17	17	1	4	30				2096	2096	2096	GDHFCLIG_03501	DCOEAKDN_02061	CAHLJNJH_03502	IEJFIBJM_03652	FDNFLFOA_03401	KNLHNOFG_03863	KHBCPPAM_02480	PMKPIPAH_04286	CIFCONAO_04281	OFPFBJIB_03838	JLFACLEC_03679	HANCEBKE_03885	JFBKJDKP_03836	CFNAKKIB_03411	LOLFLMBH_02593	FKBCLEAI_02595	PEOEKBMJ_03540
lpfD_2		putative minor fimbrial subunit LpfD	17	17	1	7	162				1079	1079	1079	GDHFCLIG_03139	DCOEAKDN_01319	CAHLJNJH_03007	IEJFIBJM_03344	FDNFLFOA_03039	KNLHNOFG_02907	KHBCPPAM_02582	PMKPIPAH_02080	CIFCONAO_02900	OFPFBJIB_03345	JLFACLEC_02991	HANCEBKE_02932	JFBKJDKP_03734	CFNAKKIB_02918	LOLFLMBH_03369	FKBCLEAI_03374	PEOEKBMJ_03269
fadM		Long-chain acyl-CoA thioesterase FadM	17	17	1	3	383				398	398	398	GDHFCLIG_02142	DCOEAKDN_00823	CAHLJNJH_02098	IEJFIBJM_02391	FDNFLFOA_01624	KNLHNOFG_02269	KHBCPPAM_01949	PMKPIPAH_01237	CIFCONAO_01564	OFPFBJIB_02294	JLFACLEC_01721	HANCEBKE_02386	JFBKJDKP_02382	CFNAKKIB_02045	LOLFLMBH_02292	FKBCLEAI_02291	PEOEKBMJ_02291
dusA		tRNA-dihydrouridine(20/20a) synthase	17	17	1	4	48				998	998	998	GDHFCLIG_03483	DCOEAKDN_02043	CAHLJNJH_03520	IEJFIBJM_03670	FDNFLFOA_03383	KNLHNOFG_03845	KHBCPPAM_02462	PMKPIPAH_04304	CIFCONAO_04263	OFPFBJIB_03856	JLFACLEC_03697	HANCEBKE_03867	JFBKJDKP_03854	CFNAKKIB_03429	LOLFLMBH_02611	FKBCLEAI_02613	PEOEKBMJ_03558
fabD		Malonyl CoA-acyl carrier protein transacylase	17	17	1	1	1110				929	929	929	GDHFCLIG_00384	DCOEAKDN_03023	CAHLJNJH_00384	IEJFIBJM_01156	FDNFLFOA_01122	KNLHNOFG_00388	KHBCPPAM_00386	PMKPIPAH_01658	CIFCONAO_00129	OFPFBJIB_01152	JLFACLEC_00385	HANCEBKE_00385	JFBKJDKP_00382	CFNAKKIB_00904	LOLFLMBH_00384	FKBCLEAI_00589	PEOEKBMJ_00384
yhaH		Inner membrane protein YhaH	17	17	1	2	158				365	365	365	GDHFCLIG_01709	DCOEAKDN_02428	CAHLJNJH_01403	IEJFIBJM_01958	FDNFLFOA_00114	KNLHNOFG_01668	KHBCPPAM_00815	PMKPIPAH_00679	CIFCONAO_02446	OFPFBJIB_01954	JLFACLEC_03378	HANCEBKE_01390	JFBKJDKP_01689	CFNAKKIB_01445	LOLFLMBH_01131	FKBCLEAI_01130	PEOEKBMJ_01952
uvrA		UvrABC system protein A	17	17	1	4	59				2825	2825	2825	GDHFCLIG_03472	DCOEAKDN_02032	CAHLJNJH_03531	IEJFIBJM_03681	FDNFLFOA_03372	KNLHNOFG_03834	KHBCPPAM_02451	PMKPIPAH_04315	CIFCONAO_04252	OFPFBJIB_03867	JLFACLEC_03708	HANCEBKE_03856	JFBKJDKP_03865	CFNAKKIB_03440	LOLFLMBH_02622	FKBCLEAI_02624	PEOEKBMJ_03569
pagP		Lipid A palmitoyltransferase PagP	17	17	1	3	112				572	572	572	GDHFCLIG_01978	DCOEAKDN_00659	CAHLJNJH_01934	IEJFIBJM_02227	FDNFLFOA_03474	KNLHNOFG_02433	KHBCPPAM_02113	PMKPIPAH_01401	CIFCONAO_01400	OFPFBJIB_02458	JLFACLEC_01885	HANCEBKE_02222	JFBKJDKP_02218	CFNAKKIB_02209	LOLFLMBH_02456	FKBCLEAI_02455	PEOEKBMJ_02455
fetA		putative iron export ATP-binding protein FetA	17	17	1	3	430				677	677	677	GDHFCLIG_02095	DCOEAKDN_00776	CAHLJNJH_02051	IEJFIBJM_02344	FDNFLFOA_01577	KNLHNOFG_02316	KHBCPPAM_01996	PMKPIPAH_01284	CIFCONAO_01517	OFPFBJIB_02341	JLFACLEC_01768	HANCEBKE_02339	JFBKJDKP_02335	CFNAKKIB_02092	LOLFLMBH_02339	FKBCLEAI_02338	PEOEKBMJ_02338
group_2120		hypothetical protein	17	17	1	1	734				227	227	227	GDHFCLIG_00010	DCOEAKDN_03457	CAHLJNJH_00011	IEJFIBJM_01530	FDNFLFOA_01497	KNLHNOFG_00011	KHBCPPAM_03713	PMKPIPAH_03536	CIFCONAO_02119	OFPFBJIB_01526	JLFACLEC_00011	HANCEBKE_00011	JFBKJDKP_00009	CFNAKKIB_01277	LOLFLMBH_00011	FKBCLEAI_00962	PEOEKBMJ_00011
lsrR		Transcriptional regulator LsrR	17	17	1	8	62				959	959	959	GDHFCLIG_03610	DCOEAKDN_02293	CAHLJNJH_03709	IEJFIBJM_03861	FDNFLFOA_03670	KNLHNOFG_03950	KHBCPPAM_03620	PMKPIPAH_03301	CIFCONAO_03927	OFPFBJIB_04022	JLFACLEC_03865	HANCEBKE_03994	JFBKJDKP_04043	CFNAKKIB_03596	LOLFLMBH_03670	FKBCLEAI_03926	PEOEKBMJ_03746
group_2122		hypothetical protein	17	17	1	6	170				1226	1226	1226	GDHFCLIG_04155	DCOEAKDN_03585	CAHLJNJH_03169	IEJFIBJM_04146	FDNFLFOA_04083	KNLHNOFG_03256	KHBCPPAM_04039	PMKPIPAH_02429	CIFCONAO_03061	OFPFBJIB_03506	JLFACLEC_03153	HANCEBKE_03383	JFBKJDKP_03115	CFNAKKIB_03182	LOLFLMBH_04104	FKBCLEAI_03638	PEOEKBMJ_04147
group_2123		hypothetical protein	17	17	1	6	156				230	230	230	GDHFCLIG_04141	DCOEAKDN_03571	CAHLJNJH_03183	IEJFIBJM_04160	FDNFLFOA_04069	KNLHNOFG_03270	KHBCPPAM_04053	PMKPIPAH_02443	CIFCONAO_03075	OFPFBJIB_03520	JLFACLEC_03167	HANCEBKE_03369	JFBKJDKP_03101	CFNAKKIB_03168	LOLFLMBH_04090	FKBCLEAI_03624	PEOEKBMJ_04161
group_2124		hypothetical protein	17	17	1	1	324				269	269	269	GDHFCLIG_01219	DCOEAKDN_03673	CAHLJNJH_01218	IEJFIBJM_00322	FDNFLFOA_02675	KNLHNOFG_01221	KHBCPPAM_01524	PMKPIPAH_00243	CIFCONAO_00963	OFPFBJIB_00319	JLFACLEC_01217	HANCEBKE_01790	JFBKJDKP_01212	CFNAKKIB_00073	LOLFLMBH_01790	FKBCLEAI_01866	PEOEKBMJ_01214
moeA		Molybdopterin molybdenumtransferase	17	17	1	1	84				1235	1235	1235	GDHFCLIG_03737	DCOEAKDN_01650	CAHLJNJH_03851	IEJFIBJM_00081	FDNFLFOA_02147	KNLHNOFG_01463	KHBCPPAM_01282	PMKPIPAH_00484	CIFCONAO_01204	OFPFBJIB_00079	JLFACLEC_01458	HANCEBKE_02031	JFBKJDKP_01452	CFNAKKIB_03758	LOLFLMBH_02030	FKBCLEAI_01626	PEOEKBMJ_01455
group_2126		hypothetical protein	17	17	1	2	14				143	143	143	GDHFCLIG_01854	DCOEAKDN_04221	CAHLJNJH_04292	IEJFIBJM_02103	FDNFLFOA_04466	KNLHNOFG_01522	KHBCPPAM_00669	PMKPIPAH_04189	CIFCONAO_02592	OFPFBJIB_02099	JLFACLEC_04414	HANCEBKE_01535	JFBKJDKP_01544	CFNAKKIB_01299	LOLFLMBH_00985	FKBCLEAI_00985	PEOEKBMJ_02098
srmB_1		ATP-dependent RNA helicase SrmB	17	17	1	7	177				2474	2474	2474	GDHFCLIG_03154	DCOEAKDN_01334	CAHLJNJH_02992	IEJFIBJM_03329	FDNFLFOA_03054	KNLHNOFG_02892	KHBCPPAM_02567	PMKPIPAH_02065	CIFCONAO_02885	OFPFBJIB_03330	JLFACLEC_02976	HANCEBKE_02917	JFBKJDKP_03749	CFNAKKIB_02903	LOLFLMBH_03384	FKBCLEAI_03359	PEOEKBMJ_03284
ybcI		Inner membrane protein YbcI	17	17	1	3	190				545	545	545	GDHFCLIG_02057	DCOEAKDN_00738	CAHLJNJH_02013	IEJFIBJM_02306	FDNFLFOA_01539	KNLHNOFG_02354	KHBCPPAM_02034	PMKPIPAH_01322	CIFCONAO_01479	OFPFBJIB_02379	JLFACLEC_01806	HANCEBKE_02301	JFBKJDKP_02297	CFNAKKIB_02130	LOLFLMBH_02377	FKBCLEAI_02376	PEOEKBMJ_02376
fabF		3-oxoacyl-[acyl-carrier-protein] synthase 2	17	17	1	1	1113				1241	1241	1241	GDHFCLIG_00387	DCOEAKDN_03026	CAHLJNJH_00387	IEJFIBJM_01153	FDNFLFOA_01119	KNLHNOFG_00391	KHBCPPAM_00383	PMKPIPAH_01655	CIFCONAO_00132	OFPFBJIB_01149	JLFACLEC_00388	HANCEBKE_00388	JFBKJDKP_00385	CFNAKKIB_00901	LOLFLMBH_00387	FKBCLEAI_00586	PEOEKBMJ_00387
garL		5-keto-4-deoxy-D-glucarate aldolase	17	17	1	2	144				770	770	770	GDHFCLIG_01723	DCOEAKDN_02414	CAHLJNJH_01389	IEJFIBJM_01972	FDNFLFOA_00100	KNLHNOFG_01654	KHBCPPAM_00801	PMKPIPAH_00665	CIFCONAO_02460	OFPFBJIB_01968	JLFACLEC_03392	HANCEBKE_01404	JFBKJDKP_01675	CFNAKKIB_01431	LOLFLMBH_01117	FKBCLEAI_01116	PEOEKBMJ_01966
gshB		Glutathione synthetase	17	17	1	2	299				947	947	947	GDHFCLIG_01568	DCOEAKDN_01455	CAHLJNJH_01544	IEJFIBJM_01817	FDNFLFOA_00255	KNLHNOFG_01809	KHBCPPAM_00956	PMKPIPAH_00820	CIFCONAO_03649	OFPFBJIB_01813	JLFACLEC_02276	HANCEBKE_01249	JFBKJDKP_01830	CFNAKKIB_01586	LOLFLMBH_01272	FKBCLEAI_01271	PEOEKBMJ_01811
hycD		Formate hydrogenlyase subunit 4	17	17	1	2	425				923	923	923	GDHFCLIG_01319	DCOEAKDN_03155	CAHLJNJH_01793	IEJFIBJM_01568	FDNFLFOA_00504	KNLHNOFG_02058	KHBCPPAM_01206	PMKPIPAH_03054	CIFCONAO_03513	OFPFBJIB_01564	JLFACLEC_02027	HANCEBKE_01000	JFBKJDKP_02079	CFNAKKIB_01835	LOLFLMBH_01521	FKBCLEAI_01520	PEOEKBMJ_01562
recG		ATP-dependent DNA helicase RecG	17	17	1	5	109				2081	2081	2081	GDHFCLIG_02669	DCOEAKDN_02573	CAHLJNJH_02345	IEJFIBJM_02918	FDNFLFOA_03795	KNLHNOFG_03464	KHBCPPAM_03174	PMKPIPAH_03740	CIFCONAO_02045	OFPFBJIB_02919	JLFACLEC_04002	HANCEBKE_03535	JFBKJDKP_02628	CFNAKKIB_03877	LOLFLMBH_03817	FKBCLEAI_04041	PEOEKBMJ_03871
gntP		High-affinity gluconate transporter	17	17	1	6	138				1268	1268	1268	GDHFCLIG_04123	DCOEAKDN_03553	CAHLJNJH_03201	IEJFIBJM_04178	FDNFLFOA_04051	KNLHNOFG_03288	KHBCPPAM_04071	PMKPIPAH_02461	CIFCONAO_03093	OFPFBJIB_03538	JLFACLEC_03185	HANCEBKE_03351	JFBKJDKP_03083	CFNAKKIB_03150	LOLFLMBH_04072	FKBCLEAI_03606	PEOEKBMJ_04179
ptsH		Phosphocarrier protein HPr	17	17	1	6	198				257	257	257	GDHFCLIG_04183	DCOEAKDN_04565	CAHLJNJH_03141	IEJFIBJM_04118	FDNFLFOA_04111	KNLHNOFG_03228	KHBCPPAM_04011	PMKPIPAH_02401	CIFCONAO_03033	OFPFBJIB_03478	JLFACLEC_03125	HANCEBKE_03411	JFBKJDKP_03143	CFNAKKIB_03210	LOLFLMBH_04132	FKBCLEAI_03666	PEOEKBMJ_04119
yddG		Methyl viologen resistance protein YddG	17	17	1	1	1488				881	881	881	GDHFCLIG_00764	DCOEAKDN_00240	CAHLJNJH_00764	IEJFIBJM_00777	FDNFLFOA_00863	KNLHNOFG_00767	KHBCPPAM_00007	PMKPIPAH_01162	CIFCONAO_00508	OFPFBJIB_00774	JLFACLEC_00762	HANCEBKE_00762	JFBKJDKP_00758	CFNAKKIB_00528	LOLFLMBH_00760	FKBCLEAI_00213	PEOEKBMJ_00760
group_2137		hypothetical protein	17	17	1	1	1266				191	191	191	GDHFCLIG_00542	DCOEAKDN_00462	CAHLJNJH_00542	IEJFIBJM_00999	FDNFLFOA_00641	KNLHNOFG_00545	KHBCPPAM_00229	PMKPIPAH_00940	CIFCONAO_00286	OFPFBJIB_00995	JLFACLEC_00542	HANCEBKE_00542	JFBKJDKP_00538	CFNAKKIB_00748	LOLFLMBH_00540	FKBCLEAI_00433	PEOEKBMJ_00540
fdhD		Sulfurtransferase FdhD	17	17	1	8	118				836	836	836	GDHFCLIG_03574	DCOEAKDN_02329	CAHLJNJH_03673	IEJFIBJM_03825	FDNFLFOA_03634	KNLHNOFG_03986	KHBCPPAM_03656	PMKPIPAH_03337	CIFCONAO_03963	OFPFBJIB_04058	JLFACLEC_03901	HANCEBKE_03958	JFBKJDKP_04007	CFNAKKIB_03632	LOLFLMBH_03706	FKBCLEAI_03890	PEOEKBMJ_03710
fepD		Ferric enterobactin transport system permease protein FepD	17	17	1	3	148				1007	1007	1007	GDHFCLIG_02014	DCOEAKDN_00695	CAHLJNJH_01970	IEJFIBJM_02263	FDNFLFOA_03438	KNLHNOFG_02397	KHBCPPAM_02077	PMKPIPAH_01365	CIFCONAO_01436	OFPFBJIB_02422	JLFACLEC_01849	HANCEBKE_02258	JFBKJDKP_02254	CFNAKKIB_02173	LOLFLMBH_02420	FKBCLEAI_02419	PEOEKBMJ_02419
group_2140		hypothetical protein	17	17	1	8	30				1124	1124	1124	GDHFCLIG_03642	DCOEAKDN_02261	CAHLJNJH_03741	IEJFIBJM_03893	FDNFLFOA_03702	KNLHNOFG_03918	KHBCPPAM_03588	PMKPIPAH_03269	CIFCONAO_03895	OFPFBJIB_03990	JLFACLEC_03833	HANCEBKE_04026	JFBKJDKP_04075	CFNAKKIB_03564	LOLFLMBH_03638	FKBCLEAI_03958	PEOEKBMJ_03778
group_2141		hypothetical protein	17	17	1	1	1333				992	992	992	GDHFCLIG_00607	DCOEAKDN_00397	CAHLJNJH_00607	IEJFIBJM_00934	FDNFLFOA_00706	KNLHNOFG_00610	KHBCPPAM_00164	PMKPIPAH_01005	CIFCONAO_00351	OFPFBJIB_00929	JLFACLEC_00607	HANCEBKE_00607	JFBKJDKP_00603	CFNAKKIB_00683	LOLFLMBH_00605	FKBCLEAI_00368	PEOEKBMJ_00605
lysS		Lysine--tRNA ligase	17	17	1	2	354				1517	1517	1517	GDHFCLIG_01513	DCOEAKDN_01510	CAHLJNJH_01599	IEJFIBJM_01762	FDNFLFOA_00310	KNLHNOFG_01864	KHBCPPAM_01011	PMKPIPAH_00875	CIFCONAO_03594	OFPFBJIB_01758	JLFACLEC_02221	HANCEBKE_01194	JFBKJDKP_01885	CFNAKKIB_01641	LOLFLMBH_01327	FKBCLEAI_01326	PEOEKBMJ_01756
dsbB_1		Disulfide bond formation protein B	17	17	1	1	520				530	530	530	GDHFCLIG_01025	DCOEAKDN_03346	CAHLJNJH_01025	IEJFIBJM_00516	FDNFLFOA_02869	KNLHNOFG_01028	KHBCPPAM_01718	PMKPIPAH_00049	CIFCONAO_00769	OFPFBJIB_00513	JLFACLEC_01023	HANCEBKE_01597	JFBKJDKP_01019	CFNAKKIB_00267	LOLFLMBH_01597	FKBCLEAI_02060	PEOEKBMJ_01021
group_2144		D-galactonate dehydratase family member	17	17	1	1	1536				1253	1253	1253	GDHFCLIG_00812	DCOEAKDN_00192	CAHLJNJH_00812	IEJFIBJM_00729	FDNFLFOA_00911	KNLHNOFG_00815	KHBCPPAM_02867	PMKPIPAH_01210	CIFCONAO_00556	OFPFBJIB_00726	JLFACLEC_00810	HANCEBKE_00810	JFBKJDKP_00806	CFNAKKIB_00480	LOLFLMBH_00808	FKBCLEAI_00165	PEOEKBMJ_00808
clpA		ATP-dependent Clp protease ATP-binding subunit ClpA	17	17	1	1	148				2276	2276	2276	GDHFCLIG_03673	DCOEAKDN_01714	CAHLJNJH_03915	IEJFIBJM_00145	FDNFLFOA_02211	KNLHNOFG_01399	KHBCPPAM_01346	PMKPIPAH_00420	CIFCONAO_01140	OFPFBJIB_00143	JLFACLEC_01394	HANCEBKE_01967	JFBKJDKP_01388	CFNAKKIB_03822	LOLFLMBH_01966	FKBCLEAI_01690	PEOEKBMJ_01391
group_2146		putative tRNA/rRNA methyltransferase	17	17	1	4	389				686	686	686	GDHFCLIG_02787	DCOEAKDN_02142	CAHLJNJH_02697	IEJFIBJM_03213	FDNFLFOA_02442	KNLHNOFG_02599	KHBCPPAM_03504	PMKPIPAH_03185	CIFCONAO_03811	OFPFBJIB_03214	JLFACLEC_02860	HANCEBKE_02623	JFBKJDKP_03559	CFNAKKIB_02554	LOLFLMBH_02949	FKBCLEAI_02951	PEOEKBMJ_02916
aat		Leucyl/phenylalanyl-tRNA--protein transferase	17	17	1	1	155				704	704	704	GDHFCLIG_03916	DCOEAKDN_01721	CAHLJNJH_04014	IEJFIBJM_00152	FDNFLFOA_02218	KNLHNOFG_01392	KHBCPPAM_01353	PMKPIPAH_00413	CIFCONAO_01133	OFPFBJIB_00150	JLFACLEC_01387	HANCEBKE_01960	JFBKJDKP_01381	CFNAKKIB_03945	LOLFLMBH_01959	FKBCLEAI_01697	PEOEKBMJ_01384
fdhF_2		Formate dehydrogenase H	17	17	1	4	91				419	419	419	GDHFCLIG_03441	DCOEAKDN_02001	CAHLJNJH_03562	IEJFIBJM_03713	FDNFLFOA_03341	KNLHNOFG_03803	KHBCPPAM_02420	PMKPIPAH_01814	CIFCONAO_02795	OFPFBJIB_03898	JLFACLEC_03739	HANCEBKE_03825	JFBKJDKP_03896	CFNAKKIB_03471	LOLFLMBH_02653	FKBCLEAI_02655	PEOEKBMJ_03600
kdgM_2		Oligogalacturonate-specific porin KdgM	17	17	1	8	133				671	671	671	GDHFCLIG_03589	DCOEAKDN_02314	CAHLJNJH_03688	IEJFIBJM_03840	FDNFLFOA_03649	KNLHNOFG_03971	KHBCPPAM_03641	PMKPIPAH_03322	CIFCONAO_03948	OFPFBJIB_04043	JLFACLEC_03886	HANCEBKE_03973	JFBKJDKP_04022	CFNAKKIB_03617	LOLFLMBH_03691	FKBCLEAI_03905	PEOEKBMJ_03725
trmL		tRNA (cytidine(34)-2'-O)-methyltransferase	17	17	1	5	158				473	473	473	GDHFCLIG_02620	DCOEAKDN_02622	CAHLJNJH_02394	IEJFIBJM_02869	FDNFLFOA_03844	KNLHNOFG_03513	KHBCPPAM_03125	PMKPIPAH_03960	CIFCONAO_01996	OFPFBJIB_02870	JLFACLEC_03953	HANCEBKE_03486	JFBKJDKP_02677	CFNAKKIB_03828	LOLFLMBH_03866	FKBCLEAI_03992	PEOEKBMJ_03920
group_2151		tRNA-Arg(ccg)	17	17	1	10	65				76	76	76	GDHFCLIG_04229	DCOEAKDN_03421	CAHLJNJH_04140	IEJFIBJM_04357	FDNFLFOA_04157	KNLHNOFG_04280	KHBCPPAM_04230	PMKPIPAH_04013	CIFCONAO_04131	OFPFBJIB_04227	JLFACLEC_04187	HANCEBKE_04197	JFBKJDKP_04226	CFNAKKIB_04183	LOLFLMBH_04199	FKBCLEAI_04226	PEOEKBMJ_04233
yiaB		Inner membrane protein YiaB	17	17	1	5	195				353	353	353	GDHFCLIG_02584	DCOEAKDN_00938	CAHLJNJH_02430	IEJFIBJM_02833	FDNFLFOA_01840	KNLHNOFG_03549	KHBCPPAM_03089	PMKPIPAH_03924	CIFCONAO_01960	OFPFBJIB_02834	JLFACLEC_02595	HANCEBKE_03450	JFBKJDKP_02713	CFNAKKIB_04308	LOLFLMBH_03036	FKBCLEAI_03265	PEOEKBMJ_02602
rcsD		Phosphotransferase RcsD	17	17	1	6	367				2669	2669	2669	GDHFCLIG_03230	DCOEAKDN_01924	CAHLJNJH_03462	IEJFIBJM_03612	FDNFLFOA_03263	KNLHNOFG_03591	KHBCPPAM_03252	PMKPIPAH_02588	CIFCONAO_03220	OFPFBJIB_03665	JLFACLEC_03639	HANCEBKE_03746	JFBKJDKP_03312	CFNAKKIB_03238	LOLFLMBH_03460	FKBCLEAI_03694	PEOEKBMJ_03500
ftnA_2		Bacterial non-heme ferritin	17	17	1	1	365				497	497	497	GDHFCLIG_01178	DCOEAKDN_03714	CAHLJNJH_01177	IEJFIBJM_00363	FDNFLFOA_02716	KNLHNOFG_01180	KHBCPPAM_01565	PMKPIPAH_00202	CIFCONAO_00922	OFPFBJIB_00360	JLFACLEC_01176	HANCEBKE_01749	JFBKJDKP_01171	CFNAKKIB_00114	LOLFLMBH_01749	FKBCLEAI_01907	PEOEKBMJ_01173
ail_2		Attachment invasion locus protein	17	17	1	2	362				536	536	536	GDHFCLIG_01504	DCOEAKDN_01519	CAHLJNJH_01608	IEJFIBJM_01753	FDNFLFOA_00319	KNLHNOFG_01873	KHBCPPAM_01020	PMKPIPAH_00884	CIFCONAO_03585	OFPFBJIB_01749	JLFACLEC_02212	HANCEBKE_01185	JFBKJDKP_01894	CFNAKKIB_01650	LOLFLMBH_01336	FKBCLEAI_01335	PEOEKBMJ_01747
group_2156		hypothetical protein	17	17	1	2	133			Hypothetical protein with no hits to refseq/uniprot/clusters/cdd/tigrfams/pfam overlapping another protein with hits	395	395	395	GDHFCLIG_01734	DCOEAKDN_02402	CAHLJNJH_01378	IEJFIBJM_01983	FDNFLFOA_00089	KNLHNOFG_01643	KHBCPPAM_00789	PMKPIPAH_00654	CIFCONAO_02471	OFPFBJIB_01979	JLFACLEC_03403	HANCEBKE_01415	JFBKJDKP_01664	CFNAKKIB_01420	LOLFLMBH_01106	FKBCLEAI_01105	PEOEKBMJ_01977
hpcB		3,4-dihydroxyphenylacetate 2,3-dioxygenase	17	17	1	1	258				851	851	851	GDHFCLIG_01286	DCOEAKDN_02775	CAHLJNJH_01285	IEJFIBJM_00254	FDNFLFOA_02321	KNLHNOFG_01289	KHBCPPAM_01456	PMKPIPAH_00310	CIFCONAO_01030	OFPFBJIB_00252	JLFACLEC_01284	HANCEBKE_01857	JFBKJDKP_01279	CFNAKKIB_00006	LOLFLMBH_01857	FKBCLEAI_01799	PEOEKBMJ_01281
glnQ_2		Glutamine transport ATP-binding protein GlnQ	17	17	1	1	65				722	722	722	GDHFCLIG_03757	DCOEAKDN_01631	CAHLJNJH_03832	IEJFIBJM_00062	FDNFLFOA_02128	KNLHNOFG_01483	KHBCPPAM_01263	PMKPIPAH_00504	CIFCONAO_01224	OFPFBJIB_00060	JLFACLEC_01478	HANCEBKE_02051	JFBKJDKP_01472	CFNAKKIB_03739	LOLFLMBH_02050	FKBCLEAI_01607	PEOEKBMJ_01475
qorB		Quinone oxidoreductase 2	17	17	1	4	205				848	848	848	GDHFCLIG_02970	DCOEAKDN_03768	CAHLJNJH_02882	IEJFIBJM_03030	FDNFLFOA_02625	KNLHNOFG_02782	KHBCPPAM_02307	PMKPIPAH_01927	CIFCONAO_02682	OFPFBJIB_03031	JLFACLEC_02677	HANCEBKE_02806	JFBKJDKP_03376	CFNAKKIB_02371	LOLFLMBH_02766	FKBCLEAI_02768	PEOEKBMJ_03099
group_2160		hypothetical protein	17	17	1	1	706				3920	3920	3920	GDHFCLIG_00839	DCOEAKDN_00165	CAHLJNJH_00839	IEJFIBJM_00702	FDNFLFOA_00938	KNLHNOFG_00842	KHBCPPAM_02840	PMKPIPAH_03388	CIFCONAO_00583	OFPFBJIB_00699	JLFACLEC_00837	HANCEBKE_00837	JFBKJDKP_00833	CFNAKKIB_00453	LOLFLMBH_00835	FKBCLEAI_00138	PEOEKBMJ_00835
sstT		Serine/threonine transporter SstT	17	17	1	2	167				1244	1244	1244	GDHFCLIG_01700	DCOEAKDN_02437	CAHLJNJH_01412	IEJFIBJM_01949	FDNFLFOA_00123	KNLHNOFG_01677	KHBCPPAM_00824	PMKPIPAH_00688	CIFCONAO_02437	OFPFBJIB_01945	JLFACLEC_03369	HANCEBKE_01381	JFBKJDKP_01698	CFNAKKIB_01454	LOLFLMBH_01140	FKBCLEAI_01139	PEOEKBMJ_01943
mggB_2		Mannosylglucosyl-3-phosphoglycerate phosphatase	17	17	1	4	430				1562	1562	1562	GDHFCLIG_02753	DCOEAKDN_02108	CAHLJNJH_02663	IEJFIBJM_03247	FDNFLFOA_02408	KNLHNOFG_02565	KHBCPPAM_03538	PMKPIPAH_03219	CIFCONAO_03845	OFPFBJIB_03248	JLFACLEC_02894	HANCEBKE_02589	JFBKJDKP_03593	CFNAKKIB_02588	LOLFLMBH_02983	FKBCLEAI_02985	PEOEKBMJ_02882
cysE_2		Serine acetyltransferase	17	17	1	5	154				821	821	821	GDHFCLIG_02624	DCOEAKDN_02618	CAHLJNJH_02390	IEJFIBJM_02873	FDNFLFOA_03840	KNLHNOFG_03509	KHBCPPAM_03129	PMKPIPAH_03964	CIFCONAO_02000	OFPFBJIB_02874	JLFACLEC_03957	HANCEBKE_03490	JFBKJDKP_02673	CFNAKKIB_03832	LOLFLMBH_03862	FKBCLEAI_03996	PEOEKBMJ_03916
rob_2		Right origin-binding protein	17	17	1	4	375				869	869	869	GDHFCLIG_02801	DCOEAKDN_02156	CAHLJNJH_02711	IEJFIBJM_03199	FDNFLFOA_02456	KNLHNOFG_02613	KHBCPPAM_03490	PMKPIPAH_03171	CIFCONAO_03797	OFPFBJIB_03200	JLFACLEC_02846	HANCEBKE_02637	JFBKJDKP_03545	CFNAKKIB_02540	LOLFLMBH_02935	FKBCLEAI_02937	PEOEKBMJ_02930
group_2165		hypothetical protein	17	17	1	5	72				452	452	452	GDHFCLIG_02706	DCOEAKDN_02536	CAHLJNJH_02308	IEJFIBJM_02955	FDNFLFOA_03758	KNLHNOFG_03427	KHBCPPAM_03211	PMKPIPAH_03777	CIFCONAO_02082	OFPFBJIB_02956	JLFACLEC_04039	HANCEBKE_03572	JFBKJDKP_02591	CFNAKKIB_03914	LOLFLMBH_03780	FKBCLEAI_04078	PEOEKBMJ_03834
group_2166		hypothetical protein	17	17	1	5	393				221	221	221	GDHFCLIG_02386	DCOEAKDN_01136	CAHLJNJH_02627	IEJFIBJM_02635	FDNFLFOA_02037	KNLHNOFG_03200	KHBCPPAM_04516	PMKPIPAH_02216	CIFCONAO_01762	OFPFBJIB_02635	JLFACLEC_02397	HANCEBKE_03067	JFBKJDKP_02910	CFNAKKIB_02670	LOLFLMBH_03234	FKBCLEAI_03067	PEOEKBMJ_02800
rpsL		30S ribosomal protein S12	17	17	1	5	405				374	374	374	GDHFCLIG_02374	DCOEAKDN_01148	CAHLJNJH_02639	IEJFIBJM_02623	FDNFLFOA_02049	KNLHNOFG_03212	KHBCPPAM_04528	PMKPIPAH_02204	CIFCONAO_01750	OFPFBJIB_02623	JLFACLEC_02385	HANCEBKE_03055	JFBKJDKP_02922	CFNAKKIB_02658	LOLFLMBH_03246	FKBCLEAI_03055	PEOEKBMJ_02812
mlrA_1		HTH-type transcriptional regulator MlrA	17	17	1	1	1311				728	728	728	GDHFCLIG_00585	DCOEAKDN_00419	CAHLJNJH_00585	IEJFIBJM_00956	FDNFLFOA_00684	KNLHNOFG_00588	KHBCPPAM_00186	PMKPIPAH_00983	CIFCONAO_00329	OFPFBJIB_00951	JLFACLEC_00585	HANCEBKE_00585	JFBKJDKP_00581	CFNAKKIB_00705	LOLFLMBH_00583	FKBCLEAI_00390	PEOEKBMJ_00583
mutS		DNA mismatch repair protein MutS	17	17	1	2	482				2567	2567	2567	GDHFCLIG_01376	DCOEAKDN_03098	CAHLJNJH_01736	IEJFIBJM_01625	FDNFLFOA_00447	KNLHNOFG_02001	KHBCPPAM_01149	PMKPIPAH_02997	CIFCONAO_03456	OFPFBJIB_01621	JLFACLEC_02084	HANCEBKE_01057	JFBKJDKP_02022	CFNAKKIB_01778	LOLFLMBH_01464	FKBCLEAI_01463	PEOEKBMJ_01619
group_2170		hypothetical protein	17	17	1	1	981				881	881	881	GDHFCLIG_00256	DCOEAKDN_02854	CAHLJNJH_00257	IEJFIBJM_01284	FDNFLFOA_01251	KNLHNOFG_00258	KHBCPPAM_00514	PMKPIPAH_01787	CIFCONAO_00001	OFPFBJIB_01280	JLFACLEC_00257	HANCEBKE_00258	JFBKJDKP_00255	CFNAKKIB_01031	LOLFLMBH_00257	FKBCLEAI_00716	PEOEKBMJ_00257
garK_2		Glycerate 2-kinase	17	17	1	2	539				1142	1142	1142	GDHFCLIG_01432	DCOEAKDN_01591	CAHLJNJH_01680	IEJFIBJM_01681	FDNFLFOA_00391	KNLHNOFG_01945	KHBCPPAM_01092	PMKPIPAH_02941	CIFCONAO_03400	OFPFBJIB_01677	JLFACLEC_02140	HANCEBKE_01113	JFBKJDKP_01966	CFNAKKIB_01722	LOLFLMBH_01408	FKBCLEAI_01407	PEOEKBMJ_01675
narJ		Nitrate reductase molybdenum cofactor assembly chaperone NarJ	17	17	1	1	566				710	710	710	GDHFCLIG_00979	DCOEAKDN_00025	CAHLJNJH_00979	IEJFIBJM_00562	FDNFLFOA_02915	KNLHNOFG_00982	KHBCPPAM_01764	PMKPIPAH_00003	CIFCONAO_00723	OFPFBJIB_00559	JLFACLEC_00977	HANCEBKE_01551	JFBKJDKP_00973	CFNAKKIB_00313	LOLFLMBH_01551	FKBCLEAI_02106	PEOEKBMJ_00975
group_2173		hypothetical protein	17	17	1	1	1309				212	212	212	GDHFCLIG_00583	DCOEAKDN_00421	CAHLJNJH_00583	IEJFIBJM_00958	FDNFLFOA_00682	KNLHNOFG_00586	KHBCPPAM_00188	PMKPIPAH_00981	CIFCONAO_00327	OFPFBJIB_00953	JLFACLEC_00583	HANCEBKE_00583	JFBKJDKP_00579	CFNAKKIB_00707	LOLFLMBH_00581	FKBCLEAI_00392	PEOEKBMJ_00581
entA		2,3-dihydro-2,3-dihydroxybenzoate dehydrogenase	17	17	1	3	142				755	755	755	GDHFCLIG_02008	DCOEAKDN_00689	CAHLJNJH_01964	IEJFIBJM_02257	FDNFLFOA_03444	KNLHNOFG_02403	KHBCPPAM_02083	PMKPIPAH_01371	CIFCONAO_01430	OFPFBJIB_02428	JLFACLEC_01855	HANCEBKE_02252	JFBKJDKP_02248	CFNAKKIB_02179	LOLFLMBH_02426	FKBCLEAI_02425	PEOEKBMJ_02425
group_2175		hypothetical protein	17	17	1	2	74				632	632	632	GDHFCLIG_01795	DCOEAKDN_03958	CAHLJNJH_01317	IEJFIBJM_02044	FDNFLFOA_00027	KNLHNOFG_01581	KHBCPPAM_00728	PMKPIPAH_00593	CIFCONAO_02533	OFPFBJIB_02040	JLFACLEC_03464	HANCEBKE_01476	JFBKJDKP_01603	CFNAKKIB_01358	LOLFLMBH_01044	FKBCLEAI_01044	PEOEKBMJ_02039
adiC		Arginine/agmatine antiporter	17	17	1	4	101				1337	1337	1337	GDHFCLIG_03431	DCOEAKDN_01991	CAHLJNJH_03572	IEJFIBJM_03723	FDNFLFOA_03331	KNLHNOFG_03793	KHBCPPAM_02410	PMKPIPAH_01824	CIFCONAO_02785	OFPFBJIB_03908	JLFACLEC_03749	HANCEBKE_03815	JFBKJDKP_03906	CFNAKKIB_03481	LOLFLMBH_02663	FKBCLEAI_02665	PEOEKBMJ_03610
sucC		Succinate--CoA ligase [ADP-forming] subunit beta	17	17	1	3	21				1166	1166	1166	GDHFCLIG_01881	DCOEAKDN_04421	CAHLJNJH_01837	IEJFIBJM_02130	FDNFLFOA_03571	KNLHNOFG_02530	KHBCPPAM_02210	PMKPIPAH_01498	CIFCONAO_01303	OFPFBJIB_02555	JLFACLEC_01982	HANCEBKE_02125	JFBKJDKP_02121	CFNAKKIB_02306	LOLFLMBH_02553	FKBCLEAI_02552	PEOEKBMJ_02552
group_2178		Aminodeoxyfutalosine deaminase	17	17	1	1	1384				1001	1001	1001	GDHFCLIG_00660	DCOEAKDN_00344	CAHLJNJH_00660	IEJFIBJM_00881	FDNFLFOA_00759	KNLHNOFG_00663	KHBCPPAM_00111	PMKPIPAH_01058	CIFCONAO_00404	OFPFBJIB_00877	JLFACLEC_00659	HANCEBKE_00659	JFBKJDKP_00655	CFNAKKIB_00631	LOLFLMBH_00657	FKBCLEAI_00316	PEOEKBMJ_00657
group_2179		hypothetical protein	17	17	1	1	1024				1730	1730	1730	GDHFCLIG_00298	DCOEAKDN_04440	CAHLJNJH_00298	IEJFIBJM_01243	FDNFLFOA_01209	KNLHNOFG_00301	KHBCPPAM_00473	PMKPIPAH_01745	CIFCONAO_00043	OFPFBJIB_01238	JLFACLEC_00299	HANCEBKE_00299	JFBKJDKP_00296	CFNAKKIB_00990	LOLFLMBH_00298	FKBCLEAI_00675	PEOEKBMJ_00298
group_2180		hypothetical protein	17	17	1	1	717				344	344	344	GDHFCLIG_00828	DCOEAKDN_00176	CAHLJNJH_00828	IEJFIBJM_00713	FDNFLFOA_00927	KNLHNOFG_00831	KHBCPPAM_02851	PMKPIPAH_01226	CIFCONAO_00572	OFPFBJIB_00710	JLFACLEC_00826	HANCEBKE_00826	JFBKJDKP_00822	CFNAKKIB_00464	LOLFLMBH_00824	FKBCLEAI_00149	PEOEKBMJ_00824
group_2181		hypothetical protein	17	17	1	5	57				1061	1061	1061	GDHFCLIG_02721	DCOEAKDN_02521	CAHLJNJH_02293	IEJFIBJM_02970	FDNFLFOA_03743	KNLHNOFG_03412	KHBCPPAM_03226	PMKPIPAH_03792	CIFCONAO_02097	OFPFBJIB_02971	JLFACLEC_04054	HANCEBKE_03587	JFBKJDKP_02576	CFNAKKIB_03929	LOLFLMBH_03765	FKBCLEAI_04093	PEOEKBMJ_03819
casD		CRISPR system Cascade subunit CasD	17	17	1	2	514				746	746	746	GDHFCLIG_01407	DCOEAKDN_04502	CAHLJNJH_01705	IEJFIBJM_01656	FDNFLFOA_00416	KNLHNOFG_01970	KHBCPPAM_01117	PMKPIPAH_02966	CIFCONAO_03425	OFPFBJIB_01652	JLFACLEC_02115	HANCEBKE_01088	JFBKJDKP_01991	CFNAKKIB_01747	LOLFLMBH_01433	FKBCLEAI_01432	PEOEKBMJ_01650
ulaB_2		Ascorbate-specific PTS system EIIB component	17	17	1	4	187				305	305	305	GDHFCLIG_02988	DCOEAKDN_03786	CAHLJNJH_02900	IEJFIBJM_03012	FDNFLFOA_02643	KNLHNOFG_02800	KHBCPPAM_02325	PMKPIPAH_01909	CIFCONAO_02700	OFPFBJIB_03013	JLFACLEC_02659	HANCEBKE_02824	JFBKJDKP_03358	CFNAKKIB_02353	LOLFLMBH_02748	FKBCLEAI_02750	PEOEKBMJ_03117
ulaA_1		Ascorbate-specific PTS system EIIC component	17	17	1	1	124				1343	1343	1343	GDHFCLIG_03697	DCOEAKDN_01690	CAHLJNJH_03891	IEJFIBJM_00121	FDNFLFOA_02187	KNLHNOFG_01423	KHBCPPAM_01322	PMKPIPAH_00444	CIFCONAO_01164	OFPFBJIB_00119	JLFACLEC_01418	HANCEBKE_01991	JFBKJDKP_01412	CFNAKKIB_03798	LOLFLMBH_01990	FKBCLEAI_01666	PEOEKBMJ_01415
yhbY		RNA-binding protein YhbY	17	17	1	2	102				332	332	332	GDHFCLIG_01767	DCOEAKDN_03929	CAHLJNJH_01345	IEJFIBJM_02016	FDNFLFOA_00056	KNLHNOFG_01610	KHBCPPAM_00756	PMKPIPAH_00621	CIFCONAO_02504	OFPFBJIB_02012	JLFACLEC_03436	HANCEBKE_01448	JFBKJDKP_01631	CFNAKKIB_01387	LOLFLMBH_01073	FKBCLEAI_01072	PEOEKBMJ_02010
group_2186		putative HTH-type transcriptional regulator	17	17	1	2	41				665	665	665	GDHFCLIG_01827	DCOEAKDN_04248	CAHLJNJH_04265	IEJFIBJM_02076	FDNFLFOA_04493	KNLHNOFG_01549	KHBCPPAM_00696	PMKPIPAH_04216	CIFCONAO_02565	OFPFBJIB_02072	JLFACLEC_04387	HANCEBKE_01508	JFBKJDKP_01571	CFNAKKIB_01326	LOLFLMBH_01012	FKBCLEAI_01012	PEOEKBMJ_02071
ypeA		Acetyltransferase YpeA	17	17	1	6	180				425	425	425	GDHFCLIG_04165	DCOEAKDN_03595	CAHLJNJH_03159	IEJFIBJM_04136	FDNFLFOA_04093	KNLHNOFG_03246	KHBCPPAM_04029	PMKPIPAH_02419	CIFCONAO_03051	OFPFBJIB_03496	JLFACLEC_03143	HANCEBKE_03393	JFBKJDKP_03125	CFNAKKIB_03192	LOLFLMBH_04114	FKBCLEAI_03648	PEOEKBMJ_04137
group_2188		hypothetical protein	17	17	1	1	290				293	293	293	GDHFCLIG_01254	DCOEAKDN_02807	CAHLJNJH_01253	IEJFIBJM_00286	FDNFLFOA_02353	KNLHNOFG_01257	KHBCPPAM_01488	PMKPIPAH_00278	CIFCONAO_00998	OFPFBJIB_00284	JLFACLEC_01252	HANCEBKE_01825	JFBKJDKP_01247	CFNAKKIB_00038	LOLFLMBH_01825	FKBCLEAI_01831	PEOEKBMJ_01249
ptsP		Phosphoenolpyruvate-dependent phosphotransferase system	17	17	1	2	391				2246	2246	2246	GDHFCLIG_01475	DCOEAKDN_01548	CAHLJNJH_01637	IEJFIBJM_01724	FDNFLFOA_00348	KNLHNOFG_01902	KHBCPPAM_01049	PMKPIPAH_00913	CIFCONAO_03556	OFPFBJIB_01720	JLFACLEC_02183	HANCEBKE_01156	JFBKJDKP_01923	CFNAKKIB_01679	LOLFLMBH_01365	FKBCLEAI_01364	PEOEKBMJ_01718
yjiE_1		HTH-type transcriptional regulator YjiE	17	17	1	4	307				908	908	908	GDHFCLIG_02869	DCOEAKDN_02224	CAHLJNJH_02781	IEJFIBJM_03131	FDNFLFOA_02524	KNLHNOFG_02681	KHBCPPAM_03420	PMKPIPAH_03101	CIFCONAO_03727	OFPFBJIB_03132	JLFACLEC_02778	HANCEBKE_02705	JFBKJDKP_03477	CFNAKKIB_02472	LOLFLMBH_02867	FKBCLEAI_02869	PEOEKBMJ_02998
group_2191		putative signaling protein	17	17	1	2	9				2099	2099	2099	GDHFCLIG_01859	DCOEAKDN_04216	CAHLJNJH_04297	IEJFIBJM_02108	FDNFLFOA_04461	KNLHNOFG_01517	KHBCPPAM_00664	PMKPIPAH_04184	CIFCONAO_02597	OFPFBJIB_02104	JLFACLEC_04419	HANCEBKE_01540	JFBKJDKP_01539	CFNAKKIB_01294	LOLFLMBH_00980	FKBCLEAI_00980	PEOEKBMJ_02103
siaQ		Sialic acid TRAP transporter small permease protein SiaQ	17	17	1	2	222				482	482	482	GDHFCLIG_01645	DCOEAKDN_02492	CAHLJNJH_01467	IEJFIBJM_01894	FDNFLFOA_00178	KNLHNOFG_01732	KHBCPPAM_00879	PMKPIPAH_00743	CIFCONAO_02382	OFPFBJIB_01890	JLFACLEC_03314	HANCEBKE_01326	JFBKJDKP_01753	CFNAKKIB_01509	LOLFLMBH_01195	FKBCLEAI_01194	PEOEKBMJ_01888
msrA		Peptide methionine sulfoxide reductase MsrA	17	17	1	4	212				638	638	638	GDHFCLIG_02963	DCOEAKDN_03761	CAHLJNJH_02875	IEJFIBJM_03037	FDNFLFOA_02618	KNLHNOFG_02775	KHBCPPAM_02300	PMKPIPAH_01934	CIFCONAO_02675	OFPFBJIB_03038	JLFACLEC_02684	HANCEBKE_02799	JFBKJDKP_03383	CFNAKKIB_02378	LOLFLMBH_02773	FKBCLEAI_02775	PEOEKBMJ_03092
znuB		High-affinity zinc uptake system membrane protein ZnuB	17	17	1	1	406				785	785	785	GDHFCLIG_01137	DCOEAKDN_04354	CAHLJNJH_01136	IEJFIBJM_00404	FDNFLFOA_02757	KNLHNOFG_01139	KHBCPPAM_01606	PMKPIPAH_00161	CIFCONAO_00881	OFPFBJIB_00401	JLFACLEC_01135	HANCEBKE_01708	JFBKJDKP_01130	CFNAKKIB_00155	LOLFLMBH_01708	FKBCLEAI_01948	PEOEKBMJ_01132
btuC		Vitamin B12 import system permease protein BtuC	17	17	1	1	1259				980	980	980	GDHFCLIG_00535	DCOEAKDN_00468	CAHLJNJH_00535	IEJFIBJM_01005	FDNFLFOA_00635	KNLHNOFG_00539	KHBCPPAM_00235	PMKPIPAH_00934	CIFCONAO_00280	OFPFBJIB_01001	JLFACLEC_00536	HANCEBKE_00536	JFBKJDKP_00532	CFNAKKIB_00754	LOLFLMBH_00534	FKBCLEAI_00439	PEOEKBMJ_00534
ydgT		Transcription modulator YdgT	17	17	1	1	1382				215	215	215	GDHFCLIG_00658	DCOEAKDN_00346	CAHLJNJH_00658	IEJFIBJM_00883	FDNFLFOA_00757	KNLHNOFG_00661	KHBCPPAM_00113	PMKPIPAH_01056	CIFCONAO_00402	OFPFBJIB_00879	JLFACLEC_00657	HANCEBKE_00657	JFBKJDKP_00653	CFNAKKIB_00633	LOLFLMBH_00655	FKBCLEAI_00318	PEOEKBMJ_00655
dinI_2		DNA damage-inducible protein I	17	17	1	1	1158				239	239	239	GDHFCLIG_00432	DCOEAKDN_00571	CAHLJNJH_00432	IEJFIBJM_01108	FDNFLFOA_00532	KNLHNOFG_00436	KHBCPPAM_00338	PMKPIPAH_01610	CIFCONAO_00177	OFPFBJIB_01104	JLFACLEC_00433	HANCEBKE_00433	JFBKJDKP_00430	CFNAKKIB_00856	LOLFLMBH_00432	FKBCLEAI_00541	PEOEKBMJ_00432
group_2198		hypothetical protein	17	17	1	1	1364				236	236	236	GDHFCLIG_00640	DCOEAKDN_00364	CAHLJNJH_00640	IEJFIBJM_00901	FDNFLFOA_00739	KNLHNOFG_00643	KHBCPPAM_00131	PMKPIPAH_01038	CIFCONAO_00384	OFPFBJIB_00897	JLFACLEC_00639	HANCEBKE_00639	JFBKJDKP_00635	CFNAKKIB_00651	LOLFLMBH_00637	FKBCLEAI_00336	PEOEKBMJ_00637
fliH		Flagellar assembly protein FliH	17	17	1	1	333				707	707	707	GDHFCLIG_01210	DCOEAKDN_03682	CAHLJNJH_01209	IEJFIBJM_00331	FDNFLFOA_02684	KNLHNOFG_01212	KHBCPPAM_01533	PMKPIPAH_00234	CIFCONAO_00954	OFPFBJIB_00328	JLFACLEC_01208	HANCEBKE_01781	JFBKJDKP_01203	CFNAKKIB_00082	LOLFLMBH_01781	FKBCLEAI_01875	PEOEKBMJ_01205
group_22		hypothetical protein	17	18	1.06	6	112				1478	5579	3445	GDHFCLIG_04009	DCOEAKDN_02716	CAHLJNJH_03225	IEJFIBJM_03928	FDNFLFOA_03937 FDNFLFOA_03938	KNLHNOFG_03312	KHBCPPAM_03822	PMKPIPAH_02485	CIFCONAO_03117	OFPFBJIB_03562	JLFACLEC_03208	HANCEBKE_03328	JFBKJDKP_03060	CFNAKKIB_03127	LOLFLMBH_03959	FKBCLEAI_03583	PEOEKBMJ_03929
soxS_1		Regulatory protein SoxS	17	17	1	1	1275				890	890	890	GDHFCLIG_00551	DCOEAKDN_00453	CAHLJNJH_00551	IEJFIBJM_00990	FDNFLFOA_00650	KNLHNOFG_00554	KHBCPPAM_00220	PMKPIPAH_00949	CIFCONAO_00295	OFPFBJIB_00986	JLFACLEC_00551	HANCEBKE_00551	JFBKJDKP_00547	CFNAKKIB_00739	LOLFLMBH_00549	FKBCLEAI_00424	PEOEKBMJ_00549
aphA		Class B acid phosphatase	17	17	1	4	54				713	713	713	GDHFCLIG_03477	DCOEAKDN_02037	CAHLJNJH_03526	IEJFIBJM_03676	FDNFLFOA_03377	KNLHNOFG_03839	KHBCPPAM_02456	PMKPIPAH_04310	CIFCONAO_04257	OFPFBJIB_03862	JLFACLEC_03703	HANCEBKE_03861	JFBKJDKP_03860	CFNAKKIB_03435	LOLFLMBH_02617	FKBCLEAI_02619	PEOEKBMJ_03564
chaA		Sodium-potassium/proton antiporter ChaA	17	17	1	1	557				1100	1100	1100	GDHFCLIG_00988	DCOEAKDN_00016	CAHLJNJH_00988	IEJFIBJM_00553	FDNFLFOA_02906	KNLHNOFG_00991	KHBCPPAM_01755	PMKPIPAH_00012	CIFCONAO_00732	OFPFBJIB_00550	JLFACLEC_00986	HANCEBKE_01560	JFBKJDKP_00982	CFNAKKIB_00304	LOLFLMBH_01560	FKBCLEAI_02097	PEOEKBMJ_00984
queC		7-cyano-7-deazaguanine synthase	17	17	1	3	384				695	695	695	GDHFCLIG_02141	DCOEAKDN_00822	CAHLJNJH_02097	IEJFIBJM_02390	FDNFLFOA_01623	KNLHNOFG_02270	KHBCPPAM_01950	PMKPIPAH_01238	CIFCONAO_01563	OFPFBJIB_02295	JLFACLEC_01722	HANCEBKE_02385	JFBKJDKP_02381	CFNAKKIB_02046	LOLFLMBH_02293	FKBCLEAI_02292	PEOEKBMJ_02292
prmB		50S ribosomal protein L3 glutamine methyltransferase	17	17	1	6	251				932	932	932	GDHFCLIG_03346	DCOEAKDN_01808	CAHLJNJH_03346	IEJFIBJM_03496	FDNFLFOA_03147	KNLHNOFG_03707	KHBCPPAM_03368	PMKPIPAH_02704	CIFCONAO_03336	OFPFBJIB_03781	JLFACLEC_03523	HANCEBKE_03630	JFBKJDKP_03196	CFNAKKIB_03354	LOLFLMBH_03576	FKBCLEAI_03810	PEOEKBMJ_03384
group_2205		hypothetical protein	17	17	1	4	10				434	434	434	GDHFCLIG_03521	DCOEAKDN_02081	CAHLJNJH_03482	IEJFIBJM_03632	FDNFLFOA_03421	KNLHNOFG_03883	KHBCPPAM_02500	PMKPIPAH_04480	CIFCONAO_04301	OFPFBJIB_03818	JLFACLEC_03659	HANCEBKE_03905	JFBKJDKP_03816	CFNAKKIB_03391	LOLFLMBH_02573	FKBCLEAI_02575	PEOEKBMJ_03520
fhlA		Formate hydrogenlyase transcriptional activator	17	17	1	2	434				2078	2078	2078	GDHFCLIG_01328	DCOEAKDN_03146	CAHLJNJH_01784	IEJFIBJM_01577	FDNFLFOA_00495	KNLHNOFG_02049	KHBCPPAM_01197	PMKPIPAH_03045	CIFCONAO_03504	OFPFBJIB_01573	JLFACLEC_02036	HANCEBKE_01009	JFBKJDKP_02070	CFNAKKIB_01826	LOLFLMBH_01512	FKBCLEAI_01511	PEOEKBMJ_01571
group_2207		hypothetical protein	17	17	1	4	276				533	533	533	GDHFCLIG_02899	DCOEAKDN_04679	CAHLJNJH_02811	IEJFIBJM_03101	FDNFLFOA_02554	KNLHNOFG_02711	KHBCPPAM_02236	PMKPIPAH_01998	CIFCONAO_02611	OFPFBJIB_03102	JLFACLEC_02748	HANCEBKE_02735	JFBKJDKP_03447	CFNAKKIB_02442	LOLFLMBH_02837	FKBCLEAI_02839	PEOEKBMJ_03028
aceE		Pyruvate dehydrogenase E1 component	17	17	1	7	139				2663	2663	2663	GDHFCLIG_03116	DCOEAKDN_01296	CAHLJNJH_03030	IEJFIBJM_03367	FDNFLFOA_03016	KNLHNOFG_02930	KHBCPPAM_02605	PMKPIPAH_02103	CIFCONAO_02923	OFPFBJIB_03368	JLFACLEC_03014	HANCEBKE_02955	JFBKJDKP_03711	CFNAKKIB_02941	LOLFLMBH_03346	FKBCLEAI_03397	PEOEKBMJ_03246
[truncated: 4,127 more rows]
