# Supplementary material for: Distinct ESBL dissemination mechanism associated with the hybrid transposon Tn1721/Tn21 in blaCTX-M-15-carrying Salmonella Enteritidis from poultry in South Korea
Source: Microbiol Spectr. 2026 Feb 12;14(3):e03755-25. doi: 10.1128/spectrum.03755-25 (PMC12955435; doi:10.1128/spectrum.03755-25)
Supplement: Table S5 — Assembly accession numbers of whole genome sequence (WGS) data of blaCTX-M-15-carrying isolates registered that were used in this study. [file spectrum.03755-25-s0006.xlsx]

## Sheet: Metadata_of_ncbi_isolate
Table S5. Assembly accession numbers of whole genome sequence (WGS) data of blaCTX-M-15-carrying isolates registered that were used in this study
No.	GenBank Assembly Accession Number	Isolate	BioSample	Create date	Location	Isolation source	Isolation type	Links
1	GCA_009050245.1	PDT000180027.2	SAMN06247782	2017-01-22T05:36:53Z	United Kingdom	Human	clinical	https://www.ncbi.nlm.nih.gov/datasets/genome/GCA_009050245.1/
2	GCA_016371965.1	PDT000181207.2	SAMN06250253	2017-01-25T18:34:52Z	USA	Human	clinical	https://www.ncbi.nlm.nih.gov/datasets/genome/GCA_016371965.1/
3	GCA_009248185.1	PDT000211813.2	SAMN07152568	2017-05-23T04:42:11Z	United Kingdom	Human	clinical	https://www.ncbi.nlm.nih.gov/datasets/genome/GCA_009248185.1/
4	GCA_011134735.1	PDT000301043.2	SAMN08821955	2018-03-31T04:41:17Z	United Kingdom	Human	clinical	https://www.ncbi.nlm.nih.gov/datasets/genome/GCA_011134735.1/
5	GCA_007377425.1	PDT000417602.1	SAMN10590596	2018-12-14T07:47:18Z	United Kingdom	Human	clinical	https://www.ncbi.nlm.nih.gov/datasets/genome/GCA_007377425.1/
6	GCA_014230255.1	PDT000816061.1	SAMN15783702	2020-08-18T05:18:25Z	Georgia	Human	clinical	https://www.ncbi.nlm.nih.gov/datasets/genome/GCA_014230255.1/
7	GCA_014349255.1	PDT000828279.1	SAMN14167847	2020-09-01T10:17:35Z	South Korea	Chicken meat	environmental/other	https://www.ncbi.nlm.nih.gov/datasets/genome/GCA_014349255.1/
8	GCA_014349275.1	PDT000828280.1	SAMN14167846	2020-09-01T10:17:43Z	South Korea	Chicken meat	environmental/other	https://www.ncbi.nlm.nih.gov/datasets/genome/GCA_014349275.1/
9	GCA_014349295.1	PDT000828282.1	SAMN14167848	2020-09-01T10:18:35Z	South Korea	Chicken meat	environmental/other	https://www.ncbi.nlm.nih.gov/datasets/genome/GCA_014349295.1/
10	GCA_014349375.1	PDT000828286.1	SAMN14167841	2020-09-01T10:18:51Z	South Korea	Chicken meat	environmental/other	https://www.ncbi.nlm.nih.gov/datasets/genome/GCA_014349375.1/
11	GCA_016739695.1	PDT000931177.1	SAMN14539534	2021-01-11T23:18:47Z	South Korea	Truck	environmental/other	https://www.ncbi.nlm.nih.gov/datasets/genome/GCA_016739695.1/
12	GCA_016739715.1	PDT000931178.1	SAMN14539533	2021-01-11T23:18:47Z	South Korea	Truck	environmental/other	https://www.ncbi.nlm.nih.gov/datasets/genome/GCA_016739715.1/
13	GCA_016739735.1	PDT000931179.1	SAMN14539532	2021-01-11T23:18:47Z	South Korea	Truck	environmental/other	https://www.ncbi.nlm.nih.gov/datasets/genome/GCA_016739735.1/
14	GCA_016739555.1	PDT000931181.1	SAMN14539530	2021-01-11T23:18:48Z	South Korea	Truck	environmental/other	https://www.ncbi.nlm.nih.gov/datasets/genome/GCA_016739555.1/
15	GCA_016739565.1	PDT000931182.1	SAMN14539449	2021-01-11T23:18:48Z	South Korea	Retail Chicken meat	environmental/other	https://www.ncbi.nlm.nih.gov/datasets/genome/GCA_016739565.1/
16	GCA_016739535.1	PDT000931183.1	SAMN14539529	2021-01-11T23:18:48Z	South Korea	Truck	environmental/other	https://www.ncbi.nlm.nih.gov/datasets/genome/GCA_016739535.1/
17	GCA_016739315.1	PDT000931193.1	SAMN14539448	2021-01-11T23:18:51Z	South Korea	Retail Chicken meat	environmental/other	https://www.ncbi.nlm.nih.gov/datasets/genome/GCA_016739315.1/
18	GCA_016739275.1	PDT000931195.1	SAMN14539518	2021-01-11T23:18:51Z	South Korea	Chicken farm	environmental/other	https://www.ncbi.nlm.nih.gov/datasets/genome/GCA_016739275.1/
19	GCA_016739075.1	PDT000931204.1	SAMN14539447	2021-01-11T23:18:54Z	South Korea	Retail Chicken meat	environmental/other	https://www.ncbi.nlm.nih.gov/datasets/genome/GCA_016739075.1/
20	GCA_016738915.1	PDT000931215.1	SAMN14539446	2021-01-11T23:18:57Z	South Korea	Retail Chicken meat	environmental/other	https://www.ncbi.nlm.nih.gov/datasets/genome/GCA_016738915.1/
21	GCA_016738655.1	PDT000931226.1	SAMN14539445	2021-01-11T23:19:00Z	South Korea	Retail Chicken meat	environmental/other	https://www.ncbi.nlm.nih.gov/datasets/genome/GCA_016738655.1/
22	GCA_016738015.1	PDT000931259.1	SAMN14539442	2021-01-11T23:19:09Z	South Korea	Retail Chicken meat	environmental/other	https://www.ncbi.nlm.nih.gov/datasets/genome/GCA_016738015.1/
23	GCA_016737675.1	PDT000931268.1	SAMN14539451	2021-01-11T23:19:11Z	South Korea	Retail Chicken meat	environmental/other	https://www.ncbi.nlm.nih.gov/datasets/genome/GCA_016737675.1/
24	GCA_016737715.1	PDT000931269.1	SAMN14539450	2021-01-11T23:19:11Z	South Korea	Retail Chicken meat	environmental/other	https://www.ncbi.nlm.nih.gov/datasets/genome/GCA_016737715.1/
25	GCA_016737735.1	PDT000931270.1	SAMN14539441	2021-01-11T23:19:11Z	South Korea	Retail Chicken meat	environmental/other	https://www.ncbi.nlm.nih.gov/datasets/genome/GCA_016737735.1/
26	GCA_016737895.1	PDT000931271.1	SAMN14539440	2021-01-11T23:19:12Z	South Korea	Retail Chicken meat	environmental/other	https://www.ncbi.nlm.nih.gov/datasets/genome/GCA_016737895.1/
27	GCA_020159585.1	PDT001137344.1	SAMEA7540858	2021-09-24T15:28:26Z	Germany	Human	clinical	https://www.ncbi.nlm.nih.gov/datasets/genome/GCA_020159585.1/
28	GCA_020157955.1	PDT001137438.1	SAMEA7540954	2021-09-24T15:28:51Z	Germany	Human	clinical	https://www.ncbi.nlm.nih.gov/datasets/genome/GCA_020157955.1/
29	GCA_032465795.1	PDT001925005.1	SAMN36745171	2023-10-11T04:48:54Z	China	Human	clinical	https://www.ncbi.nlm.nih.gov/datasets/genome/GCA_032465795.1/
